# Supplementary material for: PHPGAT: predicting phage hosts based on multimodal heterogeneous knowledge graph with graph attention network
Source: Brief Bioinform. 2025 Jan 20;26(1):bbaf017. doi: 10.1093/bib/bbaf017 (PMC11745545; doi:10.1093/bib/bbaf017)
Supplement: Supplementary_Data_1_Phage-Host_interation_information_bbaf017 [file supplementary_data_1_phage-host_interation_information_bbaf017.xlsx]

## Sheet: Sheet1
Phage	phageTaxonomy								hostTaxonomy
Accession	superki ngdom	phylum	class	oreder	family	genus	species	strain	superkingdom	phylum	class	order	family	genus	species	strain
NC_041840	Viruses	Uroviricota	Caudoviricetes	unclassified Caudoviricetes order	Herelleviridae	Nitunavirus	Nitunavirus SPG24	Bacillus phage SPG24	Bacteria	Bacillota	Bacilli	Bacillales	Bacillaceae	Bacillus	Bacillus subtilis	Bacillus subtilis
AB757801	Viruses	Uroviricota	Caudoviricetes	unclassified Caudoviricetes order	unclassified Caudoviricetes family	Kafunavirus	Kafunavirus KF1	Edwardsiella phage IW-1	Bacteria	Pseudomonadota	Gammaproteobacteria	Enterobacterales	Hafniaceae	Edwardsiella	Edwardsiella tarda	Edwardsiella tarda
AF527608	Viruses	Uroviricota	Caudoviricetes	unclassified Caudoviricetes order	unclassified Caudoviricetes family	Lederbergvirus	Lederbergvirus P22	Salmonella phage P22-pbi	Bacteria	Pseudomonadota	Gammaproteobacteria	Enterobacterales	Enterobacteriaceae	Salmonella	Salmonella enterica	Salmonella enterica subsp. enterica serovar Typhimurium
AJ536073	Viruses	Preplasmiviricota	Tectiliviricetes	Kalamavirales	Tectiviridae	Betatectivirus	Betatectivirus Bam35	Betatectivirus Bam35	Bacteria	Bacillota	Bacilli	Bacillales	Bacillaceae	Bacillus	Bacillus thuringiensis	Bacillus thuringiensis serovar israelensis
AJ550635	Viruses	Phixviricota	Malgrandaviricetes	Petitvirales	Microviridae	Chlamydiamicrovirus	Chlamydiamicrovirus Chp2	Chlamydia phage 3	Bacteria	Chlamydiota	Chlamydiia	Chlamydiales	Chlamydiaceae	Chlamydia	Chlamydia abortus	Chlamydia abortus
AJ550635	Viruses	Phixviricota	Malgrandaviricetes	Petitvirales	Microviridae	Chlamydiamicrovirus	Chlamydiamicrovirus Chp2	Chlamydia phage 3	Bacteria	Chlamydiota	Chlamydiia	Chlamydiales	Chlamydiaceae	Chlamydia	Chlamydia caviae	Chlamydia caviae GPIC
AJ550635	Viruses	Phixviricota	Malgrandaviricetes	Petitvirales	Microviridae	Chlamydiamicrovirus	Chlamydiamicrovirus Chp2	Chlamydia phage 3	Bacteria	Chlamydiota	Chlamydiia	Chlamydiales	Chlamydiaceae	Chlamydia	Chlamydia pecorum	Chlamydia pecorum E58
AY526908	Viruses	Uroviricota	Caudoviricetes	unclassified Caudoviricetes order	unclassified Caudoviricetes family	Rauchvirus	Rauchvirus BPP1	Bordetella phage BMP-1	Bacteria	Pseudomonadota	Betaproteobacteria	Burkholderiales	Alcaligenaceae	Bordetella	Bordetella bronchiseptica	Bordetella bronchiseptica
AY526909	Viruses	Uroviricota	Caudoviricetes	unclassified Caudoviricetes order	unclassified Caudoviricetes family	Rauchvirus	Rauchvirus BPP1	Bordetella phage BIP-1	Bacteria	Pseudomonadota	Betaproteobacteria	Burkholderiales	Alcaligenaceae	Bordetella	Bordetella bronchiseptica	Bordetella bronchiseptica
DQ222851	Viruses	Uroviricota	Caudoviricetes	unclassified Caudoviricetes order	unclassified Caudoviricetes family	Wbetavirus	Bacillus phage Cherry	Bacillus phage Cherry	Bacteria	Bacillota	Bacilli	Bacillales	Bacillaceae	Bacillus	Bacillus anthracis	Bacillus anthracis str. Vollum
DQ289556	Viruses	Uroviricota	Caudoviricetes	unclassified Caudoviricetes order	unclassified Caudoviricetes family	Wbetavirus	Bacillus phage Gamma isolate d'Herelle	Bacillus phage Gamma isolate d'Herelle	Bacteria	Bacillota	Bacilli	Bacillales	Bacillaceae	Bacillus	Bacillus anthracis	Bacillus anthracis
DQ289556	Viruses	Uroviricota	Caudoviricetes	unclassified Caudoviricetes order	unclassified Caudoviricetes family	Wbetavirus	Bacillus phage Gamma isolate d'Herelle	Bacillus phage Gamma isolate d'Herelle	Bacteria	Bacillota	Bacilli	Bacillales	Bacillaceae	Bacillus	Bacillus cereus	Bacillus cereus
DQ838728	Viruses	Uroviricota	Caudoviricetes	unclassified Caudoviricetes order	unclassified Caudoviricetes family	unclassified Caudoviricetes genus	Lactococcus phage P335	Lactococcus phage P335	Bacteria	Bacillota	Bacilli	Lactobacillales	Streptococcaceae	Lactococcus	Lactococcus lactis	Lactococcus lactis
EF108464	Viruses	Lenarviricota	Leviviricetes	Norzivirales	Fiersviridae	Emesvirus	Emesvirus zinderi	Emesvirus zinderi	Bacteria	Pseudomonadota	Gammaproteobacteria	Enterobacterales	Enterobacteriaceae	Escherichia	Escherichia coli	Escherichia coli HS
FJ483837	Viruses	Lenarviricota	Leviviricetes	Norzivirales	Fiersviridae	Emesvirus	Emesvirus japonicum	Escherichia phage BZ13	Bacteria	Pseudomonadota	Gammaproteobacteria	Enterobacterales	Enterobacteriaceae	Escherichia	Escherichia coli	Escherichia coli
FJ483838	Viruses	Lenarviricota	Leviviricetes	Norzivirales	Fiersviridae	Emesvirus	Emesvirus japonicum	Escherichia phage BZ13	Bacteria	Pseudomonadota	Gammaproteobacteria	Enterobacterales	Enterobacteriaceae	Escherichia	Escherichia coli	Escherichia coli
FJ483839	Viruses	Lenarviricota	Leviviricetes	Norzivirales	Fiersviridae	Emesvirus	Emesvirus japonicum	Escherichia phage BZ13	Bacteria	Pseudomonadota	Gammaproteobacteria	Enterobacterales	Enterobacteriaceae	Escherichia	Escherichia coli	Escherichia coli
FQ482084	Viruses	Uroviricota	Caudoviricetes	unclassified Caudoviricetes order	Autographiviridae	Eracentumvirus	Erwinia phage phiEa1H	Erwinia phage phiEa1H	Bacteria	Pseudomonadota	Gammaproteobacteria	Enterobacterales	Erwiniaceae	Erwinia	Erwinia amylovora	Erwinia amylovora
GU169904	Viruses	Uroviricota	Caudoviricetes	unclassified Caudoviricetes order	unclassified Caudoviricetes family	unclassified Caudoviricetes genus	Staphylococcus phage SA1	Staphylococcus phage SA1	Bacteria	Bacillota	Bacilli	Bacillales	Staphylococcaceae	Staphylococcus	Staphylococcus aureus	Staphylococcus aureus
HE858210	Viruses	Uroviricota	Caudoviricetes	unclassified Caudoviricetes order	Straboviridae	Pseudotevenvirus	Pseudotevenvirus RB43	Pseudotevenvirus RB43	Bacteria	Pseudomonadota	Gammaproteobacteria	Enterobacterales	Enterobacteriaceae	Escherichia	Escherichia coli	Escherichia coli str. K-12 substr. W3110
HE981739	Viruses	Uroviricota	Caudoviricetes	unclassified Caudoviricetes order	Straboviridae	Pseudotevenvirus	Pseudotevenvirus RB43	Pseudotevenvirus RB43	Bacteria	Pseudomonadota	Gammaproteobacteria	Enterobacterales	Enterobacteriaceae	Escherichia	Escherichia coli	Escherichia coli str. K-12 substr. W3110
HG428758	Viruses	Uroviricota	Caudoviricetes	unclassified Caudoviricetes order	unclassified Caudoviricetes family	Perisivirus	Perisivirus Tb	Brucella phage F1	Bacteria	Pseudomonadota	Alphaproteobacteria	Hyphomicrobiales	Brucellaceae	Brucella	Brucella abortus	Brucella abortus
HG428758	Viruses	Uroviricota	Caudoviricetes	unclassified Caudoviricetes order	unclassified Caudoviricetes family	Perisivirus	Perisivirus Tb	Brucella phage F1	Bacteria	Pseudomonadota	Alphaproteobacteria	Hyphomicrobiales	Brucellaceae	Brucella	Brucella suis	Brucella suis
HQ632825	Viruses	Uroviricota	Caudoviricetes	unclassified Caudoviricetes order	Kyanoviridae	Salacisavirus	Salacisavirus pssm2	Prochlorococcus phage P-SSM5	Bacteria	Cyanobacteriota	Cyanophyceae	Synechococcales	Prochlorococcaceae	Parasynechococcus	Parasynechococcus marenigrum	Parasynechococcus marenigrum WH 8102
JF314845	Viruses	Uroviricota	Caudoviricetes	unclassified Caudoviricetes order	unclassified Caudoviricetes family	unclassified Caudoviricetes genus	Cronobacter phage ES2	Cronobacter phage ES2	Bacteria	Pseudomonadota	Gammaproteobacteria	Enterobacterales	Enterobacteriaceae	Cronobacter	Cronobacter sakazakii	Cronobacter sakazakii
JF792674	Viruses	Uroviricota	Caudoviricetes	unclassified Caudoviricetes order	unclassified Caudoviricetes family	Backyardiganvirus	Backyardiganvirus peaches	Mycobacterium phage Shaka	Bacteria	Actinomycetota	Actinomycetes	Mycobacteriales	Mycobacteriaceae	Mycolicibacterium	Mycolicibacterium smegmatis	Mycolicibacterium smegmatis MC2 155
JF937092	Viruses	Uroviricota	Caudoviricetes	unclassified Caudoviricetes order	unclassified Caudoviricetes family	Gladiatorvirus	Mycobacterium phage DaVinci	Mycobacterium phage DaVinci	Bacteria	Actinomycetota	Actinomycetes	Mycobacteriales	Mycobacteriaceae	Mycolicibacterium	Mycolicibacterium smegmatis	Mycolicibacterium smegmatis MC2 155
JF937095	Viruses	Uroviricota	Caudoviricetes	unclassified Caudoviricetes order	unclassified Caudoviricetes family	Pegunavirus	Pegunavirus soto	Mycobacterium phage Harvey	Bacteria	Actinomycetota	Actinomycetes	Mycobacteriales	Mycobacteriaceae	Mycolicibacterium	Mycolicibacterium smegmatis	Mycolicibacterium smegmatis MC2 155
JF937096	Viruses	Uroviricota	Caudoviricetes	unclassified Caudoviricetes order	unclassified Caudoviricetes family	Kostyavirus	Kostyavirus toto	Mycobacterium phage Henry	Bacteria	Actinomycetota	Actinomycetes	Mycobacteriales	Mycobacteriaceae	Mycolicibacterium	Mycolicibacterium smegmatis	Mycolicibacterium smegmatis MC2 155
JF937107	Viruses	Uroviricota	Caudoviricetes	unclassified Caudoviricetes order	unclassified Caudoviricetes family	Plotvirus	Plotvirus plot	Mycobacterium phage SirHarley	Bacteria	Actinomycetota	Actinomycetes	Mycobacteriales	Mycobacteriaceae	Mycolicibacterium	Mycolicibacterium smegmatis	Mycolicibacterium smegmatis MC2 155
JF937109	Viruses	Uroviricota	Caudoviricetes	unclassified Caudoviricetes order	unclassified Caudoviricetes family	Pegunavirus	Pegunavirus soto	Mycobacterium phage Yoshand	Bacteria	Actinomycetota	Actinomycetes	Mycobacteriales	Mycobacteriaceae	Mycolicibacterium	Mycolicibacterium smegmatis	Mycolicibacterium smegmatis MC2 155
JF957056	Viruses	Uroviricota	Caudoviricetes	unclassified Caudoviricetes order	unclassified Caudoviricetes family	Pegunavirus	Pegunavirus soto	Mycobacterium phage Thora	Bacteria	Actinomycetota	Actinomycetes	Mycobacteriales	Mycobacteriaceae	Mycolicibacterium	Mycolicibacterium smegmatis	Mycolicibacterium smegmatis MC2 155
JN006062	Viruses	Uroviricota	Caudoviricetes	unclassified Caudoviricetes order	unclassified Caudoviricetes family	Kostyavirus	Mycobacterium phage Rakim	Mycobacterium phage Rakim	Bacteria	Actinomycetota	Actinomycetes	Mycobacteriales	Mycobacteriaceae	Mycolicibacterium	Mycolicibacterium smegmatis	Mycolicibacterium smegmatis MC2 155
JN006063	Viruses	Uroviricota	Caudoviricetes	unclassified Caudoviricetes order	unclassified Caudoviricetes family	Pegunavirus	Pegunavirus Pg1	Mycobacterium phage Serendipity	Bacteria	Actinomycetota	Actinomycetes	Mycobacteriales	Mycobacteriaceae	Mycolicibacterium	Mycolicibacterium smegmatis	Mycolicibacterium smegmatis MC2 155
JN083853	Viruses	Uroviricota	Caudoviricetes	unclassified Caudoviricetes order	unclassified Caudoviricetes family	Benedictvirus	Mycobacterium phage Airmid	Mycobacterium phage Airmid	Bacteria	Actinomycetota	Actinomycetes	Mycobacteriales	Mycobacteriaceae	Mycolicibacterium	Mycolicibacterium smegmatis	Mycolicibacterium smegmatis MC2 155
JN243856	Viruses	Uroviricota	Caudoviricetes	unclassified Caudoviricetes order	unclassified Caudoviricetes family	Backyardiganvirus	Backyardiganvirus peaches	Mycobacterium phage MeeZee	Bacteria	Actinomycetota	Actinomycetes	Mycobacteriales	Mycobacteriaceae	Mycolicibacterium	Mycolicibacterium smegmatis	Mycolicibacterium smegmatis MC2 155
JN391441	Viruses	Uroviricota	Caudoviricetes	unclassified Caudoviricetes order	unclassified Caudoviricetes family	Kostyavirus	Mycobacterium phage Elph10	Mycobacterium phage Elph10	Bacteria	Actinomycetota	Actinomycetes	Mycobacteriales	Mycobacteriaceae	Mycolicibacterium	Mycolicibacterium smegmatis	Mycolicibacterium smegmatis MC2 155
JN561150	Viruses	Uroviricota	Caudoviricetes	unclassified Caudoviricetes order	unclassified Caudoviricetes family	Backyardiganvirus	Backyardiganvirus peaches	Mycobacterium phage TiroTheta9	Bacteria	Actinomycetota	Actinomycetes	Mycobacteriales	Mycobacteriaceae	Mycolicibacterium	Mycolicibacterium smegmatis	Mycolicibacterium smegmatis MC2 155
JN618996	Viruses	Uroviricota	Caudoviricetes	unclassified Caudoviricetes order	unclassified Caudoviricetes family	Rosebushvirus	Rosebushvirus rosebush	Mycobacterium phage Arbiter	Bacteria	Actinomycetota	Actinomycetes	Mycobacteriales	Mycobacteriaceae	Mycolicibacterium	Mycolicibacterium smegmatis	Mycolicibacterium smegmatis MC2 155
JN638752	Viruses	Uroviricota	Caudoviricetes	unclassified Caudoviricetes order	unclassified Caudoviricetes family	Pegunavirus	Pegunavirus soto	Mycobacterium phage Murdoc	Bacteria	Actinomycetota	Actinomycetes	Mycobacteriales	Mycobacteriaceae	Mycolicibacterium	Mycolicibacterium smegmatis	Mycolicibacterium smegmatis MC2 155
JN638753	Viruses	Uroviricota	Caudoviricetes	unclassified Caudoviricetes order	unclassified Caudoviricetes family	Pegunavirus	Pegunavirus soto	Mycobacterium phage Morgushi	Bacteria	Actinomycetota	Actinomycetes	Mycobacteriales	Mycobacteriaceae	Mycolicibacterium	Mycolicibacterium smegmatis	Mycolicibacterium smegmatis MC2 155
JN698990	Viruses	Uroviricota	Caudoviricetes	unclassified Caudoviricetes order	unclassified Caudoviricetes family	Pegunavirus	Pegunavirus Pg1	Mycobacterium phage IsaacEli	Bacteria	Actinomycetota	Actinomycetes	Mycobacteriales	Mycobacteriaceae	Mycolicibacterium	Mycolicibacterium smegmatis	Mycolicibacterium smegmatis MC2 155
JN698991	Viruses	Uroviricota	Caudoviricetes	unclassified Caudoviricetes order	unclassified Caudoviricetes family	Rosebushvirus	Rosebushvirus rosebush	Mycobacterium phage Hedgerow	Bacteria	Actinomycetota	Actinomycetes	Mycobacteriales	Mycobacteriaceae	Mycolicibacterium	Mycolicibacterium smegmatis	Mycolicibacterium smegmatis MC2 155
JN699002	Viruses	Uroviricota	Caudoviricetes	unclassified Caudoviricetes order	unclassified Caudoviricetes family	Liefievirus	Mycobacterium phage Avrafan	Mycobacterium phage Avrafan	Bacteria	Actinomycetota	Actinomycetes	Mycobacteriales	Mycobacteriaceae	Mycolicibacterium	Mycolicibacterium smegmatis	Mycolicibacterium smegmatis MC2 155
JN699004	Viruses	Uroviricota	Caudoviricetes	unclassified Caudoviricetes order	unclassified Caudoviricetes family	Rosebushvirus	Rosebushvirus godines	Mycobacterium phage Ares	Bacteria	Actinomycetota	Actinomycetes	Mycobacteriales	Mycobacteriaceae	Mycolicibacterium	Mycolicibacterium smegmatis	Mycolicibacterium smegmatis MC2 155
JN699009	Viruses	Uroviricota	Caudoviricetes	unclassified Caudoviricetes order	unclassified Caudoviricetes family	Pegunavirus	Pegunavirus Pg1	Mycobacterium phage ThreeOh3D2	Bacteria	Actinomycetota	Actinomycetes	Mycobacteriales	Mycobacteriaceae	Mycolicibacterium	Mycolicibacterium smegmatis	Mycolicibacterium smegmatis MC2 155
JN699010	Viruses	Uroviricota	Caudoviricetes	unclassified Caudoviricetes order	unclassified Caudoviricetes family	Pegunavirus	Mycobacterium phage TallGrassMM	Mycobacterium phage TallGrassMM	Bacteria	Actinomycetota	Actinomycetes	Mycobacteriales	Mycobacteriaceae	Mycolicibacterium	Mycolicibacterium smegmatis	Mycolicibacterium smegmatis MC2 155
JN699013	Viruses	Uroviricota	Caudoviricetes	unclassified Caudoviricetes order	unclassified Caudoviricetes family	Bixzunavirus	Bixzunavirus Bxz1	Mycobacterium phage Pio	Bacteria	Actinomycetota	Actinomycetes	Mycobacteriales	Mycobacteriaceae	Mycolicibacterium	Mycolicibacterium smegmatis	Mycolicibacterium smegmatis MC2 155
JN699014	Viruses	Uroviricota	Caudoviricetes	unclassified Caudoviricetes order	unclassified Caudoviricetes family	Plotvirus	Plotvirus plot	Mycobacterium phage Nova	Bacteria	Actinomycetota	Actinomycetes	Mycobacteriales	Mycobacteriaceae	Mycolicibacterium	Mycolicibacterium smegmatis	Mycolicibacterium smegmatis MC2 155
JN699018	Viruses	Uroviricota	Caudoviricetes	unclassified Caudoviricetes order	unclassified Caudoviricetes family	Pipefishvirus	Mycobacterium phage Kamiyu	Mycobacterium phage Kamiyu	Bacteria	Actinomycetota	Actinomycetes	Mycobacteriales	Mycobacteriaceae	Mycolicibacterium	Mycolicibacterium smegmatis	Mycolicibacterium smegmatis MC2 155
JN699625	Viruses	Uroviricota	Caudoviricetes	unclassified Caudoviricetes order	unclassified Caudoviricetes family	Bixzunavirus	Bixzunavirus Bxz1	Mycobacterium phage Wally	Bacteria	Actinomycetota	Actinomycetes	Mycobacteriales	Mycobacteriaceae	Mycolicibacterium	Mycolicibacterium smegmatis	Mycolicibacterium smegmatis MC2 155
JQ809701	Viruses	Uroviricota	Caudoviricetes	unclassified Caudoviricetes order	unclassified Caudoviricetes family	Backyardiganvirus	Backyardiganvirus peaches	Mycobacterium phage Flux	Bacteria	Actinomycetota	Actinomycetes	Mycobacteriales	Mycobacteriaceae	Mycolicibacterium	Mycolicibacterium smegmatis	Mycolicibacterium smegmatis MC2 155
JQ911768	Viruses	Uroviricota	Caudoviricetes	unclassified Caudoviricetes order	unclassified Caudoviricetes family	Bixzunavirus	Bixzunavirus Bxz1	Mycobacterium phage Ava3	Bacteria	Actinomycetota	Actinomycetes	Mycobacteriales	Mycobacteriaceae	Mycolicibacterium	Mycolicibacterium smegmatis	Mycolicibacterium smegmatis MC2 155
JQ965701	Viruses	Uroviricota	Caudoviricetes	unclassified Caudoviricetes order	Autographiviridae	Teseptimavirus	Teseptimavirus YpPY	Yersinia phage YpP-R	Bacteria	Pseudomonadota	Gammaproteobacteria	Enterobacterales	Yersiniaceae	Yersinia	Yersinia pestis	Yersinia pestis
JQ965702	Viruses	Uroviricota	Caudoviricetes	unclassified Caudoviricetes order	Autographiviridae	Berlinvirus	Berlinvirus Yepe2	Yersinia phage YpP-G	Bacteria	Pseudomonadota	Gammaproteobacteria	Enterobacterales	Yersiniaceae	Yersinia	Yersinia pestis	Yersinia pestis
JX042578	Viruses	Uroviricota	Caudoviricetes	unclassified Caudoviricetes order	unclassified Caudoviricetes family	Benedictvirus	Mycobacterium phage ElTiger69	Mycobacteriophage ElTiger69	Bacteria	Actinomycetota	Actinomycetes	Mycobacteriales	Mycobacteriaceae	Mycolicibacterium	Mycolicibacterium smegmatis	Mycolicibacterium smegmatis MC2 155
JX307703	Viruses	Uroviricota	Caudoviricetes	unclassified Caudoviricetes order	unclassified Caudoviricetes family	Backyardiganvirus	Backyardiganvirus peaches	Mycobacterium phage Sabertooth	Bacteria	Actinomycetota	Actinomycetes	Mycobacteriales	Mycobacteriaceae	Mycolicibacterium	Mycolicibacterium smegmatis	Mycolicibacterium smegmatis MC2 155
JX507079	Viruses	Uroviricota	Caudoviricetes	unclassified Caudoviricetes order	unclassified Caudoviricetes family	unclassified Caudoviricetes genus	Acidithiobacillus phage AcaML1	Acidithiobacillus phage AcaML1	Bacteria	Pseudomonadota	Acidithiobacillia	Acidithiobacillales	Acidithiobacillaceae	Acidithiobacillus	Acidithiobacillus caldus	Acidithiobacillus caldus ATCC 51756
JX649096	Viruses	Uroviricota	Caudoviricetes	unclassified Caudoviricetes order	unclassified Caudoviricetes family	Pegunavirus	Pegunavirus Pg1	Mycobacterium phage Serpentine	Bacteria	Actinomycetota	Actinomycetes	Mycobacteriales	Mycobacteriaceae	Mycolicibacterium	Mycolicibacterium smegmatis	Mycolicibacterium smegmatis MC2 155
JX649097	Viruses	Uroviricota	Caudoviricetes	unclassified Caudoviricetes order	unclassified Caudoviricetes family	Pegunavirus	Pegunavirus Pg1	Mycobacterium phage Piglet	Bacteria	Actinomycetota	Actinomycetes	Mycobacteriales	Mycobacteriaceae	Mycolicibacterium	Mycolicibacterium smegmatis	Mycolicibacterium smegmatis MC2 155
JX649098	Viruses	Uroviricota	Caudoviricetes	unclassified Caudoviricetes order	unclassified Caudoviricetes family	Pegunavirus	Pegunavirus suffolk	Mycobacterium phage Nacho	Bacteria	Actinomycetota	Actinomycetes	Mycobacteriales	Mycobacteriaceae	Mycolicibacterium	Mycolicibacterium smegmatis	Mycolicibacterium smegmatis MC2 155
JX649099	Viruses	Uroviricota	Caudoviricetes	unclassified Caudoviricetes order	unclassified Caudoviricetes family	Pegunavirus	Pegunavirus soto	Mycobacterium phage Gyarad	Bacteria	Actinomycetota	Actinomycetes	Mycobacteriales	Mycobacteriaceae	Mycolicibacterium	Mycolicibacterium smegmatis	Mycolicibacterium smegmatis MC2 155
JX649100	Viruses	Uroviricota	Caudoviricetes	unclassified Caudoviricetes order	unclassified Caudoviricetes family	Pegunavirus	Pegunavirus Pg1	Mycobacterium phage Alex	Bacteria	Actinomycetota	Actinomycetes	Mycobacteriales	Mycobacteriaceae	Mycolicibacterium	Mycolicibacterium smegmatis	Mycolicibacterium smegmatis MC2 155
KC330681	Viruses	Uroviricota	Caudoviricetes	unclassified Caudoviricetes order	unclassified Caudoviricetes family	Andromedavirus	Andromedavirus andromeda	Bacillus phage Gemini	Bacteria	Bacillota	Bacilli	Bacillales	Bacillaceae	Bacillus	Bacillus pumilus	Bacillus pumilus
KC556893	Viruses	Uroviricota	Caudoviricetes	unclassified Caudoviricetes order	unclassified Caudoviricetes family	Perisivirus	Perisivirus Pr	Brucella phage Bk	Bacteria	Pseudomonadota	Alphaproteobacteria	Hyphomicrobiales	Brucellaceae	Brucella	Brucella suis	Brucella suis
KC556893	Viruses	Uroviricota	Caudoviricetes	unclassified Caudoviricetes order	unclassified Caudoviricetes family	Perisivirus	Perisivirus Pr	Brucella phage Bk	Bacteria	Pseudomonadota	Alphaproteobacteria	Hyphomicrobiales	Brucellaceae	Brucella	Brucella melitensis	Brucella melitensis bv. 1 str. 16M
KC556893	Viruses	Uroviricota	Caudoviricetes	unclassified Caudoviricetes order	unclassified Caudoviricetes family	Perisivirus	Perisivirus Pr	Brucella phage Bk	Bacteria	Pseudomonadota	Alphaproteobacteria	Hyphomicrobiales	Brucellaceae	Brucella	Brucella abortus	Brucella abortus 2308
KC556893	Viruses	Uroviricota	Caudoviricetes	unclassified Caudoviricetes order	unclassified Caudoviricetes family	Perisivirus	Perisivirus Pr	Brucella phage Bk	Bacteria	Pseudomonadota	Alphaproteobacteria	Hyphomicrobiales	Brucellaceae	Brucella	Brucella abortus	Brucella abortus S19
KC556894	Viruses	Uroviricota	Caudoviricetes	unclassified Caudoviricetes order	unclassified Caudoviricetes family	Perisivirus	Perisivirus Tb	Brucella phage Fz	Bacteria	Pseudomonadota	Alphaproteobacteria	Hyphomicrobiales	Brucellaceae	Brucella	Brucella abortus	Brucella abortus 2308
KC556894	Viruses	Uroviricota	Caudoviricetes	unclassified Caudoviricetes order	unclassified Caudoviricetes family	Perisivirus	Perisivirus Tb	Brucella phage Fz	Bacteria	Pseudomonadota	Alphaproteobacteria	Hyphomicrobiales	Brucellaceae	Brucella	Brucella abortus	Brucella abortus S19
KC556895	Viruses	Uroviricota	Caudoviricetes	unclassified Caudoviricetes order	unclassified Caudoviricetes family	Perisivirus	Perisivirus Pr	Brucella phage R/C	Bacteria	Pseudomonadota	Alphaproteobacteria	Hyphomicrobiales	Brucellaceae	Brucella	Brucella suis	Brucella suis
KC556895	Viruses	Uroviricota	Caudoviricetes	unclassified Caudoviricetes order	unclassified Caudoviricetes family	Perisivirus	Perisivirus Pr	Brucella phage R/C	Bacteria	Pseudomonadota	Alphaproteobacteria	Hyphomicrobiales	Brucellaceae	Brucella	Brucella abortus	Brucella abortus 2308
KC556895	Viruses	Uroviricota	Caudoviricetes	unclassified Caudoviricetes order	unclassified Caudoviricetes family	Perisivirus	Perisivirus Pr	Brucella phage R/C	Bacteria	Pseudomonadota	Alphaproteobacteria	Hyphomicrobiales	Brucellaceae	Brucella	Brucella abortus	Brucella abortus S19
KC556896	Viruses	Uroviricota	Caudoviricetes	unclassified Caudoviricetes order	unclassified Caudoviricetes family	Perisivirus	Perisivirus Pr	Brucella phage S708	Bacteria	Pseudomonadota	Alphaproteobacteria	Hyphomicrobiales	Brucellaceae	Brucella	Brucella suis	Brucella suis
KC556896	Viruses	Uroviricota	Caudoviricetes	unclassified Caudoviricetes order	unclassified Caudoviricetes family	Perisivirus	Perisivirus Pr	Brucella phage S708	Bacteria	Pseudomonadota	Alphaproteobacteria	Hyphomicrobiales	Brucellaceae	Brucella	Brucella abortus	Brucella abortus 2308
KC556896	Viruses	Uroviricota	Caudoviricetes	unclassified Caudoviricetes order	unclassified Caudoviricetes family	Perisivirus	Perisivirus Pr	Brucella phage S708	Bacteria	Pseudomonadota	Alphaproteobacteria	Hyphomicrobiales	Brucellaceae	Brucella	Brucella abortus	Brucella abortus S19
KC556898	Viruses	Uroviricota	Caudoviricetes	unclassified Caudoviricetes order	unclassified Caudoviricetes family	Perisivirus	Perisivirus Tb	Brucella phage Wb	Bacteria	Pseudomonadota	Alphaproteobacteria	Hyphomicrobiales	Brucellaceae	Brucella	Brucella suis	Brucella suis
KC556898	Viruses	Uroviricota	Caudoviricetes	unclassified Caudoviricetes order	unclassified Caudoviricetes family	Perisivirus	Perisivirus Tb	Brucella phage Wb	Bacteria	Pseudomonadota	Alphaproteobacteria	Hyphomicrobiales	Brucellaceae	Brucella	Brucella abortus	Brucella abortus 2308
KC556898	Viruses	Uroviricota	Caudoviricetes	unclassified Caudoviricetes order	unclassified Caudoviricetes family	Perisivirus	Perisivirus Tb	Brucella phage Wb	Bacteria	Pseudomonadota	Alphaproteobacteria	Hyphomicrobiales	Brucellaceae	Brucella	Brucella abortus	Brucella abortus S19
KC595516	Viruses	Uroviricota	Caudoviricetes	unclassified Caudoviricetes order	unclassified Caudoviricetes family	unclassified Caudoviricetes genus	Brevibacillus phage Emery	Brevibacillus phage Emery	Bacteria	Bacillota	Bacilli	Bacillales	Bacillaceae	Bacillus	Bacillus cereus	Bacillus cereus
KC595516	Viruses	Uroviricota	Caudoviricetes	unclassified Caudoviricetes order	unclassified Caudoviricetes family	unclassified Caudoviricetes genus	Brevibacillus phage Emery	Brevibacillus phage Emery	Bacteria	Bacillota	Bacilli	Bacillales	Paenibacillaceae	Paenibacillus	Paenibacillus larvae	Paenibacillus larvae
KC661271	Viruses	Uroviricota	Caudoviricetes	unclassified Caudoviricetes order	unclassified Caudoviricetes family	Backyardiganvirus	Backyardiganvirus peaches	Mycobacterium phage Dhanush	Bacteria	Actinomycetota	Actinomycetes	Mycobacteriales	Mycobacteriaceae	Mycolicibacterium	Mycolicibacterium smegmatis	Mycolicibacterium smegmatis MC2 155
KC661272	Viruses	Uroviricota	Caudoviricetes	unclassified Caudoviricetes order	unclassified Caudoviricetes family	Microwolfvirus	Microwolfvirus Bxz2	Mycobacterium phage Methuselah	Bacteria	Actinomycetota	Actinomycetes	Mycobacteriales	Mycobacteriaceae	Mycolicibacterium	Mycolicibacterium smegmatis	Mycolicibacterium smegmatis MC2 155
KC661274	Viruses	Uroviricota	Caudoviricetes	unclassified Caudoviricetes order	unclassified Caudoviricetes family	Pegunavirus	Pegunavirus soto	Mycobacterium phage SDcharge11	Bacteria	Actinomycetota	Actinomycetes	Mycobacteriales	Mycobacteriaceae	Mycolicibacterium	Mycolicibacterium smegmatis	Mycolicibacterium smegmatis MC2 155
KC691254	Viruses	Uroviricota	Caudoviricetes	unclassified Caudoviricetes order	Vilmaviridae	Faithunavirus	Mycobacterium phage Breezona	Mycobacterium phage Breezona	Bacteria	Actinomycetota	Actinomycetes	Mycobacteriales	Mycobacteriaceae	Mycolicibacterium	Mycolicibacterium smegmatis	Mycolicibacterium smegmatis MC2 155
KF005318	Viruses	Uroviricota	Caudoviricetes	unclassified Caudoviricetes order	Schitoviridae	unclassified Schitoviridae genus	Alteromonas phage vB_AmaP_AD45-P3	Alteromonas phage vB_AmaP_AD45-P3	Bacteria	Pseudomonadota	Gammaproteobacteria	Alteromonadales	Alteromonadaceae	Alteromonas	Alteromonas mediterranea	Alteromonas mediterranea DE1
KF005318	Viruses	Uroviricota	Caudoviricetes	unclassified Caudoviricetes order	Schitoviridae	unclassified Schitoviridae genus	Alteromonas phage vB_AmaP_AD45-P3	Alteromonas phage vB_AmaP_AD45-P3	Bacteria	Pseudomonadota	Gammaproteobacteria	Alteromonadales	Alteromonadaceae	Alteromonas	Alteromonas macleodii	Alteromonas macleodii str. 'Balearic Sea AD45'
KF005318	Viruses	Uroviricota	Caudoviricetes	unclassified Caudoviricetes order	Schitoviridae	unclassified Schitoviridae genus	Alteromonas phage vB_AmaP_AD45-P3	Alteromonas phage vB_AmaP_AD45-P3	Bacteria	Pseudomonadota	Gammaproteobacteria	Alteromonadales	Alteromonadaceae	Alteromonas	Alteromonas mediterranea	Alteromonas mediterranea DE
KF005319	Viruses	Uroviricota	Caudoviricetes	unclassified Caudoviricetes order	Schitoviridae	unclassified Schitoviridae genus	Alteromonas phage vB_AmaP_AD45-P4	Alteromonas phage vB_AmaP_AD45-P4	Bacteria	Pseudomonadota	Gammaproteobacteria	Alteromonadales	Alteromonadaceae	Alteromonas	Alteromonas mediterranea	Alteromonas mediterranea DE1
KF005319	Viruses	Uroviricota	Caudoviricetes	unclassified Caudoviricetes order	Schitoviridae	unclassified Schitoviridae genus	Alteromonas phage vB_AmaP_AD45-P4	Alteromonas phage vB_AmaP_AD45-P4	Bacteria	Pseudomonadota	Gammaproteobacteria	Alteromonadales	Alteromonadaceae	Alteromonas	Alteromonas macleodii	Alteromonas macleodii str. 'Balearic Sea AD45'
KF005319	Viruses	Uroviricota	Caudoviricetes	unclassified Caudoviricetes order	Schitoviridae	unclassified Schitoviridae genus	Alteromonas phage vB_AmaP_AD45-P4	Alteromonas phage vB_AmaP_AD45-P4	Bacteria	Pseudomonadota	Gammaproteobacteria	Alteromonadales	Alteromonadaceae	Alteromonas	Alteromonas mediterranea	Alteromonas mediterranea DE
KF005320	Viruses	Uroviricota	Caudoviricetes	unclassified Caudoviricetes order	Schitoviridae	unclassified Schitoviridae genus	Alteromonas phage vB_AmaP_AD45-P2	Alteromonas phage vB_AmaP_AD45-P2	Bacteria	Pseudomonadota	Gammaproteobacteria	Alteromonadales	Alteromonadaceae	Alteromonas	Alteromonas mediterranea	Alteromonas mediterranea DE1
KF005320	Viruses	Uroviricota	Caudoviricetes	unclassified Caudoviricetes order	Schitoviridae	unclassified Schitoviridae genus	Alteromonas phage vB_AmaP_AD45-P2	Alteromonas phage vB_AmaP_AD45-P2	Bacteria	Pseudomonadota	Gammaproteobacteria	Alteromonadales	Alteromonadaceae	Alteromonas	Alteromonas macleodii	Alteromonas macleodii str. 'Balearic Sea AD45'
KF005320	Viruses	Uroviricota	Caudoviricetes	unclassified Caudoviricetes order	Schitoviridae	unclassified Schitoviridae genus	Alteromonas phage vB_AmaP_AD45-P2	Alteromonas phage vB_AmaP_AD45-P2	Bacteria	Pseudomonadota	Gammaproteobacteria	Alteromonadales	Alteromonadaceae	Alteromonas	Alteromonas mediterranea	Alteromonas mediterranea DE
KF017927	Viruses	Uroviricota	Caudoviricetes	unclassified Caudoviricetes order	unclassified Caudoviricetes family	Fromanvirus	Mycobacterium phage Odin	Mycobacterium phage Odin	Bacteria	Actinomycetota	Actinomycetes	Mycobacteriales	Mycobacteriaceae	Mycolicibacterium	Mycolicibacterium smegmatis	Mycolicibacterium smegmatis MC2 155
KF024733	Viruses	Uroviricota	Caudoviricetes	unclassified Caudoviricetes order	unclassified Caudoviricetes family	Backyardiganvirus	Mycobacterium phage Medusa	Mycobacterium phage Medusa	Bacteria	Actinomycetota	Actinomycetes	Mycobacteriales	Mycobacteriaceae	Mycolicibacterium	Mycolicibacterium smegmatis	Mycolicibacterium smegmatis MC2 155
KF188414	Viruses	Uroviricota	Caudoviricetes	unclassified Caudoviricetes order	unclassified Caudoviricetes family	Kostyavirus	Mycobacterium phage ABCat	Mycobacterium phage ABCat	Bacteria	Actinomycetota	Actinomycetes	Mycobacteriales	Mycobacteriaceae	Mycolicibacterium	Mycolicibacterium smegmatis	Mycolicibacterium smegmatis MC2 155
KF669657	Viruses	Uroviricota	Caudoviricetes	unclassified Caudoviricetes order	unclassified Caudoviricetes family	Pagevirus	Pagevirus page	Bacillus phage poppyseed	Bacteria	Bacillota	Bacilli	Bacillales	Bacillaceae	Priestia	Priestia megaterium	Priestia megaterium
KF771236	Viruses	Uroviricota	Caudoviricetes	unclassified Caudoviricetes order	Drexlerviridae	Rogunavirus	Rogunavirus AHS24	Escherichia phage bV_EcoS_AHP24	Bacteria	Pseudomonadota	Gammaproteobacteria	Enterobacterales	Enterobacteriaceae	Escherichia	Escherichia coli	Escherichia coli O157:H7
KF787094	Viruses	Uroviricota	Caudoviricetes	unclassified Caudoviricetes order	Schitoviridae	Jwalphavirus	Jwalphavirus jwalpha	Achromobacter phage JWDelta	Bacteria	Pseudomonadota	Betaproteobacteria	Burkholderiales	Alcaligenaceae	Achromobacter	Achromobacter xylosoxidans	Achromobacter xylosoxidans
KJ477684	Viruses	Uroviricota	Caudoviricetes	unclassified Caudoviricetes order	Straboviridae	Tequatrovirus	Tequatrovirus T4	Tequatrovirus T4	Bacteria	Pseudomonadota	Gammaproteobacteria	Enterobacterales	Enterobacteriaceae	Escherichia	Escherichia coli	Escherichia coli str. K-12 substr. DH10B
KJ477685	Viruses	Uroviricota	Caudoviricetes	unclassified Caudoviricetes order	Straboviridae	Tequatrovirus	Tequatrovirus T4	Tequatrovirus T4	Bacteria	Pseudomonadota	Gammaproteobacteria	Enterobacterales	Enterobacteriaceae	Escherichia	Escherichia coli	Escherichia coli str. K-12 substr. DH10B
KJ477686	Viruses	Uroviricota	Caudoviricetes	unclassified Caudoviricetes order	Straboviridae	Tequatrovirus	Tequatrovirus T4	Tequatrovirus T4	Bacteria	Pseudomonadota	Gammaproteobacteria	Enterobacterales	Enterobacteriaceae	Escherichia	Escherichia coli	Escherichia coli
KJ477686	Viruses	Uroviricota	Caudoviricetes	unclassified Caudoviricetes order	Straboviridae	Tequatrovirus	Tequatrovirus T4	Tequatrovirus T4	Bacteria	Pseudomonadota	Gammaproteobacteria	Enterobacterales	Enterobacteriaceae	Escherichia	Escherichia coli	Escherichia coli str. K-12 substr. DH10B
KJ619459	Viruses	Hofneiviricota	Faserviricetes	Tubulavirales	Inoviridae	Affertcholeramvirus	Affertcholeramvirus CTXphi	Affertcholeramvirus CTXphi	Bacteria	Pseudomonadota	Gammaproteobacteria	Vibrionales	Vibrionaceae	Vibrio	Vibrio cholerae	Vibrio cholerae
KP296794	Viruses	Uroviricota	Caudoviricetes	unclassified Caudoviricetes order	unclassified Caudoviricetes family	Fernvirus	Fernvirus rani	Fernvirus rani	Bacteria	Bacillota	Bacilli	Bacillales	Paenibacillaceae	Paenibacillus	Paenibacillus larvae	Paenibacillus larvae
M14428	Viruses	Phixviricota	Malgrandaviricetes	Petitvirales	Microviridae	Sinsheimervirus	Sinsheimervirus phiX174	Enterobacteria phage S13	Bacteria	Pseudomonadota	Gammaproteobacteria	Enterobacterales	Enterobacteriaceae	Escherichia	Escherichia coli	Escherichia coli C
MK125140	Viruses	Uroviricota	Caudoviricetes	unclassified Caudoviricetes order	unclassified Caudoviricetes family	Efquatrovirus	Enterococcus phage Nonaheksakonda	Enterococcus phage Nonaheksakonda	Bacteria	Bacillota	Bacilli	Lactobacillales	Enterococcaceae	Enterococcus	Enterococcus faecalis	Enterococcus faecalis
MT119359	Viruses	Uroviricota	Caudoviricetes	unclassified Caudoviricetes order	unclassified Caudoviricetes family	Efquatrovirus	Enterococcus phage heks	Enterococcus phage heks	Bacteria	Bacillota	Bacilli	Lactobacillales	Enterococcaceae	Enterococcus	Enterococcus faecalis	Enterococcus faecalis
NC_000896	Viruses	Uroviricota	Caudoviricetes	unclassified Caudoviricetes order	unclassified Caudoviricetes family	unclassified Caudoviricetes genus	Lactobacillus phage phiadh	Lactobacillus phage phiadh	Bacteria	Bacillota	Bacilli	Lactobacillales	Lactobacillaceae	Lactobacillus	Lactobacillus gasseri	Lactobacillus gasseri
NC_000902	Viruses	Uroviricota	Caudoviricetes	unclassified Caudoviricetes order	unclassified Caudoviricetes family	Traversvirus	Traversvirus II	Enterobacteria phage VT2-Sakai	Bacteria	Pseudomonadota	Gammaproteobacteria	Enterobacterales	Enterobacteriaceae	Escherichia	Escherichia coli	Escherichia coli O157
NC_000924	Viruses	Uroviricota	Caudoviricetes	unclassified Caudoviricetes order	unclassified Caudoviricetes family	Traversvirus	Traversvirus tv933W	Escherichia phage 933W	Bacteria	Pseudomonadota	Gammaproteobacteria	Enterobacterales	Enterobacteriaceae	Escherichia	Escherichia coli	Escherichia coli O157:H7 str. EDL933
NC_001341	Viruses	Hofneiviricota	Faserviricetes	Tubulavirales	Plectroviridae	Plectrovirus	Plectrovirus L51	Acholeplasma phage MV-L51	Bacteria	Mycoplasmatota	Mollicutes	Acholeplasmatales	Acholeplasmataceae	Acholeplasma	Acholeplasma laidlawii	Acholeplasma laidlawii
NC_001418	Viruses	Hofneiviricota	Faserviricetes	Tubulavirales	Inoviridae	Tertilicivirus	Tertilicivirus Pf3	Pseudomonas phage Pf3	Bacteria	Pseudomonadota	Gammaproteobacteria	Pseudomonadales	Pseudomonadaceae	Pseudomonas	Pseudomonas aeruginosa	Pseudomonas aeruginosa
NC_001423	Viruses	Uroviricota	Caudoviricetes	unclassified Caudoviricetes order	Salasmaviridae	Salasvirus	Salasvirus PZA	Bacillus phage PZA	Bacteria	Bacillota	Bacilli	Bacillales	Bacillaceae	Bacillus	Bacillus subtilis	Bacillus subtilis
NC_001447	Viruses	unclassified Viruses phylum	unclassified Viruses class	unclassified Viruses order	Plasmaviridae	Plasmavirus	Plasmavirus L2	Plasmavirus L2	Bacteria	Mycoplasmatota	Mollicutes	Acholeplasmatales	Acholeplasmataceae	Acholeplasma	Acholeplasma laidlawii	Acholeplasma laidlawii
NC_001629	Viruses	Uroviricota	Caudoviricetes	unclassified Caudoviricetes order	unclassified Caudoviricetes family	Ceduovirus	Ceduovirus bIL67	Lactococcus phage bIL67	Bacteria	Bacillota	Bacilli	Lactobacillales	Streptococcaceae	Lactococcus	Lactococcus lactis	Lactococcus lactis
NC_001890	Viruses	Lenarviricota	Leviviricetes	Norzivirales	Fiersviridae	Qubevirus	Qubevirus durum	Escherichia phage Qbeta	Bacteria	Pseudomonadota	Gammaproteobacteria	Enterobacterales	Enterobacteriaceae	Escherichia	Escherichia coli	Escherichia coli
NC_001895	Viruses	Uroviricota	Caudoviricetes	unclassified Caudoviricetes order	Peduoviridae	Peduovirus	Peduovirus P2	Bacteriophage P2	Bacteria	Pseudomonadota	Gammaproteobacteria	Enterobacterales	Enterobacteriaceae	Escherichia	Escherichia coli	Escherichia coli K-12
NC_001895	Viruses	Uroviricota	Caudoviricetes	unclassified Caudoviricetes order	Peduoviridae	Peduovirus	Peduovirus P2	Bacteriophage P2	Bacteria	Pseudomonadota	Gammaproteobacteria	Enterobacterales	Enterobacteriaceae	Escherichia	Escherichia coli	Escherichia coli C
NC_002214	Viruses	Uroviricota	Caudoviricetes	unclassified Caudoviricetes order	Aliceevansviridae	Brussowvirus	Brussowvirus Sfi11	Streptococcus phage Sfi11	Bacteria	Bacillota	Bacilli	Lactobacillales	Streptococcaceae	Streptococcus	Streptococcus thermophilus	Streptococcus thermophilus
NC_002484	Viruses	Uroviricota	Caudoviricetes	unclassified Caudoviricetes order	unclassified Caudoviricetes family	Detrevirus	Detrevirus D3	Pseudomonas phage D3	Bacteria	Pseudomonadota	Gammaproteobacteria	Pseudomonadales	Pseudomonadaceae	Pseudomonas	Pseudomonas aeruginosa	Pseudomonas aeruginosa
NC_002515	Viruses	Uroviricota	Caudoviricetes	unclassified Caudoviricetes order	unclassified Caudoviricetes family	Delislevirus	Delislevirus P1	Mycoplasma phage P1	Bacteria	Mycoplasmatota	Mollicutes	Mycoplasmatales	Mycoplasmataceae	Mycoplasmopsis	Mycoplasmopsis pulmonis	Mycoplasmopsis pulmonis
NC_002628	Viruses	Uroviricota	Caudoviricetes	Methanobavirales	Leisingerviridae	Psimunavirus	Methanothermobacter phage psiM100	Methanothermobacter phage psiM100	Archaea	Euryarchaeota	Methanobacteria	Methanobacteriales	Methanobacteriaceae	Methanothermobacter	Methanothermobacter wolfeii	Methanothermobacter wolfeii
NC_002643	Viruses	Phixviricota	Malgrandaviricetes	Petitvirales	Microviridae	Bdellomicrovirus	Bdellomicrovirus MH2K	Bdellovibrio phage phiMH2K	Bacteria	Bdellovibrionota	Bdellovibrionia	Bdellovibrionales	Pseudobdellovibrionaceae	Bdellovibrio	Bdellovibrio bacteriovorus	Bdellovibrio bacteriovorus
NC_002649	Viruses	Uroviricota	Caudoviricetes	unclassified Caudoviricetes order	Salasmaviridae	Gaunavirus	Gaunavirus GA1	Bacillus phage GA1	Bacteria	Bacillota	Bacilli	Bacillales	Bacillaceae	Bacillus	Bacillus subtilis	Bacillus subtilis
NC_002656	Viruses	Uroviricota	Caudoviricetes	unclassified Caudoviricetes order	unclassified Caudoviricetes family	Fromanvirus	Fromanvirus Bxb1	Mycobacterium phage Bxb1	Bacteria	Actinomycetota	Actinomycetes	Mycobacteriales	Mycobacteriaceae	Mycolicibacterium	Mycolicibacterium smegmatis	Mycolicibacterium smegmatis MC2 155
NC_002796	Viruses	Uroviricota	Caudoviricetes	unclassified Caudoviricetes order	unclassified Caudoviricetes family	Sandinevirus	Sandinevirus BK5T	Lactococcus phage BK5-T	Bacteria	Bacillota	Bacilli	Lactobacillales	Streptococcaceae	Lactococcus	Lactococcus lactis	Lactococcus lactis
NC_003085	Viruses	Uroviricota	Caudoviricetes	unclassified Caudoviricetes order	unclassified Caudoviricetes family	Myxoctovirus	Myxoctovirus Mx8	Myxococcus phage Mx8	Bacteria	Myxococcota	Myxococcia	Myxococcales	Myxococcaceae	Myxococcus	Myxococcus xanthus	Myxococcus xanthus
NC_003157	Viruses	Uroviricota	Caudoviricetes	unclassified Caudoviricetes order	unclassified Caudoviricetes family	unclassified Caudoviricetes genus	Streptococcus phage phiNIH1.1	Streptococcus phage phiNIH1.1	Bacteria	Bacillota	Bacilli	Lactobacillales	Streptococcaceae	Streptococcus	Streptococcus pyogenes	Streptococcus pyogenes
NC_003216	Viruses	Uroviricota	Caudoviricetes	unclassified Caudoviricetes order	unclassified Caudoviricetes family	unclassified Caudoviricetes genus	Listeria phage A118	Listeria phage A118	Bacteria	Bacillota	Bacilli	Bacillales	Listeriaceae	Listeria	Listeria monocytogenes	Listeria monocytogenes EGD-e
NC_003278	Viruses	Uroviricota	Caudoviricetes	unclassified Caudoviricetes order	Peduoviridae	Citexvirus	Citexvirus phiCTX	Pseudomonas phage phiCTX	Bacteria	Pseudomonadota	Gammaproteobacteria	Pseudomonadales	Pseudomonadaceae	Pseudomonas	Pseudomonas aeruginosa	Pseudomonas aeruginosa
NC_003287	Viruses	Hofneiviricota	Faserviricetes	Tubulavirales	Inoviridae	Inovirus	Inovirus M13	Inovirus M13	Bacteria	Pseudomonadota	Gammaproteobacteria	Enterobacterales	Enterobacteriaceae	Escherichia	Escherichia coli	Escherichia coli
NC_004112	Viruses	Uroviricota	Caudoviricetes	unclassified Caudoviricetes order	unclassified Caudoviricetes family	Ashduovirus	Ashduovirus A2	Lactobacillus phage A2	Bacteria	Bacillota	Bacilli	Lactobacillales	Lactobacillaceae	Lacticaseibacillus	Lacticaseibacillus casei	Lacticaseibacillus casei
NC_004165	Viruses	Uroviricota	Caudoviricetes	unclassified Caudoviricetes order	Salasmaviridae	Beecentumtrevirus	Beecentumtrevirus B103	Bacillus phage B103	Bacteria	Bacillota	Bacilli	Bacillales	Bacillaceae	Bacillus	Bacillus subtilis	Bacillus subtilis
NC_004167	Viruses	Uroviricota	Caudoviricetes	unclassified Caudoviricetes order	unclassified Caudoviricetes family	Spizizenvirus	Spizizenvirus sv105	Bacillus phage phi105	Bacteria	Bacillota	Bacilli	Bacillales	Bacillaceae	Bacillus	Bacillus subtilis	Bacillus subtilis
NC_004302	Viruses	Uroviricota	Caudoviricetes	unclassified Caudoviricetes order	unclassified Caudoviricetes family	unclassified Caudoviricetes genus	Lactococcus phage r1t	Lactococcus phage r1t	Bacteria	Bacillota	Bacilli	Lactobacillales	Streptococcaceae	Lactococcus	Lactococcus cremoris	Lactococcus cremoris
NC_004615	Viruses	Uroviricota	Caudoviricetes	unclassified Caudoviricetes order	unclassified Caudoviricetes family	Dubowvirus	Dubowvirus dv11	Staphylococcus phage phi 11	Bacteria	Bacillota	Bacilli	Bacillales	Staphylococcaceae	Staphylococcus	Staphylococcus aureus	Staphylococcus aureus subsp. aureus NCTC 8325
NC_004682	Viruses	Uroviricota	Caudoviricetes	unclassified Caudoviricetes order	unclassified Caudoviricetes family	Microwolfvirus	Microwolfvirus Bxz2	Mycobacterium phage Bxz2	Bacteria	Actinomycetota	Actinomycetes	Mycobacteriales	Mycobacteriaceae	Mycolicibacterium	Mycolicibacterium smegmatis	Mycolicibacterium smegmatis MC2 155
NC_004914	Viruses	Uroviricota	Caudoviricetes	unclassified Caudoviricetes order	unclassified Caudoviricetes family	Traversvirus	Traversvirus II	Escherichia phage Stx2 II	Bacteria	Pseudomonadota	Gammaproteobacteria	Enterobacterales	Enterobacteriaceae	Escherichia	Escherichia coli	Escherichia coli O157:H7
NC_004927	Viruses	Uroviricota	Caudoviricetes	Thumleimavirales	Hafunaviridae	Haloferacalesvirus	Haloferacalesvirus HF1	Halophage HF1	Archaea	Euryarchaeota	Halobacteria	Haloferacales	Haloferacaceae	Haloferax	Haloferax lucentense	Haloferax lucentense
NC_005045	Viruses	Uroviricota	Caudoviricetes	unclassified Caudoviricetes order	Autographiviridae	Phikmvvirus	Phikmvvirus phiKMV	Pseudomonas phage phiKMV	Bacteria	Pseudomonadota	Gammaproteobacteria	Pseudomonadales	Pseudomonadaceae	Pseudomonas	Pseudomonas aeruginosa	Pseudomonas aeruginosa
NC_005178	Viruses	Uroviricota	Caudoviricetes	unclassified Caudoviricetes order	unclassified Caudoviricetes family	Casadabanvirus	Casadabanvirus D3112	Pseudomonas phage D3112	Bacteria	Pseudomonadota	Gammaproteobacteria	Pseudomonadales	Pseudomonadaceae	Pseudomonas	Pseudomonas aeruginosa	Pseudomonas aeruginosa
NC_005262	Viruses	Uroviricota	Caudoviricetes	unclassified Caudoviricetes order	unclassified Caudoviricetes family	Lessievirus	Lessievirus bcep22	Burkholderia phage Bcep22	Bacteria	Pseudomonadota	Betaproteobacteria	Burkholderiales	Burkholderiaceae	Burkholderia	Burkholderia cenocepacia	Burkholderia cenocepacia
NC_005294	Viruses	Uroviricota	Caudoviricetes	unclassified Caudoviricetes order	unclassified Caudoviricetes family	unclassified Caudoviricetes genus	Streptococcus phage EJ-1	Streptococcus phage EJ-1	Bacteria	Bacillota	Bacilli	Lactobacillales	Streptococcaceae	Streptococcus	Streptococcus pneumoniae	Streptococcus pneumoniae
NC_005344	Viruses	Uroviricota	Caudoviricetes	unclassified Caudoviricetes order	unclassified Caudoviricetes family	Lederbergvirus	Lederbergvirus Sf6	Shigella phage Sf6	Bacteria	Pseudomonadota	Gammaproteobacteria	Enterobacterales	Enterobacteriaceae	Shigella	Shigella flexneri	Shigella flexneri
NC_005345	Viruses	Uroviricota	Caudoviricetes	unclassified Caudoviricetes order	unclassified Caudoviricetes family	unclassified Caudoviricetes genus	Streptomyces phage VWB	Streptomyces phage VWB	Bacteria	Actinomycetota	Actinomycetes	Kitasatosporales	Streptomycetaceae	Streptomyces	Streptomyces venezuelae	Streptomyces venezuelae
NC_005822	Viruses	Uroviricota	Caudoviricetes	unclassified Caudoviricetes order	unclassified Caudoviricetes family	unclassified Caudoviricetes genus	Lactococcus phage phiLC3	Lactococcus phage phiLC3	Bacteria	Bacillota	Bacilli	Lactobacillales	Streptococcaceae	Lactococcus	Lactococcus cremoris	Lactococcus cremoris
NC_005886	Viruses	Uroviricota	Caudoviricetes	unclassified Caudoviricetes order	unclassified Caudoviricetes family	unclassified Caudoviricetes genus	Burkholderia phage BcepB1A	Burkholderia phage BcepB1A	Bacteria	Pseudomonadota	Betaproteobacteria	Burkholderiales	Burkholderiaceae	Burkholderia	Burkholderia cenocepacia	Burkholderia cenocepacia
NC_005891	Viruses	Uroviricota	Caudoviricetes	unclassified Caudoviricetes order	unclassified Caudoviricetes family	Enhodamvirus	Enhodamvirus VP5	Vibrio phage VP5	Bacteria	Pseudomonadota	Gammaproteobacteria	Vibrionales	Vibrionaceae	Vibrio	Vibrio parahaemolyticus	Vibrio parahaemolyticus
NC_006883	Viruses	Uroviricota	Caudoviricetes	unclassified Caudoviricetes order	Kyanoviridae	Salacisavirus	Salacisavirus pssm2	Prochlorococcus phage P-SSM2	Bacteria	Cyanobacteriota	Cyanophyceae	Synechococcales	Prochlorococcaceae	Prochlorococcus	Prochlorococcus marinus	Prochlorococcus marinus str. NATL1A
NC_007047	Viruses	Uroviricota	Caudoviricetes	unclassified Caudoviricetes order	unclassified Caudoviricetes family	Phietavirus	Phietavirus pv187	Staphylococcus phage 187	Bacteria	Bacillota	Bacilli	Bacillales	Staphylococcaceae	Staphylococcus	Staphylococcus aureus	Staphylococcus aureus
NC_007461	Viruses	Phixviricota	Malgrandaviricetes	Petitvirales	Microviridae	Chlamydiamicrovirus	Chlamydia phage 4	Chlamydia phage 4	Bacteria	Chlamydiota	Chlamydiia	Chlamydiales	Chlamydiaceae	Chlamydia	Chlamydia abortus	Chlamydia abortus
NC_007709	Viruses	Uroviricota	Caudoviricetes	unclassified Caudoviricetes order	unclassified Caudoviricetes family	Xipdecavirus	Xipdecavirus OP1	Xanthomonas phage OP1	Bacteria	Pseudomonadota	Gammaproteobacteria	Xanthomonadales	Xanthomonadaceae	Xanthomonas	Xanthomonas citri	Xanthomonas citri
NC_007822	Viruses	Phixviricota	Malgrandaviricetes	Petitvirales	Microviridae	Alphatrevirus	Alphatrevirus WA45	Escherichia phage WA45	Bacteria	Pseudomonadota	Gammaproteobacteria	Enterobacterales	Enterobacteriaceae	Escherichia	Escherichia coli	Escherichia coli C
NC_007917	Viruses	Uroviricota	Caudoviricetes	unclassified Caudoviricetes order	unclassified Caudoviricetes family	Lubbockvirus	Lubbockvirus CD119	Clostridium phage phi CD119	Bacteria	Bacillota	Clostridia	Eubacteriales	Peptostreptococcaceae	Clostridioides	Clostridioides difficile	Clostridioides difficile
NC_008201	Viruses	Uroviricota	Caudoviricetes	unclassified Caudoviricetes order	Peduoviridae	Baylorvirus	Baylorvirus PHL101	Mannheimia phage PHL101	Bacteria	Pseudomonadota	Gammaproteobacteria	Pasteurellales	Pasteurellaceae	Mannheimia	Mannheimia haemolytica	Mannheimia haemolytica
NC_008203	Viruses	Uroviricota	Caudoviricetes	unclassified Caudoviricetes order	unclassified Caudoviricetes family	Fromanvirus	Fromanvirus Che12	Mycobacterium phage Che12	Bacteria	Actinomycetota	Actinomycetes	Mycobacteriales	Mycobacteriaceae	Mycolicibacterium	Mycolicibacterium smegmatis	Mycolicibacterium smegmatis MC2 155
NC_008364	Viruses	Uroviricota	Caudoviricetes	unclassified Caudoviricetes order	unclassified Caudoviricetes family	Questintvirus	Questintvirus Q54	Lactococcus phage Q54	Bacteria	Bacillota	Bacilli	Lactobacillales	Streptococcaceae	Lactococcus	Lactococcus lactis	Lactococcus lactis
NC_008574	Viruses	Hofneiviricota	Faserviricetes	Tubulavirales	Inoviridae	Habenivirus	Habenivirus RSM1	Ralstonia phage RSM1	Bacteria	Pseudomonadota	Betaproteobacteria	Burkholderiales	Burkholderiaceae	Ralstonia	Ralstonia solanacearum	Ralstonia solanacearum
NC_008584	Viruses	Uroviricota	Caudoviricetes	unclassified Caudoviricetes order	unclassified Caudoviricetes family	unclassified Caudoviricetes genus	Thermus phage phiYS40	Thermus phage phiYS40	Bacteria	Deinococcota	Deinococci	Thermales	Thermaceae	Thermus	Thermus thermophilus	Thermus thermophilus HB8
NC_008617	Viruses	Uroviricota	Caudoviricetes	unclassified Caudoviricetes order	unclassified Caudoviricetes family	Biseptimavirus	Biseptimavirus NM3	Staphylococcus phage phiNM3	Bacteria	Bacillota	Bacilli	Bacillales	Staphylococcaceae	Staphylococcus	Staphylococcus aureus	Staphylococcus aureus
NC_008720	Viruses	Uroviricota	Caudoviricetes	unclassified Caudoviricetes order	Schitoviridae	Enquatrovirus	Enquatrovirus N4	Escherichia phage N4	Bacteria	Pseudomonadota	Gammaproteobacteria	Enterobacterales	Enterobacteriaceae	Escherichia	Escherichia coli	Escherichia coli K-12
NC_009232	Viruses	Uroviricota	Caudoviricetes	unclassified Caudoviricetes order	unclassified Caudoviricetes family	Jerseyvirus	Jerseyvirus SETP3	Salmonella phage SETP3	Bacteria	Pseudomonadota	Gammaproteobacteria	Enterobacterales	Enterobacteriaceae	Salmonella	Salmonella enterica	Salmonella enterica subsp. enterica serovar Enteritidis
NC_009554	Viruses	Uroviricota	Caudoviricetes	unclassified Caudoviricetes order	unclassified Caudoviricetes family	unclassified Caudoviricetes genus	Lactobacillus phage LL-H	Lactobacillus phage LL-H	Bacteria	Bacillota	Bacilli	Lactobacillales	Lactobacillaceae	Lactobacillus	Lactobacillus delbrueckii	Lactobacillus delbrueckii subsp. lactis
NC_009761	Viruses	Uroviricota	Caudoviricetes	unclassified Caudoviricetes order	unclassified Caudoviricetes family	Peeveelvirus	Peeveelvirus tp3101	Staphylococcus phage tp310-1	Bacteria	Bacillota	Bacilli	Bacillales	Staphylococcaceae	Staphylococcus	Staphylococcus aureus	Staphylococcus aureus
NC_009763	Viruses	Uroviricota	Caudoviricetes	unclassified Caudoviricetes order	unclassified Caudoviricetes family	Peeveelvirus	Staphylococcus phage tp310-3	Staphylococcus phage tp310-3	Bacteria	Bacillota	Bacilli	Bacillales	Staphylococcaceae	Staphylococcus	Staphylococcus aureus	Staphylococcus aureus
NC_009799	Viruses	Uroviricota	Caudoviricetes	unclassified Caudoviricetes order	unclassified Caudoviricetes family	Sasvirus	Sasvirus BFK20	Corynebacterium phage BFK20	Bacteria	Actinomycetota	Actinomycetes	Mycobacteriales	Corynebacteriaceae	Corynebacterium	[Brevibacterium] flavum	[Brevibacterium] flavum
NC_009810	Viruses	Uroviricota	Caudoviricetes	unclassified Caudoviricetes order	unclassified Caudoviricetes family	unclassified Caudoviricetes genus	Listeria phage A500	Listeria phage A500	Bacteria	Bacillota	Bacilli	Bacillales	Listeriaceae	Listeria	Listeria monocytogenes	Listeria monocytogenes WSLC1042
NC_009877	Viruses	Uroviricota	Caudoviricetes	unclassified Caudoviricetes order	unclassified Caudoviricetes family	Fromanvirus	Fromanvirus U2	Mycobacterium phage U2	Bacteria	Actinomycetota	Actinomycetes	Mycobacteriales	Mycobacteriaceae	Mycolicibacterium	Mycolicibacterium smegmatis	Mycolicibacterium smegmatis MC2 155
NC_009878	Viruses	Uroviricota	Caudoviricetes	unclassified Caudoviricetes order	unclassified Caudoviricetes family	Fromanvirus	Fromanvirus bethlehem	Mycobacterium phage Bethlehem	Bacteria	Actinomycetota	Actinomycetes	Mycobacteriales	Mycobacteriaceae	Mycolicibacterium	Mycolicibacterium smegmatis	Mycolicibacterium smegmatis MC2 155
NC_009935	Viruses	Uroviricota	Caudoviricetes	unclassified Caudoviricetes order	Autographiviridae	Phikmvvirus	Phikmvvirus LKD16	Pseudomonas phage LKD16	Bacteria	Pseudomonadota	Gammaproteobacteria	Pseudomonadales	Pseudomonadaceae	Pseudomonas	Pseudomonas aeruginosa	Pseudomonas aeruginosa
NC_009935	Viruses	Uroviricota	Caudoviricetes	unclassified Caudoviricetes order	Autographiviridae	Phikmvvirus	Phikmvvirus LKD16	Pseudomonas phage LKD16	Bacteria	Pseudomonadota	Gammaproteobacteria	Pseudomonadales	Pseudomonadaceae	Pseudomonas	Pseudomonas aeruginosa	Pseudomonas aeruginosa PAO1
NC_009936	Viruses	Uroviricota	Caudoviricetes	unclassified Caudoviricetes order	Autographiviridae	Stubburvirus	Stubburvirus LKA1	Pseudomonas phage LKA1	Bacteria	Pseudomonadota	Gammaproteobacteria	Pseudomonadales	Pseudomonadaceae	Pseudomonas	Pseudomonas aeruginosa	Pseudomonas aeruginosa PAO1
NC_010325	Viruses	Uroviricota	Caudoviricetes	unclassified Caudoviricetes order	unclassified Caudoviricetes family	Bruynoghevirus	Bruynoghevirus LUZ24	Bruynoghevirus LUZ24	Bacteria	Pseudomonadota	Gammaproteobacteria	Pseudomonadales	Pseudomonadaceae	Pseudomonas	Pseudomonas aeruginosa	Pseudomonas aeruginosa PAO1
NC_010326	Viruses	Uroviricota	Caudoviricetes	unclassified Caudoviricetes order	Autographiviridae	Phikmvvirus	Phikmvvirus LUZ19	Pseudomonas phage LUZ19	Bacteria	Pseudomonadota	Gammaproteobacteria	Pseudomonadales	Pseudomonadaceae	Pseudomonas	Pseudomonas aeruginosa	Pseudomonas aeruginosa PAO1
NC_010355	Viruses	Uroviricota	Caudoviricetes	unclassified Caudoviricetes order	unclassified Caudoviricetes family	unclassified Caudoviricetes genus	Azospirillum phage Cd	Azospirillum phage Cd	Bacteria	Pseudomonadota	Alphaproteobacteria	Rhodospirillales	Azospirillaceae	Azospirillum	Azospirillum brasilense	Azospirillum brasilense
NC_010811	Viruses	Uroviricota	Caudoviricetes	unclassified Caudoviricetes order	unclassified Caudoviricetes family	Mieseafarmvirus	Mieseafarmvirus RSL1	Ralstonia phage phiRSL1	Bacteria	Pseudomonadota	Betaproteobacteria	Burkholderiales	Burkholderiaceae	Ralstonia	Ralstonia solanacearum	Ralstonia solanacearum
NC_011019	Viruses	Uroviricota	Caudoviricetes	unclassified Caudoviricetes order	unclassified Caudoviricetes family	Fromanvirus	Fromanvirus KBG	Mycobacterium phage KBG	Bacteria	Actinomycetota	Actinomycetes	Mycobacteriales	Mycobacteriaceae	Mycolicibacterium	Mycolicibacterium smegmatis	Mycolicibacterium smegmatis MC2 155
NC_011020	Viruses	Uroviricota	Caudoviricetes	unclassified Caudoviricetes order	unclassified Caudoviricetes family	Fromanvirus	Fromanvirus jasper	Mycobacterium phage Jasper	Bacteria	Actinomycetota	Actinomycetes	Mycobacteriales	Mycobacteriaceae	Mycolicibacterium	Mycolicibacterium smegmatis	Mycolicibacterium smegmatis MC2 155
NC_011021	Viruses	Uroviricota	Caudoviricetes	unclassified Caudoviricetes order	unclassified Caudoviricetes family	Fromanvirus	Fromanvirus lockley	Mycobacterium phage Lockley	Bacteria	Actinomycetota	Actinomycetes	Mycobacteriales	Mycobacteriaceae	Mycolicibacterium	Mycolicibacterium smegmatis	Mycolicibacterium smegmatis MC2 155
NC_011022	Viruses	Uroviricota	Caudoviricetes	unclassified Caudoviricetes order	unclassified Caudoviricetes family	Fromanvirus	Fromanvirus lockley	Mycobacterium phage DD5	Bacteria	Actinomycetota	Actinomycetes	Mycobacteriales	Mycobacteriaceae	Mycolicibacterium	Mycolicibacterium smegmatis	Mycolicibacterium smegmatis MC2 155
NC_011023	Viruses	Uroviricota	Caudoviricetes	unclassified Caudoviricetes order	unclassified Caudoviricetes family	Pukovnikvirus	Pukovnikvirus pukovnik	Mycobacterium phage Pukovnik	Bacteria	Actinomycetota	Actinomycetes	Mycobacteriales	Mycobacteriaceae	Mycolicibacterium	Mycolicibacterium smegmatis	Mycolicibacterium smegmatis MC2 155
NC_011054	Viruses	Uroviricota	Caudoviricetes	unclassified Caudoviricetes order	unclassified Caudoviricetes family	Cheoctovirus	Mycobacterium virus Boomer	Mycobacterium phage Boomer	Bacteria	Actinomycetota	Actinomycetes	Mycobacteriales	Mycobacteriaceae	Mycolicibacterium	Mycolicibacterium smegmatis	Mycolicibacterium smegmatis MC2 155
NC_011055	Viruses	Uroviricota	Caudoviricetes	unclassified Caudoviricetes order	unclassified Caudoviricetes family	Kostyavirus	Kostyavirus porky	Mycobacterium phage Porky	Bacteria	Actinomycetota	Actinomycetes	Mycobacteriales	Mycobacteriaceae	Mycolicibacterium	Mycolicibacterium smegmatis	Mycolicibacterium smegmatis MC2 155
NC_011056	Viruses	Uroviricota	Caudoviricetes	unclassified Caudoviricetes order	unclassified Caudoviricetes family	Kostyavirus	Kostyavirus kostya	Mycobacterium phage Kostya	Bacteria	Actinomycetota	Actinomycetes	Mycobacteriales	Mycobacteriaceae	Mycolicibacterium	Mycolicibacterium smegmatis	Mycolicibacterium smegmatis MC2 155
NC_011057	Viruses	Uroviricota	Caudoviricetes	unclassified Caudoviricetes order	unclassified Caudoviricetes family	Pipefishvirus	Mycobacterium phage Phaedrus	Mycobacterium phage Phaedrus	Bacteria	Actinomycetota	Actinomycetes	Mycobacteriales	Mycobacteriaceae	Mycolicibacterium	Mycolicibacterium smegmatis	Mycolicibacterium smegmatis MC2 155
NC_011222	Viruses	Uroviricota	Caudoviricetes	unclassified Caudoviricetes order	unclassified Caudoviricetes family	unclassified Caudoviricetes genus	Bacteroides phage B40-8	Bacteroides phage B40-8	Bacteria	Bacteroidota	Bacteroidia	Bacteroidales	Bacteroidaceae	Bacteroides	Bacteroides fragilis	Bacteroides fragilis
NC_011267	Viruses	Uroviricota	Caudoviricetes	unclassified Caudoviricetes order	unclassified Caudoviricetes family	Fromanvirus	Fromanvirus solon	Mycobacterium phage Solon	Bacteria	Actinomycetota	Actinomycetes	Mycobacteriales	Mycobacteriaceae	Mycolicibacterium	Mycolicibacterium smegmatis	Mycolicibacterium smegmatis MC2 155
NC_011269	Viruses	Uroviricota	Caudoviricetes	unclassified Caudoviricetes order	unclassified Caudoviricetes family	Bixzunavirus	Bixzunavirus Bxz1	Mycobacterium phage ScottMcG	Bacteria	Actinomycetota	Actinomycetes	Mycobacteriales	Mycobacteriaceae	Mycolicibacterium	Mycolicibacterium smegmatis	Mycolicibacterium smegmatis MC2 155
NC_011270	Viruses	Uroviricota	Caudoviricetes	unclassified Caudoviricetes order	unclassified Caudoviricetes family	Bixzunavirus	Bixzunavirus Bxz1	Mycobacterium phage Spud	Bacteria	Actinomycetota	Actinomycetes	Mycobacteriales	Mycobacteriaceae	Mycolicibacterium	Mycolicibacterium smegmatis	Mycolicibacterium smegmatis MC2 155
NC_011271	Viruses	Uroviricota	Caudoviricetes	unclassified Caudoviricetes order	unclassified Caudoviricetes family	Bixzunavirus	Bixzunavirus Bxz1	Mycobacterium phage Cali	Bacteria	Actinomycetota	Actinomycetes	Mycobacteriales	Mycobacteriaceae	Mycolicibacterium	Mycolicibacterium smegmatis	Mycolicibacterium smegmatis MC2 155
NC_011272	Viruses	Uroviricota	Caudoviricetes	unclassified Caudoviricetes order	unclassified Caudoviricetes family	Bixzunavirus	Bixzunavirus Bxz1	Mycobacterium phage Rizal	Bacteria	Actinomycetota	Actinomycetes	Mycobacteriales	Mycobacteriaceae	Mycolicibacterium	Mycolicibacterium smegmatis	Mycolicibacterium smegmatis MC2 155
NC_011285	Viruses	Uroviricota	Caudoviricetes	unclassified Caudoviricetes order	unclassified Caudoviricetes family	Plotvirus	Plotvirus plot	Mycobacterium phage Troll4	Bacteria	Actinomycetota	Actinomycetes	Mycobacteriales	Mycobacteriaceae	Mycolicibacterium	Mycolicibacterium smegmatis	Mycolicibacterium smegmatis MC2 155
NC_011645	Viruses	Uroviricota	Caudoviricetes	unclassified Caudoviricetes order	unclassified Caudoviricetes family	Lwoffvirus	Lwoffvirus TP21	Bacillus phage TP21-L	Bacteria	Bacillota	Bacilli	Bacillales	Bacillaceae	Bacillus	Bacillus cereus	Bacillus cereus
NC_011703	Viruses	Uroviricota	Caudoviricetes	unclassified Caudoviricetes order	unclassified Caudoviricetes family	Pbunavirus	Pbunavirus pv141	Pseudomonas phage 14-1	Bacteria	Pseudomonadota	Gammaproteobacteria	Pseudomonadales	Pseudomonadaceae	Pseudomonas	Pseudomonas aeruginosa	Pseudomonas aeruginosa PAO1
NC_012419	Viruses	Uroviricota	Caudoviricetes	unclassified Caudoviricetes order	unclassified Caudoviricetes family	unclassified Caudoviricetes genus	Enterococcus phage EFAP-1	Enterococcus phage EFAP-1	Bacteria	Bacillota	Bacilli	Lactobacillales	Enterococcaceae	Enterococcus	Enterococcus faecalis	Enterococcus faecalis
NC_012558	Viruses	Saleviricota	Huolimaviricetes	Haloruvirales	Pleolipoviridae	Alphapleolipovirus	Alphapleolipovirus HRPV1	Halorubrum pleomorphic virus 1	Archaea	Euryarchaeota	Halobacteria	Haloferacales	Haloferacaceae	Halorubrum	Halorubrum sp. PV6	Halorubrum sp. PV6
NC_012635	Viruses	Uroviricota	Caudoviricetes	unclassified Caudoviricetes order	Straboviridae	Tequatrovirus	Tequatrovirus RB51	Enterobacteria phage RB51	Bacteria	Pseudomonadota	Gammaproteobacteria	Enterobacterales	Enterobacteriaceae	Escherichia	Escherichia coli	Escherichia coli
NC_012868	Viruses	Phixviricota	Malgrandaviricetes	Petitvirales	Microviridae	Alphatrevirus	Alphatrevirus St1	Escherichia phage St-1	Bacteria	Pseudomonadota	Gammaproteobacteria	Enterobacterales	Enterobacteriaceae	Escherichia	Escherichia coli	Escherichia coli K-12
NC_012884	Viruses	Uroviricota	Caudoviricetes	unclassified Caudoviricetes order	unclassified Caudoviricetes family	unclassified Caudoviricetes genus	Streptococcus phage M102	Streptococcus phage M102	Bacteria	Bacillota	Bacilli	Lactobacillales	Streptococcaceae	Streptococcus	Streptococcus mutans	Streptococcus mutans
NC_013055	Viruses	Uroviricota	Caudoviricetes	unclassified Caudoviricetes order	unclassified Caudoviricetes family	unclassified Caudoviricetes genus	Burkholderia phage KS9	Burkholderia phage KS9	Bacteria	Pseudomonadota	Betaproteobacteria	Burkholderiales	Burkholderiaceae	Burkholderia	Burkholderia pyrrocinia	Burkholderia pyrrocinia
NC_013055	Viruses	Uroviricota	Caudoviricetes	unclassified Caudoviricetes order	unclassified Caudoviricetes family	unclassified Caudoviricetes genus	Burkholderia phage KS9	Burkholderia phage KS9	Bacteria	Pseudomonadota	Betaproteobacteria	Burkholderiales	Burkholderiaceae	Burkholderia	Burkholderia cenocepacia	Burkholderia cenocepacia
NC_013055	Viruses	Uroviricota	Caudoviricetes	unclassified Caudoviricetes order	unclassified Caudoviricetes family	unclassified Caudoviricetes genus	Burkholderia phage KS9	Burkholderia phage KS9	Bacteria	Pseudomonadota	Betaproteobacteria	Burkholderiales	Burkholderiaceae	Burkholderia	Burkholderia ambifaria	Burkholderia ambifaria
NC_013585	Viruses	unclassified Viruses phylum	unclassified Viruses class	unclassified Viruses order	Fuselloviridae	Betafusellovirus	Acidianus spindle-shaped virus 1	Acidianus spindle-shaped virus 1	Archaea	Thermoproteota	Thermoprotei	Sulfolobales	Sulfolobaceae	Acidianus	Acidianus brierleyi	Acidianus brierleyi
NC_013649	Viruses	Uroviricota	Caudoviricetes	unclassified Caudoviricetes order	Autographiviridae	Drulisvirus	Drulisvirus KP34	Klebsiella phage KP34	Bacteria	Pseudomonadota	Gammaproteobacteria	Enterobacterales	Enterobacteriaceae	Klebsiella	Klebsiella pneumoniae	Klebsiella pneumoniae
NC_013651	Viruses	Uroviricota	Caudoviricetes	unclassified Caudoviricetes order	Autographiviridae	Chatterjeevirus	Chatterjeevirus N4	Vibrio phage N4	Bacteria	Pseudomonadota	Gammaproteobacteria	Vibrionales	Vibrionaceae	Vibrio	Vibrio cholerae	Vibrio cholerae O1
NC_013691	Viruses	Uroviricota	Caudoviricetes	unclassified Caudoviricetes order	Schitoviridae	Luzseptimavirus	Luzseptimavirus LUZ7	Pseudomonas phage LUZ7	Bacteria	Pseudomonadota	Gammaproteobacteria	Pseudomonadales	Pseudomonadaceae	Pseudomonas	Pseudomonas aeruginosa	Pseudomonas aeruginosa PAO1
NC_013692	Viruses	Uroviricota	Caudoviricetes	unclassified Caudoviricetes order	Schitoviridae	Litunavirus	Litunavirus LIT1	Pseudomonas phage LIT1	Bacteria	Pseudomonadota	Gammaproteobacteria	Pseudomonadales	Pseudomonadaceae	Pseudomonas	Pseudomonas aeruginosa	Pseudomonas aeruginosa PAO1
NC_014457	Viruses	Uroviricota	Caudoviricetes	unclassified Caudoviricetes order	unclassified Caudoviricetes family	unclassified Caudoviricetes genus	Clostridium phage phiCTP1	Clostridium phage phiCTP1	Bacteria	Bacillota	Clostridia	Eubacteriales	Clostridiaceae	Clostridium	Clostridium tyrobutyricum	Clostridium tyrobutyricum
NC_014467	Viruses	Uroviricota	Caudoviricetes	unclassified Caudoviricetes order	Straboviridae	Pseudotevenvirus	Pseudotevenvirus RB16	Escherichia phage RB16	Bacteria	Pseudomonadota	Gammaproteobacteria	Enterobacterales	Enterobacteriaceae	Escherichia	Escherichia coli	Escherichia coli
NC_014661	Viruses	Uroviricota	Caudoviricetes	unclassified Caudoviricetes order	Straboviridae	Lasallevirus	Acinetobacter virus Acj61	Acinetobacter phage Acj61	Bacteria	Pseudomonadota	Gammaproteobacteria	Moraxellales	Moraxellaceae	Acinetobacter	Acinetobacter johnsonii	Acinetobacter johnsonii
NC_014662	Viruses	Uroviricota	Caudoviricetes	unclassified Caudoviricetes order	Straboviridae	Karamvirus	Karamvirus cc31	Enterobacter phage CC31	Bacteria	Pseudomonadota	Gammaproteobacteria	Enterobacterales	Enterobacteriaceae	Escherichia	Escherichia coli	Escherichia coli
NC_014663	Viruses	Uroviricota	Caudoviricetes	unclassified Caudoviricetes order	Straboviridae	Acajnonavirus	Acajnonavirus acj9	Acinetobacter phage Acj9	Bacteria	Pseudomonadota	Gammaproteobacteria	Moraxellales	Moraxellaceae	Acinetobacter	Acinetobacter johnsonii	Acinetobacter johnsonii
NC_014901	Viruses	Uroviricota	Caudoviricetes	unclassified Caudoviricetes order	unclassified Caudoviricetes family	Cheoctovirus	Mycobacterium virus Wee	Mycobacterium phage Wee	Bacteria	Actinomycetota	Actinomycetes	Mycobacteriales	Mycobacteriaceae	Mycolicibacterium	Mycolicibacterium smegmatis	Mycolicibacterium smegmatis MC2 155
NC_015208	Viruses	Uroviricota	Caudoviricetes	unclassified Caudoviricetes order	Autographiviridae	Troedvirus	Troedvirus Phi15	Pseudomonas phage phi15	Bacteria	Pseudomonadota	Gammaproteobacteria	Pseudomonadales	Pseudomonadaceae	Pseudomonas	Pseudomonas putida	Pseudomonas putida
NC_015250	Viruses	Uroviricota	Caudoviricetes	unclassified Caudoviricetes order	Straboviridae	unclassified Straboviridae genus	Acinetobacter virus 133	Acinetobacter phage 133	Bacteria	Pseudomonadota	Gammaproteobacteria	Moraxellales	Moraxellaceae	Acinetobacter	Acinetobacter johnsonii	Acinetobacter johnsonii
NC_015251	Viruses	Uroviricota	Caudoviricetes	unclassified Caudoviricetes order	Straboviridae	Ishigurovirus	Ishigurovirus osborne	Aeromonas phage 65	Bacteria	Pseudomonadota	Gammaproteobacteria	Aeromonadales	Aeromonadaceae	Aeromonas	Aeromonas salmonicida	Aeromonas salmonicida
NC_015253	Viruses	Uroviricota	Caudoviricetes	unclassified Caudoviricetes order	Herelleviridae	Klumppvirus	Klumppvirus A9	Brochothrix phage A9	Bacteria	Bacillota	Bacilli	Bacillales	Listeriaceae	Brochothrix	Brochothrix thermosphacta	Brochothrix thermosphacta
NC_015272	Viruses	Uroviricota	Caudoviricetes	unclassified Caudoviricetes order	unclassified Caudoviricetes family	Nankokuvirus	Nankokuvirus KPP10	Pseudomonas phage KPP10	Bacteria	Pseudomonadota	Gammaproteobacteria	Pseudomonadales	Pseudomonadaceae	Pseudomonas	Pseudomonas aeruginosa	Pseudomonas aeruginosa
NC_015280	Viruses	Uroviricota	Caudoviricetes	unclassified Caudoviricetes order	unclassified Caudoviricetes family	Eurybiavirus	Eurybiavirus PHM2	Prochlorococcus phage P-HM1	Bacteria	Cyanobacteriota	Cyanophyceae	Synechococcales	Prochlorococcaceae	Prochlorococcus	Prochlorococcus marinus	Prochlorococcus marinus subsp. pastoris str. CCMP1986
NC_015283	Viruses	Uroviricota	Caudoviricetes	unclassified Caudoviricetes order	Kyanoviridae	Thaumasvirus	Thaumasvirus stim4	Prochlorococcus phage P-RSM4	Bacteria	Cyanobacteriota	Cyanophyceae	Synechococcales	Prochlorococcaceae	Prochlorococcus	Prochlorococcus marinus	Prochlorococcus marinus str. MIT 9303
NC_015284	Viruses	Uroviricota	Caudoviricetes	unclassified Caudoviricetes order	unclassified Caudoviricetes family	Eurybiavirus	Eurybiavirus PHM2	Prochlorococcus phage P-HM2	Bacteria	Cyanobacteriota	Cyanophyceae	Synechococcales	Prochlorococcaceae	Prochlorococcus	Prochlorococcus marinus	Prochlorococcus marinus subsp. pastoris str. CCMP1986
NC_015290	Viruses	Uroviricota	Caudoviricetes	unclassified Caudoviricetes order	Kyanoviridae	Palaemonvirus	Palaemonvirus pssm7	Prochlorococcus phage P-SSM7	Bacteria	Cyanobacteriota	Cyanophyceae	Synechococcales	Prochlorococcaceae	Prochlorococcus	Prochlorococcus marinus	Prochlorococcus marinus str. NATL1A
NC_015292	Viruses	Uroviricota	Caudoviricetes	unclassified Caudoviricetes order	unclassified Caudoviricetes family	Kolesnikvirus	Kolesnikvirus Ea214	Erwinia phage phiEa104	Bacteria	Pseudomonadota	Gammaproteobacteria	Enterobacterales	Erwiniaceae	Erwinia	Erwinia amylovora	Erwinia amylovora
NC_015453	Viruses	Uroviricota	Caudoviricetes	unclassified Caudoviricetes order	unclassified Caudoviricetes family	Pahexavirus	Pahexavirus PAS50	Propionibacterium phage PAS50	Bacteria	Actinomycetota	Actinomycetes	Propionibacteriales	Propionibacteriaceae	Cutibacterium	Cutibacterium acnes	Cutibacterium acnes
NC_015454	Viruses	Uroviricota	Caudoviricetes	unclassified Caudoviricetes order	unclassified Caudoviricetes family	Pahexavirus	Pahexavirus PAD20	Propionibacterium phage PAD20	Bacteria	Actinomycetota	Actinomycetes	Propionibacteriales	Propionibacteriaceae	Cutibacterium	Cutibacterium acnes	Cutibacterium acnes
NC_015584	Viruses	Uroviricota	Caudoviricetes	unclassified Caudoviricetes order	Vilmaviridae	Faithunavirus	Faithunavirus faith1	Mycobacterium phage Faith1	Bacteria	Actinomycetota	Actinomycetes	Mycobacteriales	Mycobacteriaceae	Mycolicibacterium	Mycolicibacterium smegmatis	Mycolicibacterium smegmatis MC2 155
NC_015720	Viruses	Uroviricota	Caudoviricetes	unclassified Caudoviricetes order	unclassified Caudoviricetes family	Emalynvirus	Emalynvirus GTE2	Gordonia phage GTE2	Bacteria	Actinomycetota	Actinomycetes	Mycobacteriales	Nocardiaceae	Nocardia	Nocardia otitidiscaviarum	Nocardia otitidiscaviarum
NC_015720	Viruses	Uroviricota	Caudoviricetes	unclassified Caudoviricetes order	unclassified Caudoviricetes family	Emalynvirus	Emalynvirus GTE2	Gordonia phage GTE2	Bacteria	Actinomycetota	Actinomycetes	Mycobacteriales	Nocardiaceae	Rhodococcus	Rhodococcus erythropolis	Rhodococcus erythropolis
NC_015720	Viruses	Uroviricota	Caudoviricetes	unclassified Caudoviricetes order	unclassified Caudoviricetes family	Emalynvirus	Emalynvirus GTE2	Gordonia phage GTE2	Bacteria	Actinomycetota	Actinomycetes	Mycobacteriales	Gordoniaceae	Gordonia	Gordonia terrae	Gordonia terrae
NC_015720	Viruses	Uroviricota	Caudoviricetes	unclassified Caudoviricetes order	unclassified Caudoviricetes family	Emalynvirus	Emalynvirus GTE2	Gordonia phage GTE2	Bacteria	Actinomycetota	Actinomycetes	Mycobacteriales	Nocardiaceae	Rhodococcus	Rhodococcus globerulus	Rhodococcus globerulus
NC_015720	Viruses	Uroviricota	Caudoviricetes	unclassified Caudoviricetes order	unclassified Caudoviricetes family	Emalynvirus	Emalynvirus GTE2	Gordonia phage GTE2	Bacteria	Actinomycetota	Actinomycetes	Mycobacteriales	Nocardiaceae	Nocardia	Nocardia brasiliensis	Nocardia brasiliensis
NC_015721	Viruses	Uroviricota	Caudoviricetes	unclassified Caudoviricetes order	unclassified Caudoviricetes family	unclassified Caudoviricetes genus	Bdellovibrio phage phi1402	Bdellovibrio phage phi1402	Bacteria	Bdellovibrionota	Bdellovibrionia	Bdellovibrionales	Pseudobdellovibrionaceae	Bdellovibrio	Bdellovibrio bacteriovorus	Bdellovibrio bacteriovorus
NC_015933	Viruses	Uroviricota	Caudoviricetes	unclassified Caudoviricetes order	Schitoviridae	Gamaleyavirus	Gamaleyavirus G7C	Escherichia phage vB_EcoP_G7C	Bacteria	Pseudomonadota	Gammaproteobacteria	Enterobacterales	Enterobacteriaceae	Escherichia	Escherichia coli	Escherichia coli
NC_016166	Viruses	Uroviricota	Caudoviricetes	unclassified Caudoviricetes order	unclassified Caudoviricetes family	Getseptimavirus	Getseptimavirus GTE7	Gordonia phage GTE7	Bacteria	Actinomycetota	Actinomycetes	Mycobacteriales	Nocardiaceae	Nocardia	Nocardia asteroides	Nocardia asteroides
NC_016166	Viruses	Uroviricota	Caudoviricetes	unclassified Caudoviricetes order	unclassified Caudoviricetes family	Getseptimavirus	Getseptimavirus GTE7	Gordonia phage GTE7	Bacteria	Actinomycetota	Actinomycetes	Mycobacteriales	Gordoniaceae	Gordonia	Gordonia terrae	Gordonia terrae
NC_016166	Viruses	Uroviricota	Caudoviricetes	unclassified Caudoviricetes order	unclassified Caudoviricetes family	Getseptimavirus	Getseptimavirus GTE7	Gordonia phage GTE7	Bacteria	Actinomycetota	Actinomycetes	Mycobacteriales	Gordoniaceae	Gordonia	Gordonia amicalis	Gordonia amicalis
NC_016434	Viruses	Uroviricota	Caudoviricetes	unclassified Caudoviricetes order	Zierdtviridae	Gruunavirus	Gruunavirus GTE5	Gordonia phage GTE5	Bacteria	Actinomycetota	Actinomycetes	Mycobacteriales	Gordoniaceae	Gordonia	Gordonia terrae	Gordonia terrae
NC_016435	Viruses	Uroviricota	Caudoviricetes	unclassified Caudoviricetes order	Zierdtviridae	Gruunavirus	Gruunavirus GRU1	Gordonia phage GRU1	Bacteria	Actinomycetota	Actinomycetes	Mycobacteriales	Gordoniaceae	Gordonia	Gordonia rubripertincta	Gordonia rubripertincta
NC_016761	Viruses	Uroviricota	Caudoviricetes	unclassified Caudoviricetes order	unclassified Caudoviricetes family	Uetakevirus	Uetakevirus SPN1S	Salmonella phage SPN1S	Bacteria	Pseudomonadota	Gammaproteobacteria	Enterobacterales	Enterobacteriaceae	Salmonella	Salmonella enterica	Salmonella enterica subsp. enterica serovar Typhimurium
NC_017973	Viruses	Uroviricota	Caudoviricetes	unclassified Caudoviricetes order	unclassified Caudoviricetes family	Fromanvirus	Fromanvirus SWU1	Mycobacterium phage SWU1	Bacteria	Actinomycetota	Actinomycetes	Mycobacteriales	Mycobacteriaceae	Mycolicibacterium	Mycolicibacterium smegmatis	Mycolicibacterium smegmatis MC2 155
NC_018087	Viruses	Uroviricota	Caudoviricetes	unclassified Caudoviricetes order	Straboviridae	Zedzedvirus	Zedzedvirus zz1	Acinetobacter phage ZZ1	Bacteria	Pseudomonadota	Gammaproteobacteria	Moraxellales	Moraxellaceae	Acinetobacter	Acinetobacter baumannii	Acinetobacter baumannii
NC_018837	Viruses	Uroviricota	Caudoviricetes	unclassified Caudoviricetes order	Demerecviridae	Myunavirus	Myunavirus My1	Pectobacterium phage My1	Bacteria	Pseudomonadota	Gammaproteobacteria	Enterobacterales	Pectobacteriaceae	Pectobacterium	Pectobacterium carotovorum	Pectobacterium carotovorum subsp. carotovorum
NC_018850	Viruses	Uroviricota	Caudoviricetes	unclassified Caudoviricetes order	unclassified Caudoviricetes family	Vicosavirus	Vicosavirus UFVP2	Pseudomonas phage UFV-P2	Bacteria	Pseudomonadota	Gammaproteobacteria	Pseudomonadales	Pseudomonadaceae	Pseudomonas	Pseudomonas fluorescens	Pseudomonas fluorescens
NC_019420	Viruses	Uroviricota	Caudoviricetes	unclassified Caudoviricetes order	unclassified Caudoviricetes family	Kafunavirus	Kafunavirus KF1	Edwardsiella phage KF-1	Bacteria	Pseudomonadota	Gammaproteobacteria	Enterobacterales	Hafniaceae	Edwardsiella	Edwardsiella tarda	Edwardsiella tarda
NC_019447	Viruses	Uroviricota	Caudoviricetes	unclassified Caudoviricetes order	unclassified Caudoviricetes family	Perisivirus	Perisivirus Pr	Brucella phage Pr	Bacteria	Pseudomonadota	Alphaproteobacteria	Hyphomicrobiales	Brucellaceae	Brucella	Brucella abortus	Brucella abortus
NC_019447	Viruses	Uroviricota	Caudoviricetes	unclassified Caudoviricetes order	unclassified Caudoviricetes family	Perisivirus	Perisivirus Pr	Brucella phage Pr	Bacteria	Pseudomonadota	Alphaproteobacteria	Hyphomicrobiales	Brucellaceae	Brucella	Brucella melitensis	Brucella melitensis
NC_019447	Viruses	Uroviricota	Caudoviricetes	unclassified Caudoviricetes order	unclassified Caudoviricetes family	Perisivirus	Perisivirus Pr	Brucella phage Pr	Bacteria	Pseudomonadota	Alphaproteobacteria	Hyphomicrobiales	Brucellaceae	Brucella	Brucella suis	Brucella suis
NC_019456	Viruses	Uroviricota	Caudoviricetes	unclassified Caudoviricetes order	unclassified Caudoviricetes family	unclassified Caudoviricetes genus	Lactobacillus phage JCL1032	Lactobacillus phage JCL1032	Bacteria	Bacillota	Bacilli	Lactobacillales	Lactobacillaceae	Lactobacillus	Lactobacillus delbrueckii	Lactobacillus delbrueckii subsp. lactis
NC_019457	Viruses	Uroviricota	Caudoviricetes	unclassified Caudoviricetes order	unclassified Caudoviricetes family	unclassified Caudoviricetes genus	Vibrio phage CP-T1	Vibrio phage CP-T1	Bacteria	Pseudomonadota	Gammaproteobacteria	Vibrionales	Vibrionaceae	Vibrio	Vibrio cholerae	Vibrio cholerae
NC_019487	Viruses	Uroviricota	Caudoviricetes	unclassified Caudoviricetes order	Herelleviridae	unclassified Herelleviridae genus	Bacillus phage SP-10	Bacillus phage SP-10	Bacteria	Bacillota	Bacilli	Bacillales	Bacillaceae	Bacillus	Bacillus subtilis	Bacillus subtilis
NC_019519	Viruses	Uroviricota	Caudoviricetes	unclassified Caudoviricetes order	unclassified Caudoviricetes family	Schmittlotzvirus	Schmittlotzvirus sv771	Agrobacterium phage 7-7-1	Bacteria	Pseudomonadota	Alphaproteobacteria	Hyphomicrobiales	Rhizobiaceae	Agrobacterium	Agrobacterium fabacearum	Agrobacterium fabacearum
NC_019541	Viruses	Uroviricota	Caudoviricetes	unclassified Caudoviricetes order	unclassified Caudoviricetes family	Vieuvirus	Vieuvirus B1251	Acinetobacter phage YMC/09/02/B1251	Bacteria	Pseudomonadota	Gammaproteobacteria	Moraxellales	Moraxellaceae	Acinetobacter	Acinetobacter baumannii	Acinetobacter baumannii
NC_019542	Viruses	Uroviricota	Caudoviricetes	unclassified Caudoviricetes order	Autographiviridae	Axomammavirus	Axomammavirus PP1	Pectobacterium phage PP1	Bacteria	Pseudomonadota	Gammaproteobacteria	Enterobacterales	Pectobacteriaceae	Pectobacterium	Pectobacterium carotovorum	Pectobacterium carotovorum subsp. carotovorum
NC_019544	Viruses	Uroviricota	Caudoviricetes	unclassified Caudoviricetes order	unclassified Caudoviricetes family	unclassified Caudoviricetes genus	Deep-sea thermophilic phage D6E	Deep-sea thermophilic phage D6E	Bacteria	Bacillota	Bacilli	Bacillales	Bacillaceae	Geobacillus	Geobacillus sp. E263	Geobacillus sp. E263
NC_019725	Viruses	Uroviricota	Caudoviricetes	unclassified Caudoviricetes order	Drexlerviridae	Tunavirus	Tunavirus ADB2	Escherichia phage ADB-2	Bacteria	Pseudomonadota	Gammaproteobacteria	Enterobacterales	Enterobacteriaceae	Escherichia	Escherichia coli	Escherichia coli
NC_019782	Viruses	Uroviricota	Caudoviricetes	unclassified Caudoviricetes order	unclassified Caudoviricetes family	unclassified Caudoviricetes genus	Lactobacillus phage phiAQ113	Lactobacillus phage phiAQ113	Bacteria	Bacillota	Bacilli	Lactobacillales	Lactobacillaceae	Lactobacillus	Lactobacillus helveticus	Lactobacillus helveticus
NC_019912	Viruses	Uroviricota	Caudoviricetes	unclassified Caudoviricetes order	unclassified Caudoviricetes family	Lwoffvirus	Lwoffvirus BMBtp2	Lwoffvirus BMBtp2	Bacteria	Bacillota	Bacilli	Bacillales	Bacillaceae	Bacillus	Bacillus thuringiensis	Bacillus thuringiensis serovar tenebrionis
NC_019921	Viruses	Uroviricota	Caudoviricetes	unclassified Caudoviricetes order	unclassified Caudoviricetes family	Biseptimavirus	Biseptimavirus phi7247PVL	Staphylococcus phage phi5967PVL	Bacteria	Bacillota	Bacilli	Bacillales	Staphylococcaceae	Staphylococcus	Staphylococcus aureus	Staphylococcus aureus
NC_019923	Viruses	Uroviricota	Caudoviricetes	unclassified Caudoviricetes order	unclassified Caudoviricetes family	unclassified Caudoviricetes genus	Pseudomonas phage AF	Pseudomonas phage AF	Bacteria	Pseudomonadota	Gammaproteobacteria	Pseudomonadales	Pseudomonadaceae	Pseudomonas	Pseudomonas putida	Pseudomonas putida
NC_019926	Viruses	Uroviricota	Caudoviricetes	unclassified Caudoviricetes order	Autographiviridae	Eracentumvirus	Eracentumvirus era103	Erwinia phage phiEa100	Bacteria	Pseudomonadota	Gammaproteobacteria	Enterobacterales	Erwiniaceae	Erwinia	Erwinia amylovora	Erwinia amylovora
NC_020078	Viruses	Uroviricota	Caudoviricetes	unclassified Caudoviricetes order	Autographiviridae	Cronosvirus	Cronosvirus GAP227	Cronobacter phage vB_CskP_GAP227	Bacteria	Pseudomonadota	Gammaproteobacteria	Enterobacterales	Enterobacteriaceae	Cronobacter	Cronobacter sakazakii	Cronobacter sakazakii
NC_020078	Viruses	Uroviricota	Caudoviricetes	unclassified Caudoviricetes order	Autographiviridae	Cronosvirus	Cronosvirus GAP227	Cronobacter phage vB_CskP_GAP227	Bacteria	Pseudomonadota	Gammaproteobacteria	Enterobacterales	Enterobacteriaceae	Cronobacter	Cronobacter malonaticus	Cronobacter malonaticus
NC_020081	Viruses	Uroviricota	Caudoviricetes	unclassified Caudoviricetes order	Herelleviridae	Agatevirus	Agatevirus agate	Bacillus phage phiAGATE	Bacteria	Bacillota	Bacilli	Bacillales	Bacillaceae	Bacillus	Bacillus pumilus	Bacillus pumilus
NC_020082	Viruses	Uroviricota	Caudoviricetes	unclassified Caudoviricetes order	unclassified Caudoviricetes family	Yokohamavirus	Yokohamavirus MSW3	Edwardsiella phage MSW-3	Bacteria	Pseudomonadota	Gammaproteobacteria	Enterobacterales	Hafniaceae	Edwardsiella	Edwardsiella tarda	Edwardsiella tarda
NC_020083	Viruses	Uroviricota	Caudoviricetes	unclassified Caudoviricetes order	Ackermannviridae	Miltonvirus	Miltonvirus MAM1	Serratia phage phiMAM1	Bacteria	Pseudomonadota	Gammaproteobacteria	Enterobacterales	Yersiniaceae	Serratia	Serratia plymuthica	Serratia plymuthica
NC_020198	Viruses	Uroviricota	Caudoviricetes	unclassified Caudoviricetes order	unclassified Caudoviricetes family	Casadabanvirus	Pseudomonas phage JBD30	Pseudomonas phage JBD30	Bacteria	Pseudomonadota	Gammaproteobacteria	Pseudomonadales	Pseudomonadaceae	Pseudomonas	Pseudomonas aeruginosa	Pseudomonas aeruginosa PA16
NC_020199	Viruses	Uroviricota	Caudoviricetes	unclassified Caudoviricetes order	unclassified Caudoviricetes family	Triavirus	Triavirus JS02	Staphylococcus phage phi7401PVL	Bacteria	Bacillota	Bacilli	Bacillales	Staphylococcaceae	Staphylococcus	Staphylococcus aureus	Staphylococcus aureus
NC_020200	Viruses	Uroviricota	Caudoviricetes	unclassified Caudoviricetes order	unclassified Caudoviricetes family	Casadabanvirus	Casadabanvirus MP22	Pseudomonas phage JBD88a	Bacteria	Pseudomonadota	Gammaproteobacteria	Pseudomonadales	Pseudomonadaceae	Pseudomonas	Pseudomonas aeruginosa	Pseudomonas aeruginosa PA18
NC_020202	Viruses	Uroviricota	Caudoviricetes	unclassified Caudoviricetes order	unclassified Caudoviricetes family	Casadabanvirus	Pseudomonas phage JBD5	Pseudomonas phage JBD5	Bacteria	Pseudomonadota	Gammaproteobacteria	Pseudomonadales	Pseudomonadaceae	Pseudomonas	Pseudomonas aeruginosa	Pseudomonas aeruginosa PA17
NC_020203	Viruses	Uroviricota	Caudoviricetes	unclassified Caudoviricetes order	unclassified Caudoviricetes family	Casadabanvirus	Pseudomonas phage JBD24	Pseudomonas phage JBD24	Bacteria	Pseudomonadota	Gammaproteobacteria	Pseudomonadales	Pseudomonadaceae	Pseudomonas	Pseudomonas aeruginosa	Pseudomonas aeruginosa PA14
NC_021061	Viruses	Uroviricota	Caudoviricetes	unclassified Caudoviricetes order	unclassified Caudoviricetes family	Charlievirus	Charlievirus butters	Mycobacterium phage Butters	Bacteria	Actinomycetota	Actinomycetes	Mycobacteriales	Mycobacteriaceae	Mycolicibacterium	Mycolicibacterium smegmatis	Mycolicibacterium smegmatis MC2 155
NC_021063	Viruses	Uroviricota	Caudoviricetes	unclassified Caudoviricetes order	unclassified Caudoviricetes family	Mapvirus	Mapvirus Ff47	Mycobacterium phage FF47	Bacteria	Actinomycetota	Actinomycetes	Mycobacteriales	Mycobacteriaceae	Mycobacterium	Mycobacterium avium	Mycobacterium avium subsp. paratuberculosis
NC_021063	Viruses	Uroviricota	Caudoviricetes	unclassified Caudoviricetes order	unclassified Caudoviricetes family	Mapvirus	Mapvirus Ff47	Mycobacterium phage FF47	Bacteria	Actinomycetota	Actinomycetes	Mycobacteriales	Mycobacteriaceae	Mycolicibacterium	Mycolicibacterium smegmatis	Mycolicibacterium smegmatis MC2 155
NC_021297	Viruses	Uroviricota	Caudoviricetes	unclassified Caudoviricetes order	unclassified Caudoviricetes family	Fromanvirus	Mycobacterium phage PattyP	Mycobacterium phage PattyP	Bacteria	Actinomycetota	Actinomycetes	Mycobacteriales	Mycobacteriaceae	Mycolicibacterium	Mycolicibacterium smegmatis	Mycolicibacterium smegmatis MC2 155
NC_021299	Viruses	Uroviricota	Caudoviricetes	unclassified Caudoviricetes order	Vilmaviridae	Bongovirus	Bongovirus bongo	Mycobacterium phage PegLeg	Bacteria	Actinomycetota	Actinomycetes	Mycobacteriales	Mycobacteriaceae	Mycolicibacterium	Mycolicibacterium smegmatis	Mycolicibacterium smegmatis MC2 155
NC_021302	Viruses	Uroviricota	Caudoviricetes	unclassified Caudoviricetes order	unclassified Caudoviricetes family	Fishburnevirus	Fishburnevirus fishburne	Mycobacterium phage Fishburne	Bacteria	Actinomycetota	Actinomycetes	Mycobacteriales	Mycobacteriaceae	Mycolicibacterium	Mycolicibacterium smegmatis	Mycolicibacterium smegmatis MC2 155
NC_021305	Viruses	Uroviricota	Caudoviricetes	unclassified Caudoviricetes order	unclassified Caudoviricetes family	Kostyavirus	Mycobacterium phage Murphy	Mycobacterium phage Murphy	Bacteria	Actinomycetota	Actinomycetes	Mycobacteriales	Mycobacteriaceae	Mycolicibacterium	Mycolicibacterium smegmatis	Mycolicibacterium smegmatis MC2 155
NC_021306	Viruses	Uroviricota	Caudoviricetes	unclassified Caudoviricetes order	unclassified Caudoviricetes family	Kostyavirus	Mycobacterium phage Dumbo	Mycobacterium phage Dumbo	Bacteria	Actinomycetota	Actinomycetes	Mycobacteriales	Mycobacteriaceae	Mycolicibacterium	Mycolicibacterium smegmatis	Mycolicibacterium smegmatis MC2 155
NC_021307	Viruses	Uroviricota	Caudoviricetes	unclassified Caudoviricetes order	unclassified Caudoviricetes family	Fromanvirus	Mycobacterium phage Severus	Mycobacterium phage Severus	Bacteria	Actinomycetota	Actinomycetes	Mycobacteriales	Mycobacteriaceae	Mycolicibacterium	Mycolicibacterium smegmatis	Mycolicibacterium smegmatis MC2 155
NC_021308	Viruses	Uroviricota	Caudoviricetes	unclassified Caudoviricetes order	unclassified Caudoviricetes family	Timshelvirus	Timshelvirus HINdeR	Mycobacterium phage HINdeR	Bacteria	Actinomycetota	Actinomycetes	Mycobacteriales	Mycobacteriaceae	Mycolicibacterium	Mycolicibacterium smegmatis	Mycolicibacterium smegmatis MC2 155
NC_021309	Viruses	Uroviricota	Caudoviricetes	unclassified Caudoviricetes order	unclassified Caudoviricetes family	Kostyavirus	Mycobacterium phage Phrux	Mycobacterium phage Phrux	Bacteria	Actinomycetota	Actinomycetes	Mycobacteriales	Mycobacteriaceae	Mycolicibacterium	Mycolicibacterium smegmatis	Mycolicibacterium smegmatis MC2 155
NC_021310	Viruses	Uroviricota	Caudoviricetes	unclassified Caudoviricetes order	unclassified Caudoviricetes family	Pegunavirus	Pegunavirus suffolk	Mycobacterium phage Newman	Bacteria	Actinomycetota	Actinomycetes	Mycobacteriales	Mycobacteriaceae	Mycolicibacterium	Mycolicibacterium smegmatis	Mycolicibacterium smegmatis MC2 155
NC_021315	Viruses	Uroviricota	Caudoviricetes	unclassified Caudoviricetes order	Casjensviridae	Chivirus	Chivirus chi	Salmonella phage Chi	Bacteria	Pseudomonadota	Gammaproteobacteria	Enterobacterales	Enterobacteriaceae	Salmonella	Salmonella enterica	Salmonella enterica
NC_021324	Viruses	Uroviricota	Caudoviricetes	unclassified Caudoviricetes order	unclassified Caudoviricetes family	Fromanvirus	Mycobacterium phage CASbig	Mycobacterium phage CASbig	Bacteria	Actinomycetota	Actinomycetes	Mycobacteriales	Mycobacteriaceae	Mycolicibacterium	Mycolicibacterium smegmatis	Mycolicibacterium smegmatis MC2 155
NC_021326	Viruses	Uroviricota	Caudoviricetes	unclassified Caudoviricetes order	unclassified Caudoviricetes family	Phietavirus	Phietavirus StauST3981	Staphylococcus phage StauST398-1	Bacteria	Bacillota	Bacilli	Bacillales	Staphylococcaceae	Staphylococcus	Staphylococcus aureus	Staphylococcus aureus
NC_021332	Viruses	Uroviricota	Caudoviricetes	unclassified Caudoviricetes order	unclassified Caudoviricetes family	Phietavirus	Phietavirus StauST3983	Staphylococcus phage StauST398-3	Bacteria	Bacillota	Bacilli	Bacillales	Staphylococcaceae	Staphylococcus	Staphylococcus aureus	Staphylococcus aureus
NC_021337	Viruses	Uroviricota	Caudoviricetes	unclassified Caudoviricetes order	Autographiviridae	Friunavirus	Friunavirus AB3	Acinetobacter phage AB3	Bacteria	Pseudomonadota	Gammaproteobacteria	Moraxellales	Moraxellaceae	Acinetobacter	Acinetobacter baumannii	Acinetobacter baumannii
NC_021346	Viruses	Uroviricota	Caudoviricetes	unclassified Caudoviricetes order	unclassified Caudoviricetes family	Bixzunavirus	Bixzunavirus Bxz1	Mycobacterium phage Gizmo	Bacteria	Actinomycetota	Actinomycetes	Mycobacteriales	Mycobacteriaceae	Mycolicibacterium	Mycolicibacterium smegmatis	Mycolicibacterium smegmatis MC2 155
NC_021348	Viruses	Uroviricota	Caudoviricetes	unclassified Caudoviricetes order	unclassified Caudoviricetes family	Bixzunavirus	Bixzunavirus Bxz1	Mycobacterium phage ArcherS7	Bacteria	Actinomycetota	Actinomycetes	Mycobacteriales	Mycobacteriaceae	Mycolicibacterium	Mycolicibacterium smegmatis	Mycolicibacterium smegmatis MC2 155
NC_021532	Viruses	Uroviricota	Caudoviricetes	unclassified Caudoviricetes order	Schitoviridae	unclassified Schitoviridae genus	Alteromonas phage vB_AmaP_AD45-P1	Alteromonas phage vB_AmaP_AD45-P1	Bacteria	Pseudomonadota	Gammaproteobacteria	Alteromonadales	Alteromonadaceae	Alteromonas	Alteromonas mediterranea	Alteromonas mediterranea DE1
NC_021532	Viruses	Uroviricota	Caudoviricetes	unclassified Caudoviricetes order	Schitoviridae	unclassified Schitoviridae genus	Alteromonas phage vB_AmaP_AD45-P1	Alteromonas phage vB_AmaP_AD45-P1	Bacteria	Pseudomonadota	Gammaproteobacteria	Alteromonadales	Alteromonadaceae	Alteromonas	Alteromonas macleodii	Alteromonas macleodii str. 'Balearic Sea AD45'
NC_021532	Viruses	Uroviricota	Caudoviricetes	unclassified Caudoviricetes order	Schitoviridae	unclassified Schitoviridae genus	Alteromonas phage vB_AmaP_AD45-P1	Alteromonas phage vB_AmaP_AD45-P1	Bacteria	Pseudomonadota	Gammaproteobacteria	Alteromonadales	Alteromonadaceae	Alteromonas	Alteromonas mediterranea	Alteromonas mediterranea DE
NC_021535	Viruses	Uroviricota	Caudoviricetes	unclassified Caudoviricetes order	unclassified Caudoviricetes family	Microwolfvirus	Mycobacterium phage Jobu08	Mycobacterium phage Jobu08	Bacteria	Actinomycetota	Actinomycetes	Mycobacteriales	Mycobacteriaceae	Mycolicibacterium	Mycolicibacterium smegmatis	Mycolicibacterium smegmatis MC2 155
NC_021538	Viruses	Uroviricota	Caudoviricetes	unclassified Caudoviricetes order	unclassified Caudoviricetes family	Cheoctovirus	Mycobacterium phage Job42	Mycobacterium phage Job42	Bacteria	Actinomycetota	Actinomycetes	Mycobacteriales	Mycobacteriaceae	Mycolicibacterium	Mycolicibacterium smegmatis	Mycolicibacterium smegmatis MC2 155
NC_021539	Viruses	Uroviricota	Caudoviricetes	unclassified Caudoviricetes order	unclassified Caudoviricetes family	Psavirus	Psavirus LP302	Listeria phage LP-030-2	Bacteria	Bacillota	Bacilli	Bacillales	Listeriaceae	Listeria	Listeria monocytogenes	Listeria monocytogenes serotype 4b str. F2365
NC_021563	Viruses	Uroviricota	Caudoviricetes	unclassified Caudoviricetes order	unclassified Caudoviricetes family	unclassified Caudoviricetes genus	Serratia phage Eta	Serratia phage Eta	Bacteria	Pseudomonadota	Gammaproteobacteria	Enterobacterales	Yersiniaceae	Serratia	Serratia marcescens	Serratia marcescens
NC_021772	Viruses	Uroviricota	Caudoviricetes	unclassified Caudoviricetes order	Schitoviridae	Ithacavirus	Ithacavirus SP058	Salmonella phage FSL SP-058	Bacteria	Pseudomonadota	Gammaproteobacteria	Enterobacterales	Enterobacteriaceae	Salmonella	Salmonella enterica	Salmonella enterica subsp. enterica serovar Dublin
NC_021774	Viruses	Uroviricota	Caudoviricetes	unclassified Caudoviricetes order	Peduoviridae	Stockinghallvirus	Stockinghallvirus FSLSP004	Salmonella phage FSLSP004	Bacteria	Pseudomonadota	Gammaproteobacteria	Enterobacterales	Enterobacteriaceae	Salmonella	Salmonella enterica	Salmonella enterica subsp. enterica serovar Newport
NC_021775	Viruses	Uroviricota	Caudoviricetes	unclassified Caudoviricetes order	unclassified Caudoviricetes family	Cornellvirus	Cornellvirus SP31	Salmonella phage FSL SP-031	Bacteria	Pseudomonadota	Gammaproteobacteria	Enterobacterales	Enterobacteriaceae	Salmonella	Salmonella enterica	Salmonella enterica subsp. enterica serovar Cerro
NC_021777	Viruses	Uroviricota	Caudoviricetes	unclassified Caudoviricetes order	unclassified Caudoviricetes family	Jerseyvirus	Jerseyvirus jersey	Salmonella phage Jersey	Bacteria	Pseudomonadota	Gammaproteobacteria	Enterobacterales	Enterobacteriaceae	Salmonella	Salmonella enterica	Salmonella enterica subsp. enterica serovar Enteritidis
NC_021779	Viruses	Uroviricota	Caudoviricetes	unclassified Caudoviricetes order	Casjensviridae	Chivirus	Chivirus FSLSP030	Salmonella phage FSL SP-030	Bacteria	Pseudomonadota	Gammaproteobacteria	Enterobacterales	Enterobacteriaceae	Salmonella	Salmonella enterica	Salmonella enterica subsp. enterica serovar Dublin
NC_021780	Viruses	Uroviricota	Caudoviricetes	unclassified Caudoviricetes order	Casjensviridae	Chivirus	Chivirus FSLSP088	Salmonella phage FSL SP-088	Bacteria	Pseudomonadota	Gammaproteobacteria	Enterobacterales	Enterobacteriaceae	Salmonella	Salmonella enterica	Salmonella enterica subsp. enterica serovar Typhimurium
NC_021781	Viruses	Uroviricota	Caudoviricetes	unclassified Caudoviricetes order	Herelleviridae	Pecentumvirus	Pecentumvirus LP0832	Listeria phage LP-125	Bacteria	Bacillota	Bacilli	Bacillales	Listeriaceae	Listeria	Listeria monocytogenes	Listeria monocytogenes
NC_021782	Viruses	Uroviricota	Caudoviricetes	unclassified Caudoviricetes order	Schitoviridae	Ithacavirus	Ithacavirus SP076	Salmonella phage FSL SP-076	Bacteria	Pseudomonadota	Gammaproteobacteria	Enterobacterales	Enterobacteriaceae	Salmonella	Salmonella enterica	Salmonella enterica subsp. enterica serovar Dublin
NC_021784	Viruses	Uroviricota	Caudoviricetes	unclassified Caudoviricetes order	unclassified Caudoviricetes family	unclassified Caudoviricetes genus	Thermus phage phi OH2	Thermus phage phi OH2	Bacteria	Bacillota	Bacilli	Bacillales	Bacillaceae	Geobacillus	Geobacillus kaustophilus	Geobacillus kaustophilus NBRC 102445
NC_021785	Viruses	Uroviricota	Caudoviricetes	unclassified Caudoviricetes order	unclassified Caudoviricetes family	Homburgvirus	Homburgvirus LP110	Listeria phage LP-110	Bacteria	Bacillota	Bacilli	Bacillales	Listeriaceae	Listeria	Listeria monocytogenes	Listeria monocytogenes FSL J1-210
NC_021787	Viruses	Uroviricota	Caudoviricetes	unclassified Caudoviricetes order	unclassified Caudoviricetes family	Homburgvirus	Homburgvirus LP37	Listeria phage LP-037	Bacteria	Bacillota	Bacilli	Bacillales	Listeriaceae	Listeria	Listeria monocytogenes	Listeria monocytogenes FSL J1-209
NC_021852	Viruses	Uroviricota	Caudoviricetes	unclassified Caudoviricetes order	unclassified Caudoviricetes family	Skunavirus	Skunavirus P680	Lactococcus phage P680	Bacteria	Bacillota	Bacilli	Lactobacillales	Streptococcaceae	Lactococcus	Lactococcus lactis	Lactococcus lactis subsp. lactis
NC_021852	Viruses	Uroviricota	Caudoviricetes	unclassified Caudoviricetes order	unclassified Caudoviricetes family	Skunavirus	Skunavirus P680	Lactococcus phage P680	Bacteria	Bacillota	Bacilli	Lactobacillales	Streptococcaceae	Lactococcus	Lactococcus lactis	Lactococcus lactis subsp. lactis Il1403
NC_021853	Viruses	Uroviricota	Caudoviricetes	unclassified Caudoviricetes order	unclassified Caudoviricetes family	Skunavirus	Skunavirus sv340	Lactococcus phage 340	Bacteria	Bacillota	Bacilli	Lactobacillales	Streptococcaceae	Lactococcus	Lactococcus cremoris	Lactococcus cremoris
NC_021853	Viruses	Uroviricota	Caudoviricetes	unclassified Caudoviricetes order	unclassified Caudoviricetes family	Skunavirus	Skunavirus sv340	Lactococcus phage 340	Bacteria	Bacillota	Bacilli	Lactobacillales	Streptococcaceae	Lactococcus	Lactococcus lactis	Lactococcus lactis subsp. lactis
NC_021853	Viruses	Uroviricota	Caudoviricetes	unclassified Caudoviricetes order	unclassified Caudoviricetes family	Skunavirus	Skunavirus sv340	Lactococcus phage 340	Bacteria	Bacillota	Bacilli	Lactobacillales	Streptococcaceae	Lactococcus	Lactococcus lactis	Lactococcus lactis subsp. lactis Il1403
NC_021854	Viruses	Uroviricota	Caudoviricetes	unclassified Caudoviricetes order	unclassified Caudoviricetes family	Skunavirus	Skunavirus jm3	Lactococcus phage jm3	Bacteria	Bacillota	Bacilli	Lactobacillales	Streptococcaceae	Lactococcus	Lactococcus cremoris	Lactococcus cremoris
NC_021855	Viruses	Uroviricota	Caudoviricetes	unclassified Caudoviricetes order	unclassified Caudoviricetes family	Skunavirus	Skunavirus sv7	Lactococcus phage phi7	Bacteria	Bacillota	Bacilli	Lactobacillales	Streptococcaceae	Lactococcus	Lactococcus cremoris	Lactococcus cremoris
NC_021856	Viruses	Uroviricota	Caudoviricetes	unclassified Caudoviricetes order	Herelleviridae	Nitunavirus	Nitunavirus NIT1	Bacillus phage phiNIT1	Bacteria	Bacillota	Bacilli	Bacillales	Bacillaceae	Bacillus	Bacillus subtilis	Bacillus subtilis
NC_021860	Viruses	Uroviricota	Caudoviricetes	unclassified Caudoviricetes order	unclassified Caudoviricetes family	Skunavirus	Skunavirus jm2	Lactococcus phage jm2	Bacteria	Bacillota	Bacilli	Lactobacillales	Streptococcaceae	Lactococcus	Lactococcus cremoris	Lactococcus cremoris
NC_022055	Viruses	Uroviricota	Caudoviricetes	unclassified Caudoviricetes order	unclassified Caudoviricetes family	Cheoctovirus	Mycobacterium phage Bobi	Mycobacterium phage Bobi	Bacteria	Actinomycetota	Actinomycetes	Mycobacteriales	Mycobacteriaceae	Mycolicibacterium	Mycolicibacterium smegmatis	Mycolicibacterium smegmatis MC2 155
NC_022057	Viruses	Uroviricota	Caudoviricetes	unclassified Caudoviricetes order	unclassified Caudoviricetes family	Corndogvirus	Corndogvirus catdawg	Mycobacterium phage Catdawg	Bacteria	Actinomycetota	Actinomycetes	Mycobacteriales	Mycobacteriaceae	Mycolicibacterium	Mycolicibacterium smegmatis	Mycolicibacterium smegmatis MC2 155
NC_022065	Viruses	Uroviricota	Caudoviricetes	unclassified Caudoviricetes order	unclassified Caudoviricetes family	Kostyavirus	Mycobacterium phage Contagion	Mycobacterium phage Contagion	Bacteria	Actinomycetota	Actinomycetes	Mycobacteriales	Mycobacteriaceae	Mycolicibacterium	Mycolicibacterium smegmatis	Mycolicibacterium smegmatis MC2 155
NC_022066	Viruses	Uroviricota	Caudoviricetes	unclassified Caudoviricetes order	unclassified Caudoviricetes family	Omegavirus	Mycobacterium phage Redno2	Mycobacterium phage Redno2	Bacteria	Actinomycetota	Actinomycetes	Mycobacteriales	Mycobacteriaceae	Mycolicibacterium	Mycolicibacterium smegmatis	Mycolicibacterium smegmatis MC2 155
NC_022068	Viruses	Uroviricota	Caudoviricetes	unclassified Caudoviricetes order	unclassified Caudoviricetes family	Cheoctovirus	Mycobacterium phage Daenerys	Mycobacterium phage Daenerys	Bacteria	Actinomycetota	Actinomycetes	Mycobacteriales	Mycobacteriaceae	Mycolicibacterium	Mycolicibacterium smegmatis	Mycolicibacterium smegmatis MC2 155
NC_022069	Viruses	Uroviricota	Caudoviricetes	unclassified Caudoviricetes order	unclassified Caudoviricetes family	Avanivirus	Mycobacterium phage Jabbawokkie	Mycobacterium phage Jabbawokkie	Bacteria	Actinomycetota	Actinomycetes	Mycobacteriales	Mycobacteriaceae	Mycolicibacterium	Mycolicibacterium smegmatis	Mycolicibacterium smegmatis MC2 155
NC_022071	Viruses	Uroviricota	Caudoviricetes	unclassified Caudoviricetes order	Vilmaviridae	Faithunavirus	Mycobacterium phage Crossroads	Mycobacterium phage Crossroads	Bacteria	Actinomycetota	Actinomycetes	Mycobacteriales	Mycobacteriaceae	Mycolicibacterium	Mycolicibacterium smegmatis	Mycolicibacterium smegmatis MC2 155
NC_022086	Viruses	Uroviricota	Caudoviricetes	unclassified Caudoviricetes order	unclassified Caudoviricetes family	Benedictvirus	Benedictvirus littlecherry	Mycobacterium phage LittleCherry	Bacteria	Actinomycetota	Actinomycetes	Mycobacteriales	Mycobacteriaceae	Mycolicibacterium	Mycolicibacterium smegmatis	Mycolicibacterium smegmatis MC2 155
NC_022325	Viruses	Uroviricota	Caudoviricetes	unclassified Caudoviricetes order	unclassified Caudoviricetes family	Corndogvirus	Corndogvirus firecracker	Mycobacterium phage Dylan	Bacteria	Actinomycetota	Actinomycetes	Mycobacteriales	Mycobacteriaceae	Mycolicibacterium	Mycolicibacterium smegmatis	Mycolicibacterium smegmatis MC2 155
NC_022343	Viruses	Uroviricota	Caudoviricetes	unclassified Caudoviricetes order	Ackermannviridae	Taipeivirus	Taipeivirus 0507KN21	Klebsiella phage 0507-KN2-1	Bacteria	Pseudomonadota	Gammaproteobacteria	Enterobacterales	Enterobacteriaceae	Klebsiella	Klebsiella pneumoniae	Klebsiella pneumoniae
NC_022752	Viruses	Uroviricota	Caudoviricetes	unclassified Caudoviricetes order	unclassified Caudoviricetes family	Jerseyvirus	Jerseyvirus SETP13	Salmonella phage SETP13	Bacteria	Pseudomonadota	Gammaproteobacteria	Enterobacterales	Enterobacteriaceae	Salmonella	Salmonella enterica	Salmonella enterica subsp. enterica serovar Enteritidis
NC_022754	Viruses	Uroviricota	Caudoviricetes	unclassified Caudoviricetes order	unclassified Caudoviricetes family	Jerseyvirus	Jerseyvirus SETP7	Salmonella phage SETP7	Bacteria	Pseudomonadota	Gammaproteobacteria	Enterobacterales	Enterobacteriaceae	Salmonella	Salmonella enterica	Salmonella enterica subsp. enterica serovar Enteritidis
NC_022758	Viruses	Uroviricota	Caudoviricetes	unclassified Caudoviricetes order	unclassified Caudoviricetes family	Triavirus	Triavirus R1988	Staphylococcus phage YMC/09/04/R1988	Bacteria	Bacillota	Bacilli	Bacillales	Staphylococcaceae	Staphylococcus	Staphylococcus aureus	Staphylococcus aureus
NC_022764	Viruses	Uroviricota	Caudoviricetes	unclassified Caudoviricetes order	unclassified Caudoviricetes family	Pagevirus	Pagevirus page	Bacillus phage Page	Bacteria	Bacillota	Bacilli	Bacillales	Bacillaceae	Priestia	Priestia megaterium	Priestia megaterium
NC_022764	Viruses	Uroviricota	Caudoviricetes	unclassified Caudoviricetes order	unclassified Caudoviricetes family	Pagevirus	Pagevirus page	Bacillus phage Page	Bacteria	Bacillota	Bacilli	Bacillales	Bacillaceae	Priestia	Priestia megaterium	Priestia megaterium QM B1551
NC_022764	Viruses	Uroviricota	Caudoviricetes	unclassified Caudoviricetes order	unclassified Caudoviricetes family	Pagevirus	Pagevirus page	Bacillus phage Page	Bacteria	Bacillota	Bacilli	Bacillales	Bacillaceae	Priestia	Priestia megaterium	Priestia megaterium WSH-002
NC_022767	Viruses	Uroviricota	Caudoviricetes	unclassified Caudoviricetes order	unclassified Caudoviricetes family	Slashvirus	Slashvirus staley	Bacillus phage Staley	Bacteria	Bacillota	Bacilli	Bacillales	Bacillaceae	Priestia	Priestia megaterium	Priestia megaterium
NC_022767	Viruses	Uroviricota	Caudoviricetes	unclassified Caudoviricetes order	unclassified Caudoviricetes family	Slashvirus	Slashvirus staley	Bacillus phage Staley	Bacteria	Bacillota	Bacilli	Bacillales	Bacillaceae	Priestia	Priestia megaterium	Priestia megaterium QM B1551
NC_022770	Viruses	Uroviricota	Caudoviricetes	unclassified Caudoviricetes order	unclassified Caudoviricetes family	Pagevirus	Pagevirus pony	Bacillus phage Pony	Bacteria	Bacillota	Bacilli	Bacillales	Bacillaceae	Priestia	Priestia megaterium	Priestia megaterium
NC_022770	Viruses	Uroviricota	Caudoviricetes	unclassified Caudoviricetes order	unclassified Caudoviricetes family	Pagevirus	Pagevirus pony	Bacillus phage Pony	Bacteria	Bacillota	Bacilli	Bacillales	Bacillaceae	Priestia	Priestia megaterium	Priestia megaterium QM B1551
NC_022770	Viruses	Uroviricota	Caudoviricetes	unclassified Caudoviricetes order	unclassified Caudoviricetes family	Pagevirus	Pagevirus pony	Bacillus phage Pony	Bacteria	Bacillota	Bacilli	Bacillales	Bacillaceae	Priestia	Priestia megaterium	Priestia megaterium WSH-002
NC_022774	Viruses	Uroviricota	Caudoviricetes	unclassified Caudoviricetes order	unclassified Caudoviricetes family	Slashvirus	Slashvirus slash	Bacillus phage Slash	Bacteria	Bacillota	Bacilli	Bacillales	Bacillaceae	Priestia	Priestia megaterium	Priestia megaterium
NC_022918	Viruses	Uroviricota	Caudoviricetes	unclassified Caudoviricetes order	Herelleviridae	Kayvirus	Kayvirus S254	Staphylococcus phage S25-4	Bacteria	Bacillota	Bacilli	Bacillales	Staphylococcaceae	Staphylococcus	Staphylococcus aureus	Staphylococcus aureus
NC_022920	Viruses	Uroviricota	Caudoviricetes	unclassified Caudoviricetes order	Herelleviridae	Kayvirus	Kayvirus S253	Staphylococcus phage S25-3	Bacteria	Bacillota	Bacilli	Bacillales	Staphylococcaceae	Staphylococcus	Staphylococcus aureus	Staphylococcus aureus
NC_023005	Viruses	Uroviricota	Caudoviricetes	unclassified Caudoviricetes order	Autographiviridae	Phutvirus	Phutvirus PPpW4	Pseudomonas phage PPpW-4	Bacteria	Pseudomonadota	Gammaproteobacteria	Pseudomonadales	Pseudomonadaceae	Pseudomonas	Pseudomonas plecoglossicida	Pseudomonas plecoglossicida
NC_023006	Viruses	Uroviricota	Caudoviricetes	unclassified Caudoviricetes order	unclassified Caudoviricetes family	Harrisonburgvirus	Pseudomonas phage PPpW-3	Pseudomonas phage PPpW-3	Bacteria	Pseudomonadota	Gammaproteobacteria	Pseudomonadales	Pseudomonadaceae	Pseudomonas	Pseudomonas plecoglossicida	Pseudomonas plecoglossicida
NC_023501	Viruses	Uroviricota	Caudoviricetes	unclassified Caudoviricetes order	Herelleviridae	Wphvirus	Wphvirus BPS10C	Bacillus phage BPS10C	Bacteria	Bacillota	Bacilli	Bacillales	Bacillaceae	Bacillus	Bacillus cereus	Bacillus cereus
NC_023501	Viruses	Uroviricota	Caudoviricetes	unclassified Caudoviricetes order	Herelleviridae	Wphvirus	Wphvirus BPS10C	Bacillus phage BPS10C	Bacteria	Bacillota	Bacilli	Bacillales	Bacillaceae	Bacillus	Bacillus mycoides	Bacillus mycoides
NC_023501	Viruses	Uroviricota	Caudoviricetes	unclassified Caudoviricetes order	Herelleviridae	Wphvirus	Wphvirus BPS10C	Bacillus phage BPS10C	Bacteria	Bacillota	Bacilli	Bacillales	Bacillaceae	Bacillus	Bacillus thuringiensis	Bacillus thuringiensis
NC_023501	Viruses	Uroviricota	Caudoviricetes	unclassified Caudoviricetes order	Herelleviridae	Wphvirus	Wphvirus BPS10C	Bacillus phage BPS10C	Bacteria	Bacillota	Bacilli	Bacillales	Bacillaceae	Bacillus	Bacillus cereus	Bacillus cereus ATCC 14579
NC_023549	Viruses	Uroviricota	Caudoviricetes	unclassified Caudoviricetes order	unclassified Caudoviricetes family	Cinunavirus	Cinunavirus CN1A	Clavibacter phage CN1A	Bacteria	Actinomycetota	Actinomycetes	Micrococcales	Microbacteriaceae	Clavibacter	Clavibacter michiganensis	Clavibacter michiganensis
NC_023556	Viruses	Uroviricota	Caudoviricetes	unclassified Caudoviricetes order	Schitoviridae	Jwalphavirus	Jwalphavirus jwalpha	Achromobacter phage JWAlpha	Bacteria	Pseudomonadota	Betaproteobacteria	Burkholderiales	Alcaligenaceae	Achromobacter	Achromobacter xylosoxidans	Achromobacter xylosoxidans
NC_023559	Viruses	Uroviricota	Caudoviricetes	unclassified Caudoviricetes order	unclassified Caudoviricetes family	Sozzivirus	Sozzivirus sv9805	Oenococcus phage phi9805	Bacteria	Bacillota	Bacilli	Lactobacillales	Lactobacillaceae	Oenococcus	Oenococcus oeni	Oenococcus oeni
NC_023581	Viruses	Uroviricota	Caudoviricetes	unclassified Caudoviricetes order	Schitoviridae	Presleyvirus	Presleyvirus presley	Acinetobacter phage Presley	Bacteria	Pseudomonadota	Gammaproteobacteria	Moraxellales	Moraxellaceae	Acinetobacter	Acinetobacter baumannii	Acinetobacter baumannii
NC_023592	Viruses	Saleviricota	Huolimaviricetes	Haloruvirales	Pleolipoviridae	Alphapleolipovirus	Alphapleolipovirus HHPV2	Haloarcula hispanica pleomorphic virus 2	Archaea	Euryarchaeota	Halobacteria	Halobacteriales	Haloarculaceae	Haloarcula	Haloarcula hispanica	Haloarcula hispanica ATCC 33960
NC_023597	Viruses	Uroviricota	Caudoviricetes	unclassified Caudoviricetes order	unclassified Caudoviricetes family	Fromanvirus	Mycobacterium phage 20ES	Mycobacterium phage 20ES	Bacteria	Actinomycetota	Actinomycetes	Mycobacteriales	Mycobacteriaceae	Mycolicibacterium	Mycolicibacterium smegmatis	Mycolicibacterium smegmatis MC2 155
NC_023600	Viruses	Uroviricota	Caudoviricetes	unclassified Caudoviricetes order	unclassified Caudoviricetes family	Julieunavirus	Julieunavirus julie1	Mycobacterium phage Julie1	Bacteria	Actinomycetota	Actinomycetes	Mycobacteriales	Mycobacteriaceae	Mycolicibacterium	Mycolicibacterium smegmatis	Mycolicibacterium smegmatis MC2 155
NC_023602	Viruses	Uroviricota	Caudoviricetes	unclassified Caudoviricetes order	unclassified Caudoviricetes family	Trigintaduovirus	Trigintaduovirus 32HC	Mycobacterium phage 32HC	Bacteria	Actinomycetota	Actinomycetes	Mycobacteriales	Mycobacteriaceae	Mycolicibacterium	Mycolicibacterium smegmatis	Mycolicibacterium smegmatis MC2 155
NC_023603	Viruses	Uroviricota	Caudoviricetes	unclassified Caudoviricetes order	unclassified Caudoviricetes family	Julieunavirus	Mycobacterium phage 39HC	Mycobacterium phage 39HC	Bacteria	Actinomycetota	Actinomycetes	Mycobacteriales	Mycobacteriaceae	Mycolicibacterium	Mycolicibacterium smegmatis	Mycolicibacterium smegmatis MC2 155
NC_023604	Viruses	Uroviricota	Caudoviricetes	unclassified Caudoviricetes order	unclassified Caudoviricetes family	Jolieduovirus	Jolieduovirus jolie2	Mycobacterium phage Jolie2	Bacteria	Actinomycetota	Actinomycetes	Mycobacteriales	Mycobacteriaceae	Mycolicibacterium	Mycolicibacterium smegmatis	Mycolicibacterium smegmatis MC2 155
NC_023606	Viruses	Uroviricota	Caudoviricetes	unclassified Caudoviricetes order	unclassified Caudoviricetes family	Fromanvirus	Mycobacterium phage CRB1	Mycobacterium phage CRB1	Bacteria	Actinomycetota	Actinomycetes	Mycobacteriales	Mycobacteriaceae	Mycolicibacterium	Mycolicibacterium smegmatis	Mycolicibacterium smegmatis MC2 155
NC_023607	Viruses	Uroviricota	Caudoviricetes	unclassified Caudoviricetes order	unclassified Caudoviricetes family	Santafevirus	Santafevirus sf40AC	Mycobacterium phage 40AC	Bacteria	Actinomycetota	Actinomycetes	Mycobacteriales	Mycobacteriaceae	Mycolicibacterium	Mycolicibacterium smegmatis	Mycolicibacterium smegmatis MC2 155
NC_023686	Viruses	Uroviricota	Caudoviricetes	unclassified Caudoviricetes order	unclassified Caudoviricetes family	Pipefishvirus	Pipefishvirus gadjet	Mycobacterium phage Gadjet	Bacteria	Actinomycetota	Actinomycetes	Mycobacteriales	Mycobacteriaceae	Mycolicibacterium	Mycolicibacterium smegmatis	Mycolicibacterium smegmatis MC2 155
NC_023687	Viruses	Uroviricota	Caudoviricetes	unclassified Caudoviricetes order	unclassified Caudoviricetes family	Fromanvirus	Fromanvirus bruns	Mycobacterium phage Bruns	Bacteria	Actinomycetota	Actinomycetes	Mycobacteriales	Mycobacteriaceae	Mycolicibacterium	Mycolicibacterium smegmatis	Mycolicibacterium smegmatis MC2 155
NC_023688	Viruses	Uroviricota	Caudoviricetes	unclassified Caudoviricetes order	Straboviridae	Angelvirus	Angelvirus px29	Aeromonas phage PX29	Bacteria	Pseudomonadota	Gammaproteobacteria	Aeromonadales	Aeromonadaceae	Aeromonas	Aeromonas salmonicida	Aeromonas salmonicida
NC_023689	Viruses	Uroviricota	Caudoviricetes	unclassified Caudoviricetes order	unclassified Caudoviricetes family	Kostyavirus	Mycobacterium phage Lilac	Mycobacterium phage Lilac	Bacteria	Actinomycetota	Actinomycetes	Mycobacteriales	Mycobacteriaceae	Mycolicibacterium	Mycolicibacterium smegmatis	Mycolicibacterium smegmatis MC2 155
NC_023690	Viruses	Uroviricota	Caudoviricetes	unclassified Caudoviricetes order	unclassified Caudoviricetes family	Omegavirus	Omegavirus courthouse	Mycobacterium phage Courthouse	Bacteria	Actinomycetota	Actinomycetes	Mycobacteriales	Mycobacteriaceae	Mycolicibacterium	Mycolicibacterium smegmatis	Mycolicibacterium smegmatis MC2 155
NC_023691	Viruses	Uroviricota	Caudoviricetes	unclassified Caudoviricetes order	unclassified Caudoviricetes family	Patiencevirus	Patiencevirus patience	Mycobacterium phage Patience	Bacteria	Actinomycetota	Actinomycetes	Mycobacteriales	Mycobacteriaceae	Mycolicibacterium	Mycolicibacterium smegmatis	Mycolicibacterium smegmatis MC2 155
NC_023692	Viruses	Uroviricota	Caudoviricetes	unclassified Caudoviricetes order	unclassified Caudoviricetes family	Bignuzvirus	Bignuzvirus bignuz	Mycobacterium phage BigNuz	Bacteria	Actinomycetota	Actinomycetes	Mycobacteriales	Mycobacteriaceae	Mycolicibacterium	Mycolicibacterium smegmatis	Mycolicibacterium smegmatis MC2 155
NC_023695	Viruses	Uroviricota	Caudoviricetes	unclassified Caudoviricetes order	unclassified Caudoviricetes family	Fromanvirus	Fromanvirus violet	Mycobacterium phage Violet	Bacteria	Actinomycetota	Actinomycetes	Mycobacteriales	Mycobacteriaceae	Mycolicibacterium	Mycolicibacterium smegmatis	Mycolicibacterium smegmatis MC2 155
NC_023696	Viruses	Uroviricota	Caudoviricetes	unclassified Caudoviricetes order	unclassified Caudoviricetes family	Bixzunavirus	Bixzunavirus dandelion	Mycobacterium phage Dandelion	Bacteria	Actinomycetota	Actinomycetes	Mycobacteriales	Mycobacteriaceae	Mycolicibacterium	Mycolicibacterium smegmatis	Mycolicibacterium smegmatis MC2 155
NC_023697	Viruses	Uroviricota	Caudoviricetes	unclassified Caudoviricetes order	unclassified Caudoviricetes family	Brujitavirus	Brujitavirus babsiella	Mycobacterium phage Babsiella	Bacteria	Actinomycetota	Actinomycetes	Mycobacteriales	Mycobacteriaceae	Mycolicibacterium	Mycolicibacterium smegmatis	Mycolicibacterium smegmatis MC2 155
NC_023698	Viruses	Uroviricota	Caudoviricetes	unclassified Caudoviricetes order	unclassified Caudoviricetes family	Avanivirus	Avanivirus avani	Mycobacterium phage Avani	Bacteria	Actinomycetota	Actinomycetes	Mycobacteriales	Mycobacteriaceae	Mycolicibacterium	Mycolicibacterium smegmatis	Mycolicibacterium smegmatis MC2 155
NC_023699	Viruses	Uroviricota	Caudoviricetes	unclassified Caudoviricetes order	unclassified Caudoviricetes family	Cheoctovirus	Mycobacterium virus SG4	Mycobacterium phage SG4	Bacteria	Actinomycetota	Actinomycetes	Mycobacteriales	Mycobacteriaceae	Mycolicibacterium	Mycolicibacterium smegmatis	Mycolicibacterium smegmatis MC2 155
NC_023701	Viruses	Uroviricota	Caudoviricetes	unclassified Caudoviricetes order	unclassified Caudoviricetes family	Acadianvirus	Acadianvirus acadian	Mycobacterium phage Acadian	Bacteria	Actinomycetota	Actinomycetes	Mycobacteriales	Mycobacteriaceae	Mycolicibacterium	Mycolicibacterium smegmatis	Mycolicibacterium smegmatis MC2 155
NC_023702	Viruses	Uroviricota	Caudoviricetes	unclassified Caudoviricetes order	unclassified Caudoviricetes family	Fromanvirus	Fromanvirus kugel	Mycobacterium phage Kugel	Bacteria	Actinomycetota	Actinomycetes	Mycobacteriales	Mycobacteriaceae	Mycolicibacterium	Mycolicibacterium smegmatis	Mycolicibacterium smegmatis MC2 155
NC_023703	Viruses	Uroviricota	Caudoviricetes	unclassified Caudoviricetes order	unclassified Caudoviricetes family	unclassified Caudoviricetes genus	Mycobacterium phage Dori	Mycobacterium phage Dori	Bacteria	Actinomycetota	Actinomycetes	Mycobacteriales	Mycobacteriaceae	Mycolicibacterium	Mycolicibacterium smegmatis	Mycolicibacterium smegmatis MC2 155
NC_023704	Viruses	Uroviricota	Caudoviricetes	unclassified Caudoviricetes order	unclassified Caudoviricetes family	Fromanvirus	Fromanvirus doom	Mycobacterium phage Doom	Bacteria	Actinomycetota	Actinomycetes	Mycobacteriales	Mycobacteriaceae	Mycolicibacterium	Mycolicibacterium smegmatis	Mycolicibacterium smegmatis MC2 155
NC_023705	Viruses	Uroviricota	Caudoviricetes	unclassified Caudoviricetes order	unclassified Caudoviricetes family	Liefievirus	Mycobacterium virus Liefie	Mycobacterium phage Liefie	Bacteria	Actinomycetota	Actinomycetes	Mycobacteriales	Mycobacteriaceae	Mycolicibacterium	Mycolicibacterium smegmatis	Mycolicibacterium smegmatis MC2 155
NC_023707	Viruses	Uroviricota	Caudoviricetes	unclassified Caudoviricetes order	unclassified Caudoviricetes family	Turbidovirus	Turbidovirus turbido	Mycobacterium phage Turbido	Bacteria	Actinomycetota	Actinomycetes	Mycobacteriales	Mycobacteriaceae	Mycolicibacterium	Mycolicibacterium smegmatis	Mycolicibacterium smegmatis MC2 155
NC_023708	Viruses	Uroviricota	Caudoviricetes	unclassified Caudoviricetes order	unclassified Caudoviricetes family	Fromanvirus	Fromanvirus jasper	Mycobacterium phage Dreamboat	Bacteria	Actinomycetota	Actinomycetes	Mycobacteriales	Mycobacteriaceae	Mycolicibacterium	Mycolicibacterium smegmatis	Mycolicibacterium smegmatis MC2 155
NC_023709	Viruses	Uroviricota	Caudoviricetes	unclassified Caudoviricetes order	unclassified Caudoviricetes family	Backyardiganvirus	Mycobacterium phage Wile	Mycobacterium phage Wile	Bacteria	Actinomycetota	Actinomycetes	Mycobacteriales	Mycobacteriaceae	Mycolicibacterium	Mycolicibacterium smegmatis	Mycolicibacterium smegmatis MC2 155
NC_023710	Viruses	Uroviricota	Caudoviricetes	unclassified Caudoviricetes order	unclassified Caudoviricetes family	Fromanvirus	Fromanvirus ridgecb	Mycobacterium phage RidgeCB	Bacteria	Actinomycetota	Actinomycetes	Mycobacteriales	Mycobacteriaceae	Mycolicibacterium	Mycolicibacterium smegmatis	Mycolicibacterium smegmatis MC2 155
NC_023711	Viruses	Uroviricota	Caudoviricetes	unclassified Caudoviricetes order	unclassified Caudoviricetes family	Pegunavirus	Pegunavirus oline	Mycobacterium phage Oline	Bacteria	Actinomycetota	Actinomycetes	Mycobacteriales	Mycobacteriaceae	Mycolicibacterium	Mycolicibacterium smegmatis	Mycolicibacterium smegmatis MC2 155
NC_023712	Viruses	Uroviricota	Caudoviricetes	unclassified Caudoviricetes order	unclassified Caudoviricetes family	Corndogvirus	Corndogvirus firecracker	Mycobacterium phage Firecracker	Bacteria	Actinomycetota	Actinomycetes	Mycobacteriales	Mycobacteriaceae	Mycolicibacterium	Mycolicibacterium smegmatis	Mycolicibacterium smegmatis MC2 155
NC_023713	Viruses	Uroviricota	Caudoviricetes	unclassified Caudoviricetes order	unclassified Caudoviricetes family	Gladiatorvirus	Gladiatorvirus hammer	Mycobacterium phage Blue7	Bacteria	Actinomycetota	Actinomycetes	Mycobacteriales	Mycobacteriaceae	Mycolicibacterium	Mycolicibacterium smegmatis	Mycolicibacterium smegmatis MC2 155
NC_023714	Viruses	Uroviricota	Caudoviricetes	unclassified Caudoviricetes order	unclassified Caudoviricetes family	Bixzunavirus	Bixzunavirus Bxz1	Mycobacterium phage LinStu	Bacteria	Actinomycetota	Actinomycetes	Mycobacteriales	Mycobacteriaceae	Mycolicibacterium	Mycolicibacterium smegmatis	Mycolicibacterium smegmatis MC2 155
NC_023716	Viruses	Uroviricota	Caudoviricetes	unclassified Caudoviricetes order	unclassified Caudoviricetes family	Fromanvirus	Fromanvirus alma	Mycobacterium phage Alma	Bacteria	Actinomycetota	Actinomycetes	Mycobacteriales	Mycobacteriaceae	Mycolicibacterium	Mycolicibacterium smegmatis	Mycolicibacterium smegmatis MC2 155
NC_023719	Viruses	Uroviricota	Caudoviricetes	unclassified Caudoviricetes order	unclassified Caudoviricetes family	Donellivirus	Donellivirus gee	Bacillus phage G	Bacteria	Bacillota	Bacilli	Bacillales	Bacillaceae	Priestia	Priestia megaterium	Priestia megaterium
NC_023720	Viruses	Uroviricota	Caudoviricetes	unclassified Caudoviricetes order	unclassified Caudoviricetes family	Fromanvirus	Fromanvirus perseus	Mycobacterium phage Perseus	Bacteria	Actinomycetota	Actinomycetes	Mycobacteriales	Mycobacteriaceae	Mycolicibacterium	Mycolicibacterium smegmatis	Mycolicibacterium smegmatis MC2 155
NC_023721	Viruses	Uroviricota	Caudoviricetes	unclassified Caudoviricetes order	unclassified Caudoviricetes family	Cheoctovirus	Mycobacterium virus Drago	Mycobacterium phage Drago	Bacteria	Actinomycetota	Actinomycetes	Mycobacteriales	Mycobacteriaceae	Mycolicibacterium	Mycolicibacterium smegmatis	Mycolicibacterium smegmatis MC2 155
NC_023723	Viruses	Uroviricota	Caudoviricetes	unclassified Caudoviricetes order	unclassified Caudoviricetes family	Fromanvirus	Fromanvirus nepal	Mycobacterium phage Aeneas	Bacteria	Actinomycetota	Actinomycetes	Mycobacteriales	Mycobacteriaceae	Mycolicibacterium	Mycolicibacterium smegmatis	Mycolicibacterium smegmatis MC2 155
NC_023724	Viruses	Uroviricota	Caudoviricetes	unclassified Caudoviricetes order	unclassified Caudoviricetes family	Kratiovirus	Kratiovirus larva	Mycobacterium phage Larva	Bacteria	Actinomycetota	Actinomycetes	Mycobacteriales	Mycobacteriaceae	Mycolicibacterium	Mycolicibacterium smegmatis	Mycolicibacterium smegmatis MC2 155
NC_023725	Viruses	Uroviricota	Caudoviricetes	unclassified Caudoviricetes order	unclassified Caudoviricetes family	Bixzunavirus	Bixzunavirus nappy	Mycobacterium phage Nappy	Bacteria	Actinomycetota	Actinomycetes	Mycobacteriales	Mycobacteriaceae	Mycolicibacterium	Mycolicibacterium smegmatis	Mycolicibacterium smegmatis MC2 155
NC_023726	Viruses	Uroviricota	Caudoviricetes	unclassified Caudoviricetes order	unclassified Caudoviricetes family	Fromanvirus	Fromanvirus euphoria	Mycobacterium phage Euphoria	Bacteria	Actinomycetota	Actinomycetes	Mycobacteriales	Mycobacteriaceae	Mycolicibacterium	Mycolicibacterium smegmatis	Mycolicibacterium smegmatis MC2 155
NC_023727	Viruses	Uroviricota	Caudoviricetes	unclassified Caudoviricetes order	unclassified Caudoviricetes family	Pegunavirus	Pegunavirus soto	Mycobacterium phage Vista	Bacteria	Actinomycetota	Actinomycetes	Mycobacteriales	Mycobacteriaceae	Mycolicibacterium	Mycolicibacterium smegmatis	Mycolicibacterium smegmatis MC2 155
NC_023728	Viruses	Uroviricota	Caudoviricetes	unclassified Caudoviricetes order	unclassified Caudoviricetes family	Cheoctovirus	Mycobacterium virus DeadP	Mycobacterium phage DeadP	Bacteria	Actinomycetota	Actinomycetes	Mycobacteriales	Mycobacteriaceae	Mycolicibacterium	Mycolicibacterium smegmatis	Mycolicibacterium smegmatis MC2 155
NC_023729	Viruses	Uroviricota	Caudoviricetes	unclassified Caudoviricetes order	unclassified Caudoviricetes family	Charlievirus	Charlievirus Charlie	Mycobacterium phage Charlie	Bacteria	Actinomycetota	Actinomycetes	Mycobacteriales	Mycobacteriaceae	Mycolicibacterium	Mycolicibacterium smegmatis	Mycolicibacterium smegmatis MC2 155
NC_023730	Viruses	Uroviricota	Caudoviricetes	unclassified Caudoviricetes order	unclassified Caudoviricetes family	Charlievirus	Charlievirus redi	Mycobacterium phage Redi	Bacteria	Actinomycetota	Actinomycetes	Mycobacteriales	Mycobacteriaceae	Mycolicibacterium	Mycolicibacterium smegmatis	Mycolicibacterium smegmatis MC2 155
NC_023731	Viruses	Uroviricota	Caudoviricetes	unclassified Caudoviricetes order	unclassified Caudoviricetes family	Fromanvirus	Fromanvirus trixie	Mycobacterium phage Trixie	Bacteria	Actinomycetota	Actinomycetes	Mycobacteriales	Mycobacteriaceae	Mycolicibacterium	Mycolicibacterium smegmatis	Mycolicibacterium smegmatis MC2 155
NC_023732	Viruses	Uroviricota	Caudoviricetes	unclassified Caudoviricetes order	Vilmaviridae	Faithunavirus	Faithunavirus rumpelstiltskin	Mycobacterium phage Rumpelstiltskin	Bacteria	Actinomycetota	Actinomycetes	Mycobacteriales	Mycobacteriaceae	Mycolicibacterium	Mycolicibacterium smegmatis	Mycolicibacterium smegmatis MC2 155
NC_023733	Viruses	Uroviricota	Caudoviricetes	unclassified Caudoviricetes order	unclassified Caudoviricetes family	Bixzunavirus	Bixzunavirus Bxz1	Mycobacterium phage MoMoMixon	Bacteria	Actinomycetota	Actinomycetes	Mycobacteriales	Mycobacteriaceae	Mycolicibacterium	Mycolicibacterium smegmatis	Mycolicibacterium smegmatis MC2 155
NC_023737	Viruses	Uroviricota	Caudoviricetes	unclassified Caudoviricetes order	unclassified Caudoviricetes family	Bixzunavirus	Bixzunavirus Bxz1	Mycobacterium phage Pleione	Bacteria	Actinomycetota	Actinomycetes	Mycobacteriales	Mycobacteriaceae	Mycolicibacterium	Mycolicibacterium smegmatis	Mycolicibacterium smegmatis MC2 155
NC_023738	Viruses	Uroviricota	Caudoviricetes	unclassified Caudoviricetes order	unclassified Caudoviricetes family	Omegavirus	Omegavirus thibault	Mycobacterium phage Thibault	Bacteria	Actinomycetota	Actinomycetes	Mycobacteriales	Mycobacteriaceae	Mycolicibacterium	Mycolicibacterium smegmatis	Mycolicibacterium smegmatis MC2 155
NC_023739	Viruses	Uroviricota	Caudoviricetes	unclassified Caudoviricetes order	unclassified Caudoviricetes family	Fromanvirus	Fromanvirus billknuckles	Mycobacterium phage BillKnuckles	Bacteria	Actinomycetota	Actinomycetes	Mycobacteriales	Mycobacteriaceae	Mycolicibacterium	Mycolicibacterium smegmatis	Mycolicibacterium smegmatis MC2 155
NC_023740	Viruses	Uroviricota	Caudoviricetes	unclassified Caudoviricetes order	unclassified Caudoviricetes family	Pegunavirus	Pegunavirus Pg1	Mycobacterium phage JacAttac	Bacteria	Actinomycetota	Actinomycetes	Mycobacteriales	Mycobacteriaceae	Mycolicibacterium	Mycolicibacterium smegmatis	Mycolicibacterium smegmatis MC2 155
NC_023741	Viruses	Uroviricota	Caudoviricetes	unclassified Caudoviricetes order	unclassified Caudoviricetes family	Coopervirus	Coopervirus stinger	Mycobacterium phage Stinger	Bacteria	Actinomycetota	Actinomycetes	Mycobacteriales	Mycobacteriaceae	Mycolicibacterium	Mycolicibacterium smegmatis	Mycolicibacterium smegmatis MC2 155
NC_023742	Viruses	Uroviricota	Caudoviricetes	unclassified Caudoviricetes order	unclassified Caudoviricetes family	Pipefishvirus	Mycobacterium phage Akoma	Mycobacterium phage Akoma	Bacteria	Actinomycetota	Actinomycetes	Mycobacteriales	Mycobacteriaceae	Mycolicibacterium	Mycolicibacterium smegmatis	Mycolicibacterium smegmatis MC2 155
NC_023745	Viruses	Uroviricota	Caudoviricetes	unclassified Caudoviricetes order	unclassified Caudoviricetes family	Backyardiganvirus	Backyardiganvirus LHTSCC	Mycobacterium phage LHTSCC	Bacteria	Actinomycetota	Actinomycetes	Mycobacteriales	Mycobacteriaceae	Mycolicibacterium	Mycolicibacterium smegmatis	Mycolicibacterium smegmatis MC2 155
NC_023746	Viruses	Uroviricota	Caudoviricetes	unclassified Caudoviricetes order	unclassified Caudoviricetes family	Cheoctovirus	Mycobacterium virus GUmbie	Mycobacterium phage GUmbie	Bacteria	Actinomycetota	Actinomycetes	Mycobacteriales	Mycobacteriaceae	Mycolicibacterium	Mycolicibacterium smegmatis	Mycolicibacterium smegmatis MC2 155
NC_023747	Viruses	Uroviricota	Caudoviricetes	unclassified Caudoviricetes order	unclassified Caudoviricetes family	Anayavirus	Anayavirus JAWS	Mycobacterium phage BarrelRoll	Bacteria	Actinomycetota	Actinomycetes	Mycobacteriales	Mycobacteriaceae	Mycolicibacterium	Mycolicibacterium smegmatis	Mycolicibacterium smegmatis MC2 155
NC_024144	Viruses	Uroviricota	Caudoviricetes	unclassified Caudoviricetes order	unclassified Caudoviricetes family	Yongloolinvirus	Yongloolinvirus CDMH1	Clostridium phage CDMH1	Bacteria	Bacillota	Clostridia	Eubacteriales	Peptostreptococcaceae	Clostridioides	Clostridioides difficile	Clostridioides difficile
NC_024145	Viruses	Uroviricota	Caudoviricetes	unclassified Caudoviricetes order	unclassified Caudoviricetes family	Julieunavirus	Mycobacterium phage Hosp	Mycobacterium phage Hosp	Bacteria	Actinomycetota	Actinomycetes	Mycobacteriales	Mycobacteriaceae	Mycolicibacterium	Mycolicibacterium smegmatis	Mycolicibacterium smegmatis MC2 155
NC_024205	Viruses	Uroviricota	Caudoviricetes	unclassified Caudoviricetes order	Herelleviridae	Bastillevirus	Bastillevirus hoodyT	Bacillus phage Hoody T	Bacteria	Bacillota	Bacilli	Bacillales	Paenibacillaceae	Paenibacillus	Paenibacillus pabuli	Paenibacillus pabuli
NC_024207	Viruses	Uroviricota	Caudoviricetes	unclassified Caudoviricetes order	Herelleviridae	Bastillevirus	Bastillevirus evoli	Bacillus phage Evoli	Bacteria	Bacillota	Bacilli	Bacillales	Bacillaceae	Bacillus	Bacillus subtilis	Bacillus subtilis subsp. subtilis str. 168
NC_024355	Viruses	Uroviricota	Caudoviricetes	unclassified Caudoviricetes order	unclassified Caudoviricetes family	Sextaecvirus	Sextaecvirus sextaec	Staphylococcus phage 6ec	Bacteria	Bacillota	Bacilli	Bacillales	Staphylococcaceae	Staphylococcus	Staphylococcus epidermidis	Staphylococcus epidermidis
NC_024358	Viruses	Uroviricota	Caudoviricetes	unclassified Caudoviricetes order	unclassified Caudoviricetes family	Kozyakovvirus	Kozyakovvirus A4L	Anabaena phage A-4L	Bacteria	Cyanobacteriota	Cyanophyceae	Nostocales	Nostocaceae	Nostoc	Nostoc sp. PCC 7120 = FACHB-418	Nostoc sp. PCC 7120 = FACHB-418
NC_024359	Viruses	Uroviricota	Caudoviricetes	unclassified Caudoviricetes order	Herelleviridae	Pecentumvirus	Pecentumvirus LP048	Listeria phage LP-048	Bacteria	Bacillota	Bacilli	Bacillales	Listeriaceae	Listeria	Listeria monocytogenes	Listeria monocytogenes
NC_024375	Viruses	Uroviricota	Caudoviricetes	unclassified Caudoviricetes order	unclassified Caudoviricetes family	Homburgvirus	Homburgvirus LP26	Listeria phage LP-026	Bacteria	Bacillota	Bacilli	Bacillales	Listeriaceae	Listeria	Listeria monocytogenes	Listeria monocytogenes FSL J1-208
NC_024383	Viruses	Uroviricota	Caudoviricetes	unclassified Caudoviricetes order	Herelleviridae	Pecentumvirus	Pecentumvirus LP0832	Listeria phage LP-083-2	Bacteria	Bacillota	Bacilli	Bacillales	Listeriaceae	Listeria	Listeria monocytogenes	Listeria monocytogenes
NC_024384	Viruses	Uroviricota	Caudoviricetes	unclassified Caudoviricetes order	unclassified Caudoviricetes family	unclassified Caudoviricetes genus	Listeria phage LP-030-3	Listeria phage LP-030-3	Bacteria	Bacillota	Bacilli	Bacillales	Listeriaceae	Listeria	Listeria monocytogenes	Listeria monocytogenes serotype 4b str. F2365
NC_024387	Viruses	Uroviricota	Caudoviricetes	unclassified Caudoviricetes order	unclassified Caudoviricetes family	Slepowronvirus	Slepowronvirus LP101	Listeria phage LP-101	Bacteria	Bacillota	Bacilli	Bacillales	Listeriaceae	Listeria	Listeria monocytogenes	Listeria monocytogenes
NC_024392	Viruses	Uroviricota	Caudoviricetes	unclassified Caudoviricetes order	unclassified Caudoviricetes family	Homburgvirus	Homburgvirus LP114	Listeria phage LP-114	Bacteria	Bacillota	Bacilli	Bacillales	Listeriaceae	Listeria	Listeria monocytogenes	Listeria monocytogenes FSL J1-211
NC_024784	Viruses	Uroviricota	Caudoviricetes	unclassified Caudoviricetes order	Drexlerviridae	Rogunavirus	Rogunavirus AHS24	Escherichia phage vB_EcoS_AHS24	Bacteria	Pseudomonadota	Gammaproteobacteria	Enterobacterales	Enterobacteriaceae	Escherichia	Escherichia coli	Escherichia coli O157:H7
NC_024785	Viruses	Uroviricota	Caudoviricetes	unclassified Caudoviricetes order	unclassified Caudoviricetes family	Obolenskvirus	Obolenskvirus AbC62	Acinetobacter phage YMC-13-01-C62	Bacteria	Pseudomonadota	Gammaproteobacteria	Moraxellales	Moraxellaceae	Acinetobacter	Acinetobacter baumannii	Acinetobacter baumannii
NC_024786	Viruses	Uroviricota	Caudoviricetes	unclassified Caudoviricetes order	Schitoviridae	Gamaleyavirus	Gamaleyavirus APEC5	Escherichia phage vB_EcoP_PhAPEC5	Bacteria	Pseudomonadota	Gammaproteobacteria	Enterobacterales	Enterobacteriaceae	Escherichia	Escherichia coli	Escherichia coli
NC_024789	Viruses	Uroviricota	Caudoviricetes	unclassified Caudoviricetes order	Drexlerviridae	Rogunavirus	Rogunavirus AKS96	Escherichia phage vB_EcoS_AKS96	Bacteria	Pseudomonadota	Gammaproteobacteria	Enterobacterales	Enterobacteriaceae	Escherichia	Escherichia coli	Escherichia coli O157:H7
NC_024793	Viruses	Uroviricota	Caudoviricetes	unclassified Caudoviricetes order	Drexlerviridae	Rogunavirus	Rogunavirus AHP42	Escherichia phage vB_EcoS_AHP42	Bacteria	Pseudomonadota	Gammaproteobacteria	Enterobacterales	Enterobacteriaceae	Escherichia	Escherichia coli	Escherichia coli O157:H7
NC_025414	Viruses	Uroviricota	Caudoviricetes	unclassified Caudoviricetes order	Straboviridae	Pseudotevenvirus	Pseudotevenvirus miller	Citrobacter phage Miller	Bacteria	Pseudomonadota	Gammaproteobacteria	Enterobacterales	Enterobacteriaceae	Citrobacter	Citrobacter freundii	Citrobacter freundii
NC_025418	Viruses	Uroviricota	Caudoviricetes	unclassified Caudoviricetes order	Autographiviridae	Drulisvirus	Drulisvirus K244	Klebsiella phage NTUH-K2044-K1-1	Bacteria	Pseudomonadota	Gammaproteobacteria	Enterobacterales	Enterobacteriaceae	Klebsiella	Klebsiella pneumoniae	Klebsiella pneumoniae
NC_025418	Viruses	Uroviricota	Caudoviricetes	unclassified Caudoviricetes order	Autographiviridae	Drulisvirus	Drulisvirus K244	Klebsiella phage NTUH-K2044-K1-1	Bacteria	Pseudomonadota	Gammaproteobacteria	Enterobacterales	Enterobacteriaceae	Klebsiella	Klebsiella pneumoniae	Klebsiella pneumoniae subsp. pneumoniae NTUH-K2044
NC_025419	Viruses	Uroviricota	Caudoviricetes	unclassified Caudoviricetes order	Straboviridae	Tequatrovirus	Tequatrovirus RB3	Escherichia phage RB3	Bacteria	Pseudomonadota	Gammaproteobacteria	Enterobacterales	Enterobacteriaceae	Escherichia	Escherichia coli	Escherichia coli B
NC_025459	Viruses	Uroviricota	Caudoviricetes	unclassified Caudoviricetes order	Chaseviridae	Pahsextavirus	Pahsextavirus pAh6C	Aeromonas phage pAh6-C	Bacteria	Pseudomonadota	Gammaproteobacteria	Aeromonadales	Aeromonadaceae	Aeromonas	Aeromonas hydrophila	Aeromonas hydrophila
NC_026610	Viruses	Uroviricota	Caudoviricetes	unclassified Caudoviricetes order	unclassified Caudoviricetes family	unclassified Caudoviricetes genus	Vibrio phage VpKK5	Vibrio phage VpKK5	Bacteria	Pseudomonadota	Gammaproteobacteria	Vibrionales	Vibrionaceae	Vibrio	Vibrio parahaemolyticus	Vibrio parahaemolyticus
NC_026611	Viruses	Uroviricota	Caudoviricetes	unclassified Caudoviricetes order	unclassified Caudoviricetes family	Gofduovirus	Gofduovirus GF2	Edwardsiella phage GF-2	Bacteria	Pseudomonadota	Gammaproteobacteria	Enterobacterales	Hafniaceae	Edwardsiella	Edwardsiella tarda	Edwardsiella tarda
NC_027298	Viruses	Uroviricota	Caudoviricetes	unclassified Caudoviricetes order	unclassified Caudoviricetes family	Casadabanvirus	Casadabanvirus LPB1	Casadabanvirus LPB1	Bacteria	Pseudomonadota	Gammaproteobacteria	Pseudomonadales	Pseudomonadaceae	Pseudomonas	Pseudomonas aeruginosa	Pseudomonas aeruginosa PAO1
NC_027365	Viruses	Uroviricota	Caudoviricetes	unclassified Caudoviricetes order	unclassified Caudoviricetes family	Fionnbharthvirus	Fionnbharthvirus fionnbharth	Mycobacterium phage Fionnbharth	Bacteria	Actinomycetota	Actinomycetes	Mycobacteriales	Mycobacteriaceae	Mycolicibacterium	Mycolicibacterium smegmatis	Mycolicibacterium smegmatis MC2 155
NC_027366	Viruses	Uroviricota	Caudoviricetes	unclassified Caudoviricetes order	Herelleviridae	Matervirus	Matervirus mater	Bacillus phage Mater	Bacteria	Bacillota	Bacilli	Bacillales	Bacillaceae	Priestia	Priestia megaterium	Priestia megaterium
NC_027372	Viruses	Uroviricota	Caudoviricetes	unclassified Caudoviricetes order	unclassified Caudoviricetes family	Pagevirus	Pagevirus pascal	Bacillus phage Pascal	Bacteria	Bacillota	Bacilli	Bacillales	Bacillaceae	Priestia	Priestia megaterium	Priestia megaterium
NC_027374	Viruses	Uroviricota	Caudoviricetes	unclassified Caudoviricetes order	Herelleviridae	Moonbeamvirus	Moonbeamvirus moonbeam	Bacillus phage Moonbeam	Bacteria	Bacillota	Bacilli	Bacillales	Bacillaceae	Priestia	Priestia megaterium	Priestia megaterium
NC_027394	Viruses	Uroviricota	Caudoviricetes	unclassified Caudoviricetes order	unclassified Caudoviricetes family	Pagevirus	Pagevirus pookie	Bacillus phage Pookie	Bacteria	Bacillota	Bacilli	Bacillales	Bacillaceae	Priestia	Priestia megaterium	Priestia megaterium
NC_027398	Viruses	Uroviricota	Caudoviricetes	unclassified Caudoviricetes order	unclassified Caudoviricetes family	Lederbergvirus	Enterobacteria phage Sf101	Enterobacteria phage Sf101	Bacteria	Bacillota	Bacilli	Lactobacillales	Enterococcaceae	Enterococcus	Enterococcus faecalis	Enterococcus faecalis
NC_027402	Viruses	Uroviricota	Caudoviricetes	unclassified Caudoviricetes order	unclassified Caudoviricetes family	Seoulvirus	Seoulvirus SPN3US	Salmonella phage SPN3US	Bacteria	Pseudomonadota	Gammaproteobacteria	Enterobacterales	Enterobacteriaceae	Salmonella	Salmonella enterica	Salmonella enterica subsp. enterica serovar Typhimurium str. LT2
NC_027404	Viruses	Uroviricota	Caudoviricetes	unclassified Caudoviricetes order	Straboviridae	Tequatrovirus	Tequatrovirus pst	Yersinia phage PST	Bacteria	Pseudomonadota	Gammaproteobacteria	Enterobacterales	Yersiniaceae	Yersinia	Yersinia pseudotuberculosis	Yersinia pseudotuberculosis
NC_027979	Viruses	Uroviricota	Caudoviricetes	unclassified Caudoviricetes order	Straboviridae	Tequatrovirus	Enterobacteria phage RB68	Enterobacteria phage RB68	Bacteria	Pseudomonadota	Gammaproteobacteria	Enterobacterales	Enterobacteriaceae	Escherichia	Escherichia coli	Escherichia coli B
NC_027982	Viruses	Uroviricota	Caudoviricetes	unclassified Caudoviricetes order	unclassified Caudoviricetes family	unclassified Caudoviricetes genus	Lactobacillus phage phiPYB5	Lactobacillus phage phiPYB5	Bacteria	Bacillota	Bacilli	Lactobacillales	Lactobacillaceae	Limosilactobacillus	Limosilactobacillus fermentum	Limosilactobacillus fermentum
NC_027983	Viruses	Uroviricota	Caudoviricetes	unclassified Caudoviricetes order	Straboviridae	Tequatrovirus	Tequatrovirus ar1	Escherichia phage AR1	Bacteria	Pseudomonadota	Gammaproteobacteria	Enterobacterales	Enterobacteriaceae	Escherichia	Escherichia coli	Escherichia coli O157:H7
NC_027986	Viruses	Uroviricota	Caudoviricetes	unclassified Caudoviricetes order	unclassified Caudoviricetes family	Beetrevirus	Beetrevirus JD18	Pseudomonas phage JD18	Bacteria	Pseudomonadota	Gammaproteobacteria	Pseudomonadales	Pseudomonadaceae	Pseudomonas	Pseudomonas aeruginosa	Pseudomonas aeruginosa PA19
NC_027987	Viruses	Uroviricota	Caudoviricetes	unclassified Caudoviricetes order	unclassified Caudoviricetes family	Unaquatrovirus	Unaquatrovirus uv1A4	Leuconostoc phage 1-A4	Bacteria	Bacillota	Bacilli	Lactobacillales	Lactobacillaceae	Leuconostoc	Leuconostoc mesenteroides	Leuconostoc mesenteroides
NC_027990	Viruses	Uroviricota	Caudoviricetes	unclassified Caudoviricetes order	unclassified Caudoviricetes family	Anamdongvirus	Anamdongvirus LBR48	Lactobacillus phage LBR48	Bacteria	Bacillota	Bacilli	Lactobacillales	Lactobacillaceae	Levilactobacillus	Levilactobacillus brevis	Levilactobacillus brevis
NC_027992	Viruses	Uroviricota	Caudoviricetes	unclassified Caudoviricetes order	unclassified Caudoviricetes family	unclassified Caudoviricetes genus	Pseudomonas phage JBD25	Pseudomonas phage JBD25	Bacteria	Pseudomonadota	Gammaproteobacteria	Pseudomonadales	Pseudomonadaceae	Pseudomonas	Pseudomonas aeruginosa	Pseudomonas aeruginosa PA15
NC_027993	Viruses	Uroviricota	Caudoviricetes	unclassified Caudoviricetes order	unclassified Caudoviricetes family	Kagunavirus	Kagunavirus K1G	Escherichia phage K1G	Bacteria	Pseudomonadota	Gammaproteobacteria	Enterobacterales	Enterobacteriaceae	Escherichia	Escherichia coli	Escherichia coli
NC_027994	Viruses	Uroviricota	Caudoviricetes	unclassified Caudoviricetes order	unclassified Caudoviricetes family	Kagunavirus	Kagunavirus K1H	Escherichia phage K1H	Bacteria	Pseudomonadota	Gammaproteobacteria	Enterobacterales	Enterobacteriaceae	Escherichia	Escherichia coli	Escherichia coli
NC_027995	Viruses	Uroviricota	Caudoviricetes	unclassified Caudoviricetes order	unclassified Caudoviricetes family	Jilinvirus	Jilinvirus CVM10	Escherichia phage vB_EcoM_ECO1230-10	Bacteria	Pseudomonadota	Gammaproteobacteria	Enterobacterales	Enterobacteriaceae	Escherichia	Escherichia coli	Escherichia coli
NC_027996	Viruses	Uroviricota	Caudoviricetes	unclassified Caudoviricetes order	unclassified Caudoviricetes family	Firehammervirus	Firehammervirus CPt10	Campylobacter phage CPt10	Bacteria	Campylobacterota	Epsilonproteobacteria	Campylobacterales	Campylobacteraceae	Campylobacter	Campylobacter coli	Campylobacter coli
NC_027996	Viruses	Uroviricota	Caudoviricetes	unclassified Caudoviricetes order	unclassified Caudoviricetes family	Firehammervirus	Firehammervirus CPt10	Campylobacter phage CPt10	Bacteria	Campylobacterota	Epsilonproteobacteria	Campylobacterales	Campylobacteraceae	Campylobacter	Campylobacter jejuni	Campylobacter jejuni
NC_028674	Viruses	Uroviricota	Caudoviricetes	unclassified Caudoviricetes order	unclassified Caudoviricetes family	Pegunavirus	Pegunavirus suffolk	Mycobacterium phage ShiVal	Bacteria	Actinomycetota	Actinomycetes	Mycobacteriales	Mycobacteriaceae	Mycolicibacterium	Mycolicibacterium smegmatis	Mycolicibacterium smegmatis MC2 155
NC_028675	Viruses	Uroviricota	Caudoviricetes	unclassified Caudoviricetes order	Autographiviridae	Friunavirus	Friunavirus AB1	Acinetobacter phage phiAB1	Bacteria	Pseudomonadota	Gammaproteobacteria	Moraxellales	Moraxellaceae	Acinetobacter	Acinetobacter baumannii	Acinetobacter baumannii
NC_028679	Viruses	Uroviricota	Caudoviricetes	unclassified Caudoviricetes order	Autographiviridae	Friunavirus	Friunavirus PDAB9	Acinetobacter phage vB_AbaP_PD-AB9	Bacteria	Pseudomonadota	Gammaproteobacteria	Moraxellales	Moraxellaceae	Acinetobacter	Acinetobacter baumannii	Acinetobacter baumannii
NC_028684	Viruses	Uroviricota	Caudoviricetes	unclassified Caudoviricetes order	Autographiviridae	Friunavirus	Friunavirus PD6A3	Acinetobacter phage vB_AbaP_PD-6A3	Bacteria	Pseudomonadota	Gammaproteobacteria	Moraxellales	Moraxellaceae	Acinetobacter	Acinetobacter baumannii	Acinetobacter baumannii
NC_028684	Viruses	Uroviricota	Caudoviricetes	unclassified Caudoviricetes order	Autographiviridae	Friunavirus	Friunavirus PD6A3	Acinetobacter phage vB_AbaP_PD-6A3	Bacteria	Bacillota	Bacilli	Bacillales	Staphylococcaceae	Staphylococcus	Staphylococcus aureus	Staphylococcus aureus
NC_028686	Viruses	Uroviricota	Caudoviricetes	unclassified Caudoviricetes order	Straboviridae	Jiaodavirus	Jiaodavirus jd18	Klebsiella phage JD18	Bacteria	Pseudomonadota	Gammaproteobacteria	Enterobacterales	Enterobacteriaceae	Klebsiella	Klebsiella pneumoniae	Klebsiella pneumoniae
NC_028746	Viruses	Uroviricota	Caudoviricetes	unclassified Caudoviricetes order	unclassified Caudoviricetes family	Harrisonvirus	Harrisonvirus harrison	Paenibacillus phage Harrison	Bacteria	Bacillota	Bacilli	Bacillales	Paenibacillaceae	Paenibacillus	Paenibacillus larvae	Paenibacillus larvae
NC_028749	Viruses	Uroviricota	Caudoviricetes	unclassified Caudoviricetes order	unclassified Caudoviricetes family	unclassified Caudoviricetes genus	Brevibacillus phage Sundance	Brevibacillus phage Sundance	Bacteria	Bacillota	Bacilli	Bacillales	Paenibacillaceae	Brevibacillus	Brevibacillus laterosporus	Brevibacillus laterosporus
NC_028750	Viruses	Uroviricota	Caudoviricetes	unclassified Caudoviricetes order	Straboviridae	Slopekvirus	Slopekvirus matisse	Klebsiella phage Matisse	Bacteria	Pseudomonadota	Gammaproteobacteria	Enterobacterales	Enterobacteriaceae	Klebsiella	Klebsiella pneumoniae	Klebsiella pneumoniae
NC_028767	Viruses	Uroviricota	Caudoviricetes	unclassified Caudoviricetes order	unclassified Caudoviricetes family	Vegasvirus	Vegasvirus vegas	Paenibacillus phage Vegas	Bacteria	Bacillota	Bacilli	Bacillales	Paenibacillaceae	Paenibacillus	Paenibacillus larvae	Paenibacillus larvae
NC_028768	Viruses	Uroviricota	Caudoviricetes	unclassified Caudoviricetes order	unclassified Caudoviricetes family	Steinhofvirus	Steinhofvirus JWX	Achromobacter phage JWX	Bacteria	Pseudomonadota	Betaproteobacteria	Burkholderiales	Alcaligenaceae	Achromobacter	Achromobacter xylosoxidans	Achromobacter xylosoxidans
NC_028773	Viruses	Uroviricota	Caudoviricetes	unclassified Caudoviricetes order	Straboviridae	unclassified Straboviridae genus	Cronobacter phage S13	Cronobacter phage S13	Bacteria	Pseudomonadota	Gammaproteobacteria	Enterobacterales	Enterobacteriaceae	Cronobacter	Cronobacter sakazakii	Cronobacter sakazakii
NC_028774	Viruses	Uroviricota	Caudoviricetes	unclassified Caudoviricetes order	Drexlerviridae	Webervirus	Webervirus sushi	Klebsiella phage Sushi	Bacteria	Pseudomonadota	Gammaproteobacteria	Enterobacterales	Enterobacteriaceae	Klebsiella	Klebsiella pneumoniae	Klebsiella pneumoniae
NC_028777	Viruses	Uroviricota	Caudoviricetes	unclassified Caudoviricetes order	unclassified Caudoviricetes family	Slashvirus	Slashvirus stills	Bacillus phage Stills	Bacteria	Bacillota	Bacilli	Bacillales	Bacillaceae	Priestia	Priestia megaterium	Priestia megaterium
NC_028782	Viruses	Uroviricota	Caudoviricetes	unclassified Caudoviricetes order	unclassified Caudoviricetes family	Pagevirus	Bacillus phage Pavlov	Bacillus phage Pavlov	Bacteria	Bacillota	Bacilli	Bacillales	Bacillaceae	Priestia	Priestia megaterium	Priestia megaterium
NC_028788	Viruses	Uroviricota	Caudoviricetes	unclassified Caudoviricetes order	unclassified Caudoviricetes family	Fernvirus	Fernvirus diva	Paenibacillus phage Diva	Bacteria	Bacillota	Bacilli	Bacillales	Paenibacillaceae	Paenibacillus	Paenibacillus larvae	Paenibacillus larvae
NC_028789	Viruses	Uroviricota	Caudoviricetes	unclassified Caudoviricetes order	Salasmaviridae	Mingyongvirus	Mingyongvirus VMY22	Bacillus phage VMY22	Bacteria	Bacillota	Bacilli	Bacillales	Bacillaceae	Bacillus	Bacillus cereus	Bacillus cereus
NC_028800	Viruses	Uroviricota	Caudoviricetes	unclassified Caudoviricetes order	Autographiviridae	Przondovirus	Przondovirus K5	Klebsiella phage K5	Bacteria	Pseudomonadota	Gammaproteobacteria	Enterobacterales	Enterobacteriaceae	Klebsiella	Klebsiella pneumoniae	Klebsiella pneumoniae
NC_028801	Viruses	Uroviricota	Caudoviricetes	unclassified Caudoviricetes order	unclassified Caudoviricetes family	Pegunavirus	Mycobacterium phage Vortex	Mycobacterium phage Vortex	Bacteria	Actinomycetota	Actinomycetes	Mycobacteriales	Mycobacteriaceae	Mycolicibacterium	Mycolicibacterium smegmatis	Mycolicibacterium smegmatis MC2 155
NC_028803	Viruses	Uroviricota	Caudoviricetes	unclassified Caudoviricetes order	unclassified Caudoviricetes family	Pegunavirus	Pegunavirus Pg1	Mycobacterium phage OSmaximus	Bacteria	Actinomycetota	Actinomycetes	Mycobacteriales	Mycobacteriaceae	Mycolicibacterium	Mycolicibacterium smegmatis	Mycolicibacterium smegmatis MC2 155
NC_028805	Viruses	Uroviricota	Caudoviricetes	unclassified Caudoviricetes order	unclassified Caudoviricetes family	Jenstvirus	Jenstvirus jenst	Brevibacillus phage Jenst	Bacteria	Bacillota	Bacilli	Bacillales	Paenibacillaceae	Brevibacillus	Brevibacillus laterosporus	Brevibacillus laterosporus
NC_028809	Viruses	Uroviricota	Caudoviricetes	unclassified Caudoviricetes order	unclassified Caudoviricetes family	Pamexvirus	Pamexvirus PaMx74	Pseudomonas phage PaMx74	Bacteria	Pseudomonadota	Gammaproteobacteria	Pseudomonadales	Pseudomonadaceae	Pseudomonas	Pseudomonas aeruginosa	Pseudomonas aeruginosa
NC_028834	Viruses	Uroviricota	Caudoviricetes	unclassified Caudoviricetes order	unclassified Caudoviricetes family	Steinhofvirus	Steinhofvirus sv8324	Achromobacter phage 83-24	Bacteria	Pseudomonadota	Betaproteobacteria	Burkholderiales	Alcaligenaceae	Achromobacter	Achromobacter xylosoxidans	Achromobacter xylosoxidans
NC_028837	Viruses	Uroviricota	Caudoviricetes	unclassified Caudoviricetes order	unclassified Caudoviricetes family	Fernvirus	Fernvirus shelly	Paenibacillus phage Xenia	Bacteria	Bacillota	Bacilli	Bacillales	Paenibacillaceae	Paenibacillus	Paenibacillus larvae	Paenibacillus larvae
NC_028841	Viruses	Uroviricota	Caudoviricetes	unclassified Caudoviricetes order	unclassified Caudoviricetes family	Lilyvirus	Lilyvirus lily	Lilyvirus lily	Bacteria	Bacillota	Bacilli	Bacillales	Paenibacillaceae	Paenibacillus	Paenibacillus larvae	Paenibacillus larvae
NC_028851	Viruses	Uroviricota	Caudoviricetes	unclassified Caudoviricetes order	unclassified Caudoviricetes family	Fernvirus	Fernvirus fern	Paenibacillus phage Fern	Bacteria	Bacillota	Bacilli	Bacillales	Paenibacillaceae	Paenibacillus	Paenibacillus larvae	Paenibacillus larvae
NC_028854	Viruses	Uroviricota	Caudoviricetes	unclassified Caudoviricetes order	unclassified Caudoviricetes family	Fernvirus	Fernvirus sitara	Paenibacillus phage Sitara	Bacteria	Bacillota	Bacilli	Bacillales	Paenibacillaceae	Paenibacillus	Paenibacillus larvae	Paenibacillus larvae
NC_028855	Viruses	Uroviricota	Caudoviricetes	unclassified Caudoviricetes order	unclassified Caudoviricetes family	Obolenskvirus	Obolenskvirus AbC62	Acinetobacter phage YMC11/12/R2315	Bacteria	Pseudomonadota	Gammaproteobacteria	Moraxellales	Moraxellaceae	Acinetobacter	Acinetobacter baumannii	Acinetobacter baumannii
NC_028855	Viruses	Uroviricota	Caudoviricetes	unclassified Caudoviricetes order	unclassified Caudoviricetes family	Obolenskvirus	Obolenskvirus AbC62	Acinetobacter phage YMC11/12/R2315	Bacteria	Bacillota	Bacilli	Bacillales	Staphylococcaceae	Staphylococcus	Staphylococcus aureus	Staphylococcus aureus
NC_028856	Viruses	Uroviricota	Caudoviricetes	unclassified Caudoviricetes order	unclassified Caudoviricetes family	Slashvirus	Slashvirus stahl	Bacillus phage Stahl	Bacteria	Bacillota	Bacilli	Bacillales	Bacillaceae	Priestia	Priestia megaterium	Priestia megaterium
NC_028857	Viruses	Uroviricota	Caudoviricetes	unclassified Caudoviricetes order	Straboviridae	Moonvirus	Moonvirus merlin	Citrobacter phage Merlin	Bacteria	Pseudomonadota	Gammaproteobacteria	Enterobacterales	Enterobacteriaceae	Citrobacter	Citrobacter freundii	Citrobacter freundii
NC_028890	Viruses	Uroviricota	Caudoviricetes	unclassified Caudoviricetes order	Herelleviridae	Tsarbombavirus	Tsarbombavirus tsarbomba	Bacillus phage TsarBomba	Bacteria	Bacillota	Bacilli	Bacillales	Bacillaceae	Bacillus	Bacillus cereus	Bacillus cereus
NC_028890	Viruses	Uroviricota	Caudoviricetes	unclassified Caudoviricetes order	Herelleviridae	Tsarbombavirus	Tsarbombavirus tsarbomba	Bacillus phage TsarBomba	Bacteria	Bacillota	Bacilli	Bacillales	Bacillaceae	Bacillus	Bacillus thuringiensis	Bacillus thuringiensis
NC_028890	Viruses	Uroviricota	Caudoviricetes	unclassified Caudoviricetes order	Herelleviridae	Tsarbombavirus	Tsarbombavirus tsarbomba	Bacillus phage TsarBomba	Bacteria	Bacillota	Bacilli	Bacillales	Bacillaceae	Bacillus	Bacillus anthracis	Bacillus anthracis str. Sterne
NC_028902	Viruses	Lenarviricota	Leviviricetes	Norzivirales	Fiersviridae	Qubevirus	Qubevirus faecium	Qubevirus faecium	Bacteria	Pseudomonadota	Gammaproteobacteria	Enterobacterales	Enterobacteriaceae	Escherichia	Escherichia coli	Escherichia coli HS
NC_028906	Viruses	Uroviricota	Caudoviricetes	unclassified Caudoviricetes order	unclassified Caudoviricetes family	Kostyavirus	Kostyavirus toto	Mycobacterium phage Toto	Bacteria	Actinomycetota	Actinomycetes	Mycobacteriales	Mycobacteriaceae	Mycolicibacterium	Mycolicibacterium smegmatis	Mycolicibacterium smegmatis MC2 155
NC_028907	Viruses	Uroviricota	Caudoviricetes	unclassified Caudoviricetes order	unclassified Caudoviricetes family	Pegunavirus	Pegunavirus Pg1	Mycobacterium phage Kikipoo	Bacteria	Actinomycetota	Actinomycetes	Mycobacteriales	Mycobacteriaceae	Mycolicibacterium	Mycolicibacterium smegmatis	Mycolicibacterium smegmatis MC2 155
NC_028926	Viruses	Uroviricota	Caudoviricetes	unclassified Caudoviricetes order	unclassified Caudoviricetes family	Pagevirus	Pagevirus palmer	Bacillus phage Palmer	Bacteria	Bacillota	Bacilli	Bacillales	Bacillaceae	Priestia	Priestia megaterium	Priestia megaterium
NC_028931	Viruses	Uroviricota	Caudoviricetes	unclassified Caudoviricetes order	unclassified Caudoviricetes family	Pamexvirus	Pamexvirus PaMx28	Pseudomonas phage PaMx28	Bacteria	Pseudomonadota	Gammaproteobacteria	Pseudomonadales	Pseudomonadaceae	Pseudomonas	Pseudomonas aeruginosa	Pseudomonas aeruginosa
NC_028942	Viruses	Uroviricota	Caudoviricetes	unclassified Caudoviricetes order	unclassified Caudoviricetes family	Pegunavirus	Pegunavirus soto	Mycobacterium phage Phipps	Bacteria	Actinomycetota	Actinomycetes	Mycobacteriales	Mycobacteriaceae	Mycolicibacterium	Mycolicibacterium smegmatis	Mycolicibacterium smegmatis MC2 155
NC_028969	Viruses	Uroviricota	Caudoviricetes	unclassified Caudoviricetes order	unclassified Caudoviricetes family	Jimmervirus	Jimmervirus osiris	Brevibacillus phage Osiris	Bacteria	Bacillota	Bacilli	Bacillales	Paenibacillaceae	Brevibacillus	Brevibacillus laterosporus	Brevibacillus laterosporus
NC_028982	Viruses	Uroviricota	Caudoviricetes	unclassified Caudoviricetes order	Herelleviridae	Siminovitchvirus	Siminovitchvirus JL	Bacillus phage JL	Bacteria	Bacillota	Bacilli	Bacillales	Bacillaceae	Bacillus	Bacillus cereus	Bacillus cereus
NC_028983	Viruses	Uroviricota	Caudoviricetes	unclassified Caudoviricetes order	Herelleviridae	Siminovitchvirus	Siminovitchvirus shanette	Bacillus phage Shanette	Bacteria	Bacillota	Bacilli	Bacillales	Bacillaceae	Bacillus	Bacillus cereus	Bacillus cereus
NC_028986	Viruses	Uroviricota	Caudoviricetes	unclassified Caudoviricetes order	unclassified Caudoviricetes family	Bixzunavirus	Bixzunavirus alice	Mycobacterium phage Alice	Bacteria	Actinomycetota	Actinomycetes	Mycobacteriales	Mycobacteriaceae	Mycolicibacterium	Mycolicibacterium smegmatis	Mycolicibacterium smegmatis MC2 155
NC_028995	Viruses	Uroviricota	Caudoviricetes	unclassified Caudoviricetes order	unclassified Caudoviricetes family	unclassified Caudoviricetes genus	Acinetobacter phage phiAC-1	Acinetobacter phage phiAC-1	Bacteria	Pseudomonadota	Gammaproteobacteria	Moraxellales	Moraxellaceae	Acinetobacter	Acinetobacter soli	Acinetobacter soli
NC_029001	Viruses	Uroviricota	Caudoviricetes	unclassified Caudoviricetes order	unclassified Caudoviricetes family	Sherbrookevirus	Sherbrookevirus CDHM11	Clostridium phage phiCDHM11	Bacteria	Bacillota	Clostridia	Eubacteriales	Peptostreptococcaceae	Clostridioides	Clostridioides difficile	Clostridioides difficile
NC_029029	Viruses	Uroviricota	Caudoviricetes	unclassified Caudoviricetes order	unclassified Caudoviricetes family	Abouovirus	Abouovirus abouo	Brevibacillus phage Abouo	Bacteria	Bacillota	Bacilli	Bacillales	Paenibacillaceae	Paenibacillus	Paenibacillus larvae	Paenibacillus larvae subsp. pulvifaciens
NC_029033	Viruses	Uroviricota	Caudoviricetes	unclassified Caudoviricetes order	unclassified Caudoviricetes family	unclassified Caudoviricetes genus	Achromobacter phage phiAxp-1	Achromobacter phage phiAxp-1	Bacteria	Pseudomonadota	Betaproteobacteria	Burkholderiales	Alcaligenaceae	Achromobacter	Achromobacter xylosoxidans	Achromobacter xylosoxidans
NC_029044	Viruses	Uroviricota	Caudoviricetes	unclassified Caudoviricetes order	unclassified Caudoviricetes family	Bixzunavirus	Bixzunavirus Bxz1	Mycobacterium phage Breeniome	Bacteria	Actinomycetota	Actinomycetes	Mycobacteriales	Mycobacteriaceae	Mycolicibacterium	Mycolicibacterium smegmatis	Mycolicibacterium smegmatis MC2 155
NC_029057	Viruses	Uroviricota	Caudoviricetes	unclassified Caudoviricetes order	unclassified Caudoviricetes family	unclassified Caudoviricetes genus	Vibrio phage qdvp001	Vibrio phage qdvp001	Bacteria	Pseudomonadota	Gammaproteobacteria	Vibrionales	Vibrionaceae	Vibrio	Vibrio parahaemolyticus	Vibrio parahaemolyticus
NC_029070	Viruses	Uroviricota	Caudoviricetes	unclassified Caudoviricetes order	Autographiviridae	Cronosvirus	Cronosvirus DevCD23823	Cronobacter phage Dev-CD-23823	Bacteria	Pseudomonadota	Gammaproteobacteria	Enterobacterales	Enterobacteriaceae	Cronobacter	Cronobacter malonaticus	Cronobacter malonaticus
NC_029070	Viruses	Uroviricota	Caudoviricetes	unclassified Caudoviricetes order	Autographiviridae	Cronosvirus	Cronosvirus DevCD23823	Cronobacter phage Dev-CD-23823	Bacteria	Pseudomonadota	Gammaproteobacteria	Enterobacterales	Enterobacteriaceae	Cronobacter	Cronobacter dublinensis	Cronobacter dublinensis subsp. dublinensis LMG 23823
NC_029070	Viruses	Uroviricota	Caudoviricetes	unclassified Caudoviricetes order	Autographiviridae	Cronosvirus	Cronosvirus DevCD23823	Cronobacter phage Dev-CD-23823	Bacteria	Pseudomonadota	Gammaproteobacteria	Enterobacterales	Enterobacteriaceae	Cronobacter	Cronobacter muytjensii	Cronobacter muytjensii ATCC 51329
NC_029071	Viruses	Uroviricota	Caudoviricetes	unclassified Caudoviricetes order	Drexlerviridae	Tlsvirus	Tlsvirus tv36	Salmonella phage 36	Bacteria	Pseudomonadota	Gammaproteobacteria	Enterobacterales	Enterobacteriaceae	Salmonella	Salmonella enterica	Salmonella enterica subsp. enterica serovar Gallinarum
NC_029071	Viruses	Uroviricota	Caudoviricetes	unclassified Caudoviricetes order	Drexlerviridae	Tlsvirus	Tlsvirus tv36	Salmonella phage 36	Bacteria	Pseudomonadota	Gammaproteobacteria	Enterobacterales	Enterobacteriaceae	Salmonella	Salmonella enterica	Salmonella enterica subsp. enterica serovar Paratyphi A
NC_029071	Viruses	Uroviricota	Caudoviricetes	unclassified Caudoviricetes order	Drexlerviridae	Tlsvirus	Tlsvirus tv36	Salmonella phage 36	Bacteria	Pseudomonadota	Gammaproteobacteria	Enterobacterales	Enterobacteriaceae	Salmonella	Salmonella enterica	Salmonella enterica subsp. enterica serovar Paratyphi B
NC_029071	Viruses	Uroviricota	Caudoviricetes	unclassified Caudoviricetes order	Drexlerviridae	Tlsvirus	Tlsvirus tv36	Salmonella phage 36	Bacteria	Pseudomonadota	Gammaproteobacteria	Enterobacterales	Enterobacteriaceae	Salmonella	Salmonella enterica	Salmonella enterica subsp. enterica serovar Typhi
NC_029071	Viruses	Uroviricota	Caudoviricetes	unclassified Caudoviricetes order	Drexlerviridae	Tlsvirus	Tlsvirus tv36	Salmonella phage 36	Bacteria	Pseudomonadota	Gammaproteobacteria	Enterobacterales	Enterobacteriaceae	Salmonella	Salmonella enterica	Salmonella enterica subsp. enterica serovar Typhimurium
NC_029071	Viruses	Uroviricota	Caudoviricetes	unclassified Caudoviricetes order	Drexlerviridae	Tlsvirus	Tlsvirus tv36	Salmonella phage 36	Bacteria	Pseudomonadota	Gammaproteobacteria	Enterobacterales	Enterobacteriaceae	Salmonella	Salmonella enterica	Salmonella enterica subsp. enterica serovar Enteritidis
NC_029073	Viruses	Uroviricota	Caudoviricetes	unclassified Caudoviricetes order	unclassified Caudoviricetes family	unclassified Caudoviricetes genus	Geobacillus virus E3	Geobacillus virus E3	Bacteria	Bacillota	Bacilli	Bacillales	Bacillaceae	Parageobacillus	Parageobacillus thermoglucosidasius	Parageobacillus thermoglucosidasius
NC_029075	Viruses	Uroviricota	Caudoviricetes	unclassified Caudoviricetes order	unclassified Caudoviricetes family	unclassified Caudoviricetes genus	Achromobacter phage JWF	Achromobacter phage JWF	Bacteria	Pseudomonadota	Betaproteobacteria	Burkholderiales	Alcaligenaceae	Achromobacter	Achromobacter xylosoxidans	Achromobacter xylosoxidans
NC_029084	Viruses	Uroviricota	Caudoviricetes	unclassified Caudoviricetes order	unclassified Caudoviricetes family	Fernvirus	Fernvirus rani	Paenibacillus phage Rani	Bacteria	Bacillota	Bacilli	Bacillales	Paenibacillaceae	Paenibacillus	Paenibacillus larvae	Paenibacillus larvae
NC_029092	Viruses	Uroviricota	Caudoviricetes	unclassified Caudoviricetes order	Autographiviridae	Percyvirus	Percyvirus percy	Caulobacter phage Percy	Bacteria	Pseudomonadota	Alphaproteobacteria	Caulobacterales	Caulobacteraceae	Caulobacter	Caulobacter vibrioides	Caulobacter vibrioides
NC_029104	Viruses	Uroviricota	Caudoviricetes	unclassified Caudoviricetes order	unclassified Caudoviricetes family	Jimmervirus	Jimmervirus jimmer	Brevibacillus phage Jimmer1	Bacteria	Bacillota	Bacilli	Bacillales	Paenibacillaceae	Paenibacillus	Paenibacillus larvae	Paenibacillus larvae subsp. pulvifaciens
NC_029106	Viruses	Uroviricota	Caudoviricetes	unclassified Caudoviricetes order	Casjensviridae	Fengtaivirus	Fengtaivirus Axp2	Achromobacter phage phiAxp-2	Bacteria	Pseudomonadota	Betaproteobacteria	Burkholderiales	Alcaligenaceae	Achromobacter	Achromobacter xylosoxidans	Achromobacter xylosoxidans
NC_029121	Viruses	Uroviricota	Caudoviricetes	unclassified Caudoviricetes order	Herelleviridae	Agatevirus	Agatevirus Bp8pC	Bacillus phage Bp8p-C	Bacteria	Bacillota	Bacilli	Bacillales	Bacillaceae	Bacillus	Bacillus pumilus	Bacillus pumilus
NC_030694	Viruses	Uroviricota	Caudoviricetes	unclassified Caudoviricetes order	unclassified Caudoviricetes family	Soupsvirus	Gordonia phage Rosalind	Gordonia phage Rosalind	Bacteria	Actinomycetota	Actinomycetes	Mycobacteriales	Gordoniaceae	Gordonia	Gordonia terrae	Gordonia terrae
NC_030695	Viruses	Uroviricota	Caudoviricetes	unclassified Caudoviricetes order	unclassified Caudoviricetes family	Soupsvirus	Soupsvirus soups	Gordonia phage KatherineG	Bacteria	Actinomycetota	Actinomycetes	Mycobacteriales	Gordoniaceae	Gordonia	Gordonia terrae	Gordonia terrae
NC_030696	Viruses	Uroviricota	Caudoviricetes	unclassified Caudoviricetes order	unclassified Caudoviricetes family	Smoothievirus	Smoothievirus smoothie	Gordonia phage Smoothie	Bacteria	Actinomycetota	Actinomycetes	Mycobacteriales	Gordoniaceae	Gordonia	Gordonia terrae	Gordonia terrae
NC_030698	Viruses	Uroviricota	Caudoviricetes	unclassified Caudoviricetes order	unclassified Caudoviricetes family	Soupsvirus	Soupsvirus soups	Gordonia phage Soups	Bacteria	Actinomycetota	Actinomycetes	Mycobacteriales	Gordoniaceae	Gordonia	Gordonia terrae	Gordonia terrae
NC_030901	Viruses	Uroviricota	Caudoviricetes	unclassified Caudoviricetes order	unclassified Caudoviricetes family	Smoothievirus	Smoothievirus clubL	Gordonia phage ClubL	Bacteria	Actinomycetota	Actinomycetes	Mycobacteriales	Gordoniaceae	Gordonia	Gordonia terrae	Gordonia terrae
NC_030903	Viruses	Uroviricota	Caudoviricetes	unclassified Caudoviricetes order	Herelleviridae	Nitunavirus	Nitunavirus SPG24	Bacillus phage SPG24	Bacteria	Bacillota	Bacilli	Bacillales	Bacillaceae	Bacillus	Bacillus subtilis	Bacillus subtilis
NC_030911	Viruses	Uroviricota	Caudoviricetes	unclassified Caudoviricetes order	unclassified Caudoviricetes family	Vendettavirus	Vendettavirus vendetta	Gordonia phage Vendetta	Bacteria	Actinomycetota	Actinomycetes	Mycobacteriales	Gordoniaceae	Gordonia	Gordonia terrae	Gordonia terrae
NC_030913	Viruses	Uroviricota	Caudoviricetes	unclassified Caudoviricetes order	unclassified Caudoviricetes family	Wizardvirus	Wizardvirus wizard	Gordonia phage Wizard	Bacteria	Actinomycetota	Actinomycetes	Mycobacteriales	Gordoniaceae	Gordonia	Gordonia terrae	Gordonia terrae
NC_030914	Viruses	Uroviricota	Caudoviricetes	unclassified Caudoviricetes order	unclassified Caudoviricetes family	Demosthenesvirus	Demosthenesvirus katyusha	Gordonia phage Kvothe	Bacteria	Actinomycetota	Actinomycetes	Mycobacteriales	Gordoniaceae	Gordonia	Gordonia terrae	Gordonia terrae
NC_030915	Viruses	Uroviricota	Caudoviricetes	unclassified Caudoviricetes order	unclassified Caudoviricetes family	Orchidvirus	Orchidvirus orchid	Gordonia phage Orchid	Bacteria	Actinomycetota	Actinomycetes	Mycobacteriales	Gordoniaceae	Gordonia	Gordonia terrae	Gordonia terrae
NC_030917	Viruses	Uroviricota	Caudoviricetes	unclassified Caudoviricetes order	unclassified Caudoviricetes family	Oneupvirus	Oneupvirus oneup	Gordonia phage OneUp	Bacteria	Actinomycetota	Actinomycetes	Mycobacteriales	Gordoniaceae	Gordonia	Gordonia terrae	Gordonia terrae
NC_030920	Viruses	Uroviricota	Caudoviricetes	unclassified Caudoviricetes order	Herelleviridae	Eldridgevirus	Eldridgevirus eldridge	Bacillus phage Eldridge	Bacteria	Bacillota	Bacilli	Bacillales	Bacillaceae	Priestia	Priestia megaterium	Priestia megaterium
NC_030921	Viruses	Uroviricota	Caudoviricetes	unclassified Caudoviricetes order	unclassified Caudoviricetes family	Jujuvirus	Gordonia phage Utz	Gordonia phage Utz	Bacteria	Actinomycetota	Actinomycetes	Mycobacteriales	Gordoniaceae	Gordonia	Gordonia terrae	Gordonia terrae
NC_030927	Viruses	Uroviricota	Caudoviricetes	unclassified Caudoviricetes order	unclassified Caudoviricetes family	Vendettavirus	Vendettavirus vendetta	Gordonia phage Splinter	Bacteria	Actinomycetota	Actinomycetes	Mycobacteriales	Gordoniaceae	Gordonia	Gordonia terrae	Gordonia terrae
NC_030936	Viruses	Uroviricota	Caudoviricetes	unclassified Caudoviricetes order	unclassified Caudoviricetes family	Smoothievirus	Smoothievirus bachita	Gordonia phage Bachita	Bacteria	Actinomycetota	Actinomycetes	Mycobacteriales	Gordoniaceae	Gordonia	Gordonia terrae	Gordonia terrae
NC_030941	Viruses	Uroviricota	Caudoviricetes	unclassified Caudoviricetes order	unclassified Caudoviricetes family	Emalynvirus	Emalynvirus cozz	Gordonia phage Cozz	Bacteria	Actinomycetota	Actinomycetes	Mycobacteriales	Gordoniaceae	Gordonia	Gordonia terrae	Gordonia terrae
NC_030942	Viruses	Uroviricota	Caudoviricetes	unclassified Caudoviricetes order	unclassified Caudoviricetes family	Britbratvirus	Britbratvirus britbrat	Gordonia phage BritBrat	Bacteria	Actinomycetota	Actinomycetes	Mycobacteriales	Gordoniaceae	Gordonia	Gordonia terrae	Gordonia terrae
NC_030944	Viruses	Uroviricota	Caudoviricetes	unclassified Caudoviricetes order	unclassified Caudoviricetes family	Demosthenesvirus	Demosthenesvirus demosthenes	Gordonia phage Demosthenes	Bacteria	Actinomycetota	Actinomycetes	Mycobacteriales	Gordoniaceae	Gordonia	Gordonia terrae	Gordonia terrae
NC_031001	Viruses	Uroviricota	Caudoviricetes	unclassified Caudoviricetes order	unclassified Caudoviricetes family	Terapinvirus	Terapinvirus terapin	Gordonia phage Terapin	Bacteria	Actinomycetota	Actinomycetes	Mycobacteriales	Gordoniaceae	Gordonia	Gordonia terrae	Gordonia terrae
NC_031004	Viruses	Uroviricota	Caudoviricetes	unclassified Caudoviricetes order	unclassified Caudoviricetes family	Nyceiraevirus	Nyceiraevirus nyceirae	Gordonia phage Nyceirae	Bacteria	Actinomycetota	Actinomycetes	Mycobacteriales	Gordoniaceae	Gordonia	Gordonia terrae	Gordonia terrae
NC_031018	Viruses	Uroviricota	Caudoviricetes	unclassified Caudoviricetes order	Autographiviridae	Kayfunavirus	Kayfunavirus SH4	Citrobacter phage SH4	Bacteria	Pseudomonadota	Gammaproteobacteria	Enterobacterales	Enterobacteriaceae	Citrobacter	Citrobacter freundii	Citrobacter freundii
NC_031024	Viruses	Uroviricota	Caudoviricetes	unclassified Caudoviricetes order	Herelleviridae	Wphvirus	Bacillus phage Belinda	Bacillus phage Belinda	Bacteria	Bacillota	Bacilli	Bacillales	Bacillaceae	Bacillus	Bacillus thuringiensis	Bacillus thuringiensis
NC_031029	Viruses	Uroviricota	Caudoviricetes	unclassified Caudoviricetes order	unclassified Caudoviricetes family	Smoothievirus	Gordonia phage Cucurbita	Gordonia phage Cucurbita	Bacteria	Actinomycetota	Actinomycetes	Mycobacteriales	Gordoniaceae	Gordonia	Gordonia terrae	Gordonia terrae
NC_031031	Viruses	Uroviricota	Caudoviricetes	unclassified Caudoviricetes order	unclassified Caudoviricetes family	Soupsvirus	Soupsvirus strosahl	Gordonia phage Remus	Bacteria	Actinomycetota	Actinomycetes	Mycobacteriales	Gordoniaceae	Gordonia	Gordonia terrae	Gordonia terrae
NC_031032	Viruses	Uroviricota	Caudoviricetes	unclassified Caudoviricetes order	Salasmaviridae	Claudivirus	Claudivirus stitch	Bacillus phage Stitch	Bacteria	Bacillota	Bacilli	Bacillales	Bacillaceae	Bacillus	Bacillus thuringiensis	Bacillus thuringiensis
NC_031034	Viruses	Uroviricota	Caudoviricetes	unclassified Caudoviricetes order	Herelleviridae	Wphvirus	Wphvirus BPS13	Bacillus phage SalinJah	Bacteria	Bacillota	Bacilli	Bacillales	Bacillaceae	Bacillus	Bacillus thuringiensis	Bacillus thuringiensis
NC_031034	Viruses	Uroviricota	Caudoviricetes	unclassified Caudoviricetes order	Herelleviridae	Wphvirus	Wphvirus BPS13	Bacillus phage SalinJah	Bacteria	Bacillota	Bacilli	Bacillales	Bacillaceae	Bacillus	Bacillus cereus	Bacillus cereus ATCC 14579
NC_031034	Viruses	Uroviricota	Caudoviricetes	unclassified Caudoviricetes order	Herelleviridae	Wphvirus	Wphvirus BPS13	Bacillus phage SalinJah	Bacteria	Bacillota	Bacilli	Bacillales	Bacillaceae	Bacillus	Bacillus thuringiensis	Bacillus thuringiensis str. Al Hakam
NC_031034	Viruses	Uroviricota	Caudoviricetes	unclassified Caudoviricetes order	Herelleviridae	Wphvirus	Wphvirus BPS13	Bacillus phage SalinJah	Bacteria	Bacillota	Bacilli	Bacillales	Bacillaceae	Bacillus	Bacillus thuringiensis	Bacillus thuringiensis serovar kurstaki str. HD73
NC_031039	Viruses	Uroviricota	Caudoviricetes	unclassified Caudoviricetes order	unclassified Caudoviricetes family	Takahashivirus	Takahashivirus PBS1	Bacillus phage AR9	Bacteria	Bacillota	Bacilli	Bacillales	Bacillaceae	Bacillus	Bacillus subtilis	Bacillus subtilis subsp. subtilis str. 168
NC_031052	Viruses	Uroviricota	Caudoviricetes	unclassified Caudoviricetes order	unclassified Caudoviricetes family	Wizardvirus	Wizardvirus twister6	Gordonia phage Twister6	Bacteria	Actinomycetota	Actinomycetes	Mycobacteriales	Gordoniaceae	Gordonia	Gordonia terrae	Gordonia terrae
NC_031055	Viruses	Uroviricota	Caudoviricetes	unclassified Caudoviricetes order	unclassified Caudoviricetes family	Hubeivirus	Hubeivirus PfEFR4	Bacillus phage PfEFR-5	Bacteria	Bacillota	Bacilli	Bacillales	Bacillaceae	Bacillus	Bacillus cereus	Bacillus cereus
NC_031060	Viruses	Uroviricota	Caudoviricetes	unclassified Caudoviricetes order	unclassified Caudoviricetes family	Soupsvirus	Gordonia phage JSwag	Gordonia phage JSwag	Bacteria	Actinomycetota	Actinomycetes	Mycobacteriales	Gordoniaceae	Gordonia	Gordonia terrae	Gordonia terrae
NC_031066	Viruses	Uroviricota	Caudoviricetes	unclassified Caudoviricetes order	Autographiviridae	Teetrevirus	Teetrevirus SH1	Citrobacter phage SH1	Bacteria	Pseudomonadota	Gammaproteobacteria	Enterobacterales	Enterobacteriaceae	Citrobacter	Citrobacter freundii	Citrobacter freundii
NC_031072	Viruses	Uroviricota	Caudoviricetes	unclassified Caudoviricetes order	unclassified Caudoviricetes family	Jujuvirus	Gordonia phage CaptainKirk2	Gordonia phage CaptainKirk2	Bacteria	Actinomycetota	Actinomycetes	Mycobacteriales	Gordoniaceae	Gordonia	Gordonia terrae	Gordonia terrae
NC_031074	Viruses	Uroviricota	Caudoviricetes	unclassified Caudoviricetes order	unclassified Caudoviricetes family	Bantamvirus	Bantamvirus bantam	Gordonia phage Bantam	Bacteria	Actinomycetota	Actinomycetes	Mycobacteriales	Gordoniaceae	Gordonia	Gordonia terrae	Gordonia terrae
NC_031086	Viruses	Uroviricota	Caudoviricetes	unclassified Caudoviricetes order	Autographiviridae	Friunavirus	Friunavirus AB6	Acinetobacter phage phiAB6	Bacteria	Pseudomonadota	Gammaproteobacteria	Moraxellales	Moraxellaceae	Acinetobacter	Acinetobacter baumannii	Acinetobacter baumannii
NC_031092	Viruses	Uroviricota	Caudoviricetes	unclassified Caudoviricetes order	Autographiviridae	Teetrevirus	Teetrevirus SH2	Citrobacter phage SH2	Bacteria	Pseudomonadota	Gammaproteobacteria	Enterobacterales	Enterobacteriaceae	Citrobacter	Citrobacter freundii	Citrobacter freundii
NC_031097	Viruses	Uroviricota	Caudoviricetes	unclassified Caudoviricetes order	unclassified Caudoviricetes family	Nymphadoravirus	Nymphadoravirus zirinka	Gordonia phage Zirinka	Bacteria	Actinomycetota	Actinomycetes	Mycobacteriales	Gordoniaceae	Gordonia	Gordonia terrae	Gordonia terrae
NC_031099	Viruses	Uroviricota	Caudoviricetes	unclassified Caudoviricetes order	unclassified Caudoviricetes family	Hedwigvirus	Hedwigvirus hedwig	Gordonia phage Hedwig	Bacteria	Actinomycetota	Actinomycetes	Mycobacteriales	Gordoniaceae	Gordonia	Gordonia terrae	Gordonia terrae
NC_031109	Viruses	Uroviricota	Caudoviricetes	unclassified Caudoviricetes order	unclassified Caudoviricetes family	Gorjumvirus	Gorjumvirus jumbo	Gordonia phage Jumbo	Bacteria	Actinomycetota	Actinomycetes	Mycobacteriales	Gordoniaceae	Gordonia	Gordonia terrae	Gordonia terrae
NC_031117	Viruses	Uroviricota	Caudoviricetes	unclassified Caudoviricetes order	unclassified Caudoviricetes family	Obolenskvirus	Obolenskvirus LZ35	Acinetobacter phage LZ35	Bacteria	Pseudomonadota	Gammaproteobacteria	Moraxellales	Moraxellaceae	Acinetobacter	Acinetobacter baumannii	Acinetobacter baumannii
NC_031118	Viruses	Uroviricota	Caudoviricetes	unclassified Caudoviricetes order	unclassified Caudoviricetes family	Jujuvirus	Gordonia phage CarolAnn	Gordonia phage CarolAnn	Bacteria	Actinomycetota	Actinomycetes	Mycobacteriales	Gordoniaceae	Gordonia	Gordonia terrae	Gordonia terrae
NC_031122	Viruses	Uroviricota	Caudoviricetes	unclassified Caudoviricetes order	unclassified Caudoviricetes family	Eyrevirus	Eyrevirus eyre	Gordonia phage Eyre	Bacteria	Actinomycetota	Actinomycetes	Mycobacteriales	Gordoniaceae	Gordonia	Gordonia terrae	Gordonia terrae
NC_031123	Viruses	Uroviricota	Caudoviricetes	unclassified Caudoviricetes order	Autographiviridae	Kayfunavirus	Kayfunavirus SH3	Citrobacter phage SH3	Bacteria	Pseudomonadota	Gammaproteobacteria	Enterobacterales	Enterobacteriaceae	Citrobacter	Citrobacter freundii	Citrobacter freundii
NC_031245	Viruses	Uroviricota	Caudoviricetes	unclassified Caudoviricetes order	unclassified Caudoviricetes family	Thornevirus	Thornevirus SP15	Bacillus phage SP-15	Bacteria	Bacillota	Bacilli	Bacillales	Bacillaceae	Bacillus	Bacillus subtilis	Bacillus subtilis
NC_031245	Viruses	Uroviricota	Caudoviricetes	unclassified Caudoviricetes order	unclassified Caudoviricetes family	Thornevirus	Thornevirus SP15	Bacillus phage SP-15	Bacteria	Bacillota	Bacilli	Bacillales	Bacillaceae	Bacillus	Bacillus paralicheniformis	Bacillus paralicheniformis ATCC 9945a
NC_031264	Viruses	Uroviricota	Caudoviricetes	unclassified Caudoviricetes order	unclassified Caudoviricetes family	unclassified Caudoviricetes genus	Brucella phage BiPBO1	Brucella phage BiPBO1	Bacteria	Pseudomonadota	Alphaproteobacteria	Hyphomicrobiales	Brucellaceae	Brucella	Brucella abortus	Brucella abortus
NC_031264	Viruses	Uroviricota	Caudoviricetes	unclassified Caudoviricetes order	unclassified Caudoviricetes family	unclassified Caudoviricetes genus	Brucella phage BiPBO1	Brucella phage BiPBO1	Bacteria	Pseudomonadota	Alphaproteobacteria	Hyphomicrobiales	Brucellaceae	Brucella	Brucella melitensis	Brucella melitensis
NC_031264	Viruses	Uroviricota	Caudoviricetes	unclassified Caudoviricetes order	unclassified Caudoviricetes family	unclassified Caudoviricetes genus	Brucella phage BiPBO1	Brucella phage BiPBO1	Bacteria	Pseudomonadota	Alphaproteobacteria	Hyphomicrobiales	Brucellaceae	Brucella	Brucella suis	Brucella suis
NC_031264	Viruses	Uroviricota	Caudoviricetes	unclassified Caudoviricetes order	unclassified Caudoviricetes family	unclassified Caudoviricetes genus	Brucella phage BiPBO1	Brucella phage BiPBO1	Bacteria	Pseudomonadota	Alphaproteobacteria	Hyphomicrobiales	Brucellaceae	Brucella	Brucella pinnipedialis	Brucella pinnipedialis B2/94
NC_031264	Viruses	Uroviricota	Caudoviricetes	unclassified Caudoviricetes order	unclassified Caudoviricetes family	unclassified Caudoviricetes genus	Brucella phage BiPBO1	Brucella phage BiPBO1	Bacteria	Pseudomonadota	Alphaproteobacteria	Hyphomicrobiales	Brucellaceae	Brucella	Brucella microti	Brucella microti CCM 4915
NC_034620	Viruses	Taleaviricota	Tokiviricetes	Ligamenvirales	Rudiviridae	Usarudivirus	Usarudivirus SIRV9	Sulfolobus islandicus rod-shaped virus 9	Archaea	Thermoproteota	Thermoprotei	Sulfolobales	Sulfolobaceae	Sulfolobus	Sulfolobus islandicus	Sulfolobus islandicus M.16.4
NC_034621	Viruses	Taleaviricota	Tokiviricetes	Ligamenvirales	Rudiviridae	Usarudivirus	Usarudivirus SIRV5	Sulfolobus islandicus rod-shaped virus 5	Archaea	Thermoproteota	Thermoprotei	Sulfolobales	Sulfolobaceae	Sulfolobus	Sulfolobus islandicus	Sulfolobus islandicus
NC_034623	Viruses	Taleaviricota	Tokiviricetes	Ligamenvirales	Rudiviridae	Usarudivirus	Usarudivirus SIRV8	Sulfolobus islandicus rod-shaped virus 8	Archaea	Thermoproteota	Thermoprotei	Sulfolobales	Sulfolobaceae	Sulfolobus	Sulfolobus islandicus	Sulfolobus islandicus M.16.4
NC_034624	Viruses	Taleaviricota	Tokiviricetes	Ligamenvirales	Rudiviridae	Usarudivirus	Usarudivirus SIRV11	Sulfolobus islandicus rod-shaped virus 11	Archaea	Thermoproteota	Thermoprotei	Sulfolobales	Sulfolobaceae	Sulfolobus	Sulfolobus islandicus	Sulfolobus islandicus
NC_034625	Viruses	Taleaviricota	Tokiviricetes	Ligamenvirales	Rudiviridae	Usarudivirus	Usarudivirus SIRV10	Sulfolobus islandicus rod-shaped virus 10	Archaea	Thermoproteota	Thermoprotei	Sulfolobales	Sulfolobaceae	Sulfolobus	Sulfolobus islandicus	Sulfolobus islandicus M.16.4
NC_034627	Viruses	Taleaviricota	Tokiviricetes	Ligamenvirales	Rudiviridae	Usarudivirus	Usarudivirus SIRV5	Sulfolobus islandicus rod-shaped phage 6	Archaea	Thermoproteota	Thermoprotei	Sulfolobales	Sulfolobaceae	Sulfolobus	Sulfolobus islandicus	Sulfolobus islandicus
NC_034628	Viruses	Taleaviricota	Tokiviricetes	Ligamenvirales	Rudiviridae	Usarudivirus	Usarudivirus SIRV4	Sulfolobus islandicus rod-shaped virus 4	Archaea	Thermoproteota	Thermoprotei	Sulfolobales	Sulfolobaceae	Sulfolobus	Sulfolobus islandicus	Sulfolobus islandicus M.16.27
NC_038931	Viruses	Taleaviricota	Tokiviricetes	Primavirales	Tristromaviridae	Betatristromavirus	Betatristromavirus TTV1	Thermoproteus tenax virus 1	Archaea	Thermoproteota	Thermoprotei	Thermoproteales	Thermoproteaceae	Thermoproteus	Thermoproteus tenax	Thermoproteus tenax Kra 1
NC_041835	Viruses	Uroviricota	Caudoviricetes	unclassified Caudoviricetes order	Herelleviridae	Nitunavirus	Nitunavirus SPG24	Bacillus phage SPG24	Bacteria	Bacillota	Bacilli	Bacillales	Bacillaceae	Bacillus	Bacillus subtilis	Bacillus subtilis
NC_041836	Viruses	Uroviricota	Caudoviricetes	unclassified Caudoviricetes order	Herelleviridae	Nitunavirus	Nitunavirus SPG24	Bacillus phage SPG24	Bacteria	Bacillota	Bacilli	Bacillales	Bacillaceae	Bacillus	Bacillus subtilis	Bacillus subtilis
NC_041837	Viruses	Uroviricota	Caudoviricetes	unclassified Caudoviricetes order	Herelleviridae	Nitunavirus	Nitunavirus SPG24	Bacillus phage SPG24	Bacteria	Bacillota	Bacilli	Bacillales	Bacillaceae	Bacillus	Bacillus subtilis	Bacillus subtilis
NC_041838	Viruses	Uroviricota	Caudoviricetes	unclassified Caudoviricetes order	Herelleviridae	Nitunavirus	Nitunavirus SPG24	Bacillus phage SPG24	Bacteria	Bacillota	Bacilli	Bacillales	Bacillaceae	Bacillus	Bacillus subtilis	Bacillus subtilis
NC_041839	Viruses	Uroviricota	Caudoviricetes	unclassified Caudoviricetes order	Herelleviridae	Nitunavirus	Nitunavirus SPG24	Bacillus phage SPG24	Bacteria	Bacillota	Bacilli	Bacillales	Bacillaceae	Bacillus	Bacillus subtilis	Bacillus subtilis
NC_041841	Viruses	Uroviricota	Caudoviricetes	unclassified Caudoviricetes order	Herelleviridae	Nitunavirus	Nitunavirus SPG24	Bacillus phage SPG24	Bacteria	Bacillota	Bacilli	Bacillales	Bacillaceae	Bacillus	Bacillus subtilis	Bacillus subtilis
NC_041842	Viruses	Uroviricota	Caudoviricetes	unclassified Caudoviricetes order	Herelleviridae	Nitunavirus	Nitunavirus SPG24	Bacillus phage SPG24	Bacteria	Bacillota	Bacilli	Bacillales	Bacillaceae	Bacillus	Bacillus subtilis	Bacillus subtilis
NC_041844	Viruses	Uroviricota	Caudoviricetes	unclassified Caudoviricetes order	unclassified Caudoviricetes family	Omegavirus	Omegavirus optimus	Mycobacterium phage Optimus	Bacteria	Actinomycetota	Actinomycetes	Mycobacteriales	Mycobacteriaceae	Mycolicibacterium	Mycolicibacterium smegmatis	Mycolicibacterium smegmatis MC2 155
NC_041846	Viruses	Uroviricota	Caudoviricetes	unclassified Caudoviricetes order	unclassified Caudoviricetes family	Kostyavirus	Kostyavirus bask21	Mycobacterium phage Bask21	Bacteria	Actinomycetota	Actinomycetes	Mycobacteriales	Mycobacteriaceae	Mycolicibacterium	Mycolicibacterium smegmatis	Mycolicibacterium smegmatis MC2 155
NC_041847	Viruses	Uroviricota	Caudoviricetes	unclassified Caudoviricetes order	unclassified Caudoviricetes family	Cheoctovirus	Mycobacterium virus Mutaforma13	Mycobacterium phage Mutaforma13	Bacteria	Actinomycetota	Actinomycetes	Mycobacteriales	Mycobacteriaceae	Mycolicibacterium	Mycolicibacterium smegmatis	Mycolicibacterium smegmatis MC2 155
NC_041848	Viruses	Uroviricota	Caudoviricetes	unclassified Caudoviricetes order	Peduoviridae	Peduovirus	Peduovirus magyaro	Escherichia phage P2	Bacteria	Pseudomonadota	Gammaproteobacteria	Enterobacterales	Enterobacteriaceae	Escherichia	Escherichia coli	Escherichia coli K-12
NC_041848	Viruses	Uroviricota	Caudoviricetes	unclassified Caudoviricetes order	Peduoviridae	Peduovirus	Peduovirus magyaro	Escherichia phage P2	Bacteria	Pseudomonadota	Gammaproteobacteria	Enterobacterales	Enterobacteriaceae	Escherichia	Escherichia coli	Escherichia coli C
NC_041853	Viruses	Uroviricota	Caudoviricetes	unclassified Caudoviricetes order	unclassified Caudoviricetes family	Fromanvirus	Fromanvirus marcell	Mycobacterium phage Marcell	Bacteria	Actinomycetota	Actinomycetes	Mycobacteriales	Mycobacteriaceae	Mycolicibacterium	Mycolicibacterium smegmatis	Mycolicibacterium smegmatis MC2 155
NC_041855	Viruses	Uroviricota	Caudoviricetes	unclassified Caudoviricetes order	unclassified Caudoviricetes family	Cheoctovirus	Mycobacterium virus Dorothy	Mycobacterium phage Dorothy	Bacteria	Actinomycetota	Actinomycetes	Mycobacteriales	Mycobacteriaceae	Mycolicibacterium	Mycolicibacterium smegmatis	Mycolicibacterium smegmatis MC2 155
NC_041857	Viruses	Uroviricota	Caudoviricetes	unclassified Caudoviricetes order	unclassified Caudoviricetes family	Obolenskvirus	Obolenskvirus AB2	Acinetobacter phage vB_AbaM-IME-AB2	Bacteria	Pseudomonadota	Gammaproteobacteria	Moraxellales	Moraxellaceae	Acinetobacter	Acinetobacter baumannii	Acinetobacter baumannii
NC_041858	Viruses	Uroviricota	Caudoviricetes	unclassified Caudoviricetes order	unclassified Caudoviricetes family	Andromedavirus	Andromedavirus taylor	Bacillus phage Taylor	Bacteria	Bacillota	Bacilli	Bacillales	Bacillaceae	Peribacillus	Peribacillus simplex	Peribacillus simplex
NC_041866	Viruses	Uroviricota	Caudoviricetes	unclassified Caudoviricetes order	unclassified Caudoviricetes family	Vieuvirus	Vieuvirus R3177	Acinetobacter phage YMC11/11/R3177	Bacteria	Pseudomonadota	Gammaproteobacteria	Moraxellales	Moraxellaceae	Acinetobacter	Acinetobacter baumannii	Acinetobacter baumannii
NC_041867	Viruses	Uroviricota	Caudoviricetes	unclassified Caudoviricetes order	unclassified Caudoviricetes family	Fernvirus	Fernvirus fern	Paenibacillus phage Willow	Bacteria	Bacillota	Bacilli	Bacillales	Paenibacillaceae	Paenibacillus	Paenibacillus larvae	Paenibacillus larvae
NC_041884	Viruses	Uroviricota	Caudoviricetes	unclassified Caudoviricetes order	unclassified Caudoviricetes family	Metrivirus	Metrivirus ME3	Acinetobacter phage vB_AbaM_ME3	Bacteria	Pseudomonadota	Gammaproteobacteria	Moraxellales	Moraxellaceae	Acinetobacter	Acinetobacter baumannii	Acinetobacter baumannii
NC_041886	Viruses	Uroviricota	Caudoviricetes	unclassified Caudoviricetes order	unclassified Caudoviricetes family	Soupsvirus	Soupsvirus strosahl	Gordonia phage Strosahl	Bacteria	Actinomycetota	Actinomycetes	Mycobacteriales	Gordoniaceae	Gordonia	Gordonia terrae	Gordonia terrae
NC_041905	Viruses	Uroviricota	Caudoviricetes	unclassified Caudoviricetes order	Autographiviridae	Friunavirus	Friunavirus fv15519	Acinetobacter phage SH-Ab 15519	Bacteria	Pseudomonadota	Gammaproteobacteria	Moraxellales	Moraxellaceae	Acinetobacter	Acinetobacter baumannii	Acinetobacter baumannii
NC_041909	Viruses	Uroviricota	Caudoviricetes	unclassified Caudoviricetes order	unclassified Caudoviricetes family	Fernvirus	Fernvirus shelly	Paenibacillus phage Shelly	Bacteria	Bacillota	Bacilli	Bacillales	Paenibacillaceae	Paenibacillus	Paenibacillus larvae	Paenibacillus larvae
NC_041914	Viruses	Uroviricota	Caudoviricetes	unclassified Caudoviricetes order	Autographiviridae	Friunavirus	Friunavirus AS12	Acinetobacter phage vB_AbaP_AS12	Bacteria	Pseudomonadota	Gammaproteobacteria	Moraxellales	Moraxellaceae	Acinetobacter	Acinetobacter baumannii	Acinetobacter baumannii
NC_041915	Viruses	Uroviricota	Caudoviricetes	unclassified Caudoviricetes order	Autographiviridae	Friunavirus	Friunavirus AS11	Acinetobacter phage vB_AbaP_AS11	Bacteria	Pseudomonadota	Gammaproteobacteria	Moraxellales	Moraxellaceae	Acinetobacter	Acinetobacter baumannii	Acinetobacter baumannii
NC_041924	Viruses	Uroviricota	Caudoviricetes	unclassified Caudoviricetes order	unclassified Caudoviricetes family	Obolenskvirus	Obolenskvirus WCHABP12	Acinetobacter phage WCHABP12	Bacteria	Pseudomonadota	Gammaproteobacteria	Moraxellales	Moraxellaceae	Acinetobacter	Acinetobacter baumannii	Acinetobacter baumannii
NC_041965	Viruses	Uroviricota	Caudoviricetes	unclassified Caudoviricetes order	unclassified Caudoviricetes family	Pipefishvirus	Pipefishvirus athena	Mycobacterium phage Athena	Bacteria	Actinomycetota	Actinomycetes	Mycobacteriales	Mycobacteriaceae	Mycolicibacterium	Mycolicibacterium smegmatis	Mycolicibacterium smegmatis MC2 155
NC_041966	Viruses	Uroviricota	Caudoviricetes	unclassified Caudoviricetes order	unclassified Caudoviricetes family	Obolenskvirus	Obolenskvirus WCHABP1	Acinetobacter phage WCHABP1	Bacteria	Pseudomonadota	Gammaproteobacteria	Moraxellales	Moraxellaceae	Acinetobacter	Acinetobacter baumannii	Acinetobacter baumannii
NC_041970	Viruses	Uroviricota	Caudoviricetes	unclassified Caudoviricetes order	Vilmaviridae	Bongovirus	Bongovirus bongo	Mycobacterium phage Bongo	Bacteria	Actinomycetota	Actinomycetes	Mycobacteriales	Mycobacteriaceae	Mycolicibacterium	Mycolicibacterium smegmatis	Mycolicibacterium smegmatis MC2 155
NC_041971	Viruses	Uroviricota	Caudoviricetes	unclassified Caudoviricetes order	Vilmaviridae	Reyvirus	Reyvirus rey	Mycobacterium phage Rey	Bacteria	Actinomycetota	Actinomycetes	Mycobacteriales	Mycobacteriaceae	Mycolicibacterium	Mycolicibacterium smegmatis	Mycolicibacterium smegmatis MC2 155
NC_041976	Viruses	Uroviricota	Caudoviricetes	unclassified Caudoviricetes order	unclassified Caudoviricetes family	Jimmervirus	Jimmervirus jimmer	Brevibacillus phage Jimmer2	Bacteria	Bacillota	Bacilli	Bacillales	Paenibacillaceae	Paenibacillus	Paenibacillus larvae	Paenibacillus larvae subsp. pulvifaciens
NC_041981	Viruses	Uroviricota	Caudoviricetes	unclassified Caudoviricetes order	Straboviridae	Slopekvirus	Klebsiella virus Miro	Klebsiella phage Miro	Bacteria	Pseudomonadota	Gammaproteobacteria	Enterobacterales	Enterobacteriaceae	Klebsiella	Klebsiella pneumoniae	Klebsiella pneumoniae
NC_041983	Viruses	Uroviricota	Caudoviricetes	unclassified Caudoviricetes order	unclassified Caudoviricetes family	Timshelvirus	Timshelvirus timshel	Mycobacterium phage Timshel	Bacteria	Actinomycetota	Actinomycetes	Mycobacteriales	Mycobacteriaceae	Mycolicibacterium	Mycolicibacterium smegmatis	Mycolicibacterium smegmatis MC2 155
NC_041985	Viruses	Uroviricota	Caudoviricetes	unclassified Caudoviricetes order	unclassified Caudoviricetes family	Fromanvirus	Fromanvirus switzer	Mycobacterium phage Switzer	Bacteria	Actinomycetota	Actinomycetes	Mycobacteriales	Mycobacteriaceae	Mycolicibacterium	Mycolicibacterium smegmatis	Mycolicibacterium smegmatis MC2 155
NC_041986	Viruses	Uroviricota	Caudoviricetes	unclassified Caudoviricetes order	unclassified Caudoviricetes family	Cheoctovirus	Mycobacterium virus Spartacus	Mycobacterium phage Spartacus	Bacteria	Actinomycetota	Actinomycetes	Mycobacteriales	Mycobacteriaceae	Mycolicibacterium	Mycolicibacterium smegmatis	Mycolicibacterium smegmatis MC2 155
NC_041987	Viruses	Uroviricota	Caudoviricetes	unclassified Caudoviricetes order	unclassified Caudoviricetes family	Kostyavirus	Kostyavirus sirduracell	Mycobacterium phage SirDuracell	Bacteria	Actinomycetota	Actinomycetes	Mycobacteriales	Mycobacteriaceae	Mycolicibacterium	Mycolicibacterium smegmatis	Mycolicibacterium smegmatis MC2 155
NC_041988	Viruses	Uroviricota	Caudoviricetes	unclassified Caudoviricetes order	unclassified Caudoviricetes family	Cheoctovirus	Mycobacterium virus Shilan	Mycobacterium phage ShiLan	Bacteria	Actinomycetota	Actinomycetes	Mycobacteriales	Mycobacteriaceae	Mycolicibacterium	Mycolicibacterium smegmatis	Mycolicibacterium smegmatis MC2 155
NC_041989	Viruses	Uroviricota	Caudoviricetes	unclassified Caudoviricetes order	unclassified Caudoviricetes family	Cheoctovirus	Mycobacterium virus Shauna1	Mycobacterium phage Shauna1	Bacteria	Actinomycetota	Actinomycetes	Mycobacteriales	Mycobacteriaceae	Mycolicibacterium	Mycolicibacterium smegmatis	Mycolicibacterium smegmatis MC2 155
NC_041993	Viruses	Uroviricota	Caudoviricetes	unclassified Caudoviricetes order	unclassified Caudoviricetes family	Bixzunavirus	Bixzunavirus sebata	Mycobacterium phage Sebata	Bacteria	Actinomycetota	Actinomycetes	Mycobacteriales	Mycobacteriaceae	Mycolicibacterium	Mycolicibacterium smegmatis	Mycolicibacterium smegmatis MC2 155
NC_041997	Viruses	Uroviricota	Caudoviricetes	unclassified Caudoviricetes order	unclassified Caudoviricetes family	Busanvirus	Busanvirus ACP17	Acidovorax phage ACP17	Bacteria	Pseudomonadota	Betaproteobacteria	Burkholderiales	Comamonadaceae	Paracidovorax	Paracidovorax citrulli	Paracidovorax citrulli
NC_041998	Viruses	Uroviricota	Caudoviricetes	unclassified Caudoviricetes order	unclassified Caudoviricetes family	Obolenskvirus	Obolenskvirus AbP2	Acinetobacter phage AbP2	Bacteria	Pseudomonadota	Gammaproteobacteria	Moraxellales	Moraxellaceae	Acinetobacter	Acinetobacter baumannii	Acinetobacter baumannii
NC_042003	Viruses	Uroviricota	Caudoviricetes	unclassified Caudoviricetes order	Autographiviridae	Friunavirus	Friunavirus B1	Acinetobacter phage vB_AbaP_B1	Bacteria	Pseudomonadota	Gammaproteobacteria	Moraxellales	Moraxellaceae	Acinetobacter	Acinetobacter baumannii	Acinetobacter baumannii
NC_042004	Viruses	Uroviricota	Caudoviricetes	unclassified Caudoviricetes order	Autographiviridae	Friunavirus	Friunavirus B3	Acinetobacter phage vB_AbaP_B3	Bacteria	Pseudomonadota	Gammaproteobacteria	Moraxellales	Moraxellaceae	Acinetobacter	Acinetobacter nosocomialis	Acinetobacter nosocomialis
NC_042005	Viruses	Uroviricota	Caudoviricetes	unclassified Caudoviricetes order	Autographiviridae	Friunavirus	Friunavirus B5	Acinetobacter phage vB_AbaP_B5	Bacteria	Pseudomonadota	Gammaproteobacteria	Moraxellales	Moraxellaceae	Acinetobacter	Acinetobacter baumannii	Acinetobacter baumannii
NC_042006	Viruses	Uroviricota	Caudoviricetes	unclassified Caudoviricetes order	Autographiviridae	Friunavirus	Friunavirus P1	Acinetobacter phage vB_ApiP_P1	Bacteria	Pseudomonadota	Gammaproteobacteria	Moraxellales	Moraxellaceae	Acinetobacter	Acinetobacter pittii	Acinetobacter pittii
NC_042007	Viruses	Uroviricota	Caudoviricetes	unclassified Caudoviricetes order	Autographiviridae	Friunavirus	Friunavirus P2	Acinetobacter phage vB_ApiP_P2	Bacteria	Pseudomonadota	Gammaproteobacteria	Moraxellales	Moraxellaceae	Acinetobacter	Acinetobacter pittii	Acinetobacter pittii
NC_042013	Viruses	Uroviricota	Caudoviricetes	unclassified Caudoviricetes order	unclassified Caudoviricetes family	Polybotosvirus	Polybotosvirus Atuph07	Agrobacterium phage Atu_ph07	Bacteria	Pseudomonadota	Alphaproteobacteria	Hyphomicrobiales	Rhizobiaceae	Agrobacterium	Agrobacterium tumefaciens	Agrobacterium tumefaciens
NC_042019	Viruses	Uroviricota	Caudoviricetes	unclassified Caudoviricetes order	Straboviridae	Tulanevirus	Tulanevirus asgz	Aeromonas phage AS-gz	Bacteria	Pseudomonadota	Gammaproteobacteria	Aeromonadales	Aeromonadaceae	Aeromonas	Aeromonas hydrophila	Aeromonas hydrophila
NC_042019	Viruses	Uroviricota	Caudoviricetes	unclassified Caudoviricetes order	Straboviridae	Tulanevirus	Tulanevirus asgz	Aeromonas phage AS-gz	Bacteria	Pseudomonadota	Gammaproteobacteria	Aeromonadales	Aeromonadaceae	Aeromonas	Aeromonas salmonicida	Aeromonas salmonicida
NC_042024	Viruses	Uroviricota	Caudoviricetes	unclassified Caudoviricetes order	unclassified Caudoviricetes family	Skunavirus	Lactococcus virus P2	Lactococcus virus P2	Bacteria	Bacillota	Bacilli	Lactobacillales	Streptococcaceae	Lactococcus	Lactococcus cremoris	Lactococcus cremoris subsp. cremoris MG1363
NC_042025	Viruses	Uroviricota	Caudoviricetes	unclassified Caudoviricetes order	unclassified Caudoviricetes family	Nonagvirus	Nonagvirus SE1Kor	Salmonella phage SE1 (in:Nonagvirus)	Bacteria	Pseudomonadota	Gammaproteobacteria	Enterobacterales	Enterobacteriaceae	Salmonella	Salmonella enterica	Salmonella enterica subsp. enterica serovar Typhimurium
NC_042025	Viruses	Uroviricota	Caudoviricetes	unclassified Caudoviricetes order	unclassified Caudoviricetes family	Nonagvirus	Nonagvirus SE1Kor	Salmonella phage SE1 (in:Nonagvirus)	Bacteria	Pseudomonadota	Gammaproteobacteria	Enterobacterales	Enterobacteriaceae	Salmonella	Salmonella enterica	Salmonella enterica subsp. enterica serovar Enteritidis
NC_042028	Viruses	Uroviricota	Caudoviricetes	unclassified Caudoviricetes order	unclassified Caudoviricetes family	Obolenskvirus	Obolenskvirus AB1	Acinetobacter phage AB1	Bacteria	Pseudomonadota	Gammaproteobacteria	Moraxellales	Moraxellaceae	Acinetobacter	Acinetobacter baumannii	Acinetobacter baumannii
NC_042030	Viruses	Uroviricota	Caudoviricetes	unclassified Caudoviricetes order	unclassified Caudoviricetes family	Avanivirus	Avanivirus yoshi	Mycobacterium phage Yoshi	Bacteria	Actinomycetota	Actinomycetes	Mycobacteriales	Mycobacteriaceae	Mycolicibacterium	Mycolicibacterium smegmatis	Mycolicibacterium smegmatis MC2 155
NC_042032	Viruses	Uroviricota	Caudoviricetes	unclassified Caudoviricetes order	unclassified Caudoviricetes family	Marvinvirus	Marvinvirus marvin	Mycobacterium phage Marvin	Bacteria	Actinomycetota	Actinomycetes	Mycobacteriales	Mycobacteriaceae	Mycolicibacterium	Mycolicibacterium smegmatis	Mycolicibacterium smegmatis MC2 155
NC_042034	Viruses	Uroviricota	Caudoviricetes	unclassified Caudoviricetes order	unclassified Caudoviricetes family	Coopervirus	Coopervirus chrisnmich	Mycobacterium phage ChrisnMich	Bacteria	Actinomycetota	Actinomycetes	Mycobacteriales	Mycobacteriaceae	Mycolicibacterium	Mycolicibacterium smegmatis	Mycolicibacterium smegmatis MC2 155
NC_042035	Viruses	Uroviricota	Caudoviricetes	unclassified Caudoviricetes order	unclassified Caudoviricetes family	Coopervirus	Coopervirus zemanar	Mycobacterium phage Zemanar	Bacteria	Actinomycetota	Actinomycetes	Mycobacteriales	Mycobacteriaceae	Mycolicibacterium	Mycolicibacterium smegmatis	Mycolicibacterium smegmatis MC2 155
NC_042036	Viruses	Uroviricota	Caudoviricetes	unclassified Caudoviricetes order	unclassified Caudoviricetes family	Veracruzvirus	Veracruzvirus rockstar	Mycobacterium phage Rockstar	Bacteria	Actinomycetota	Actinomycetes	Mycobacteriales	Mycobacteriaceae	Mycolicibacterium	Mycolicibacterium smegmatis	Mycolicibacterium smegmatis MC2 155
NC_042093	Viruses	Uroviricota	Caudoviricetes	unclassified Caudoviricetes order	Demerecviridae	Sugarlandvirus	Sugarlandvirus sugarland	Klebsiella phage Sugarland	Bacteria	Pseudomonadota	Gammaproteobacteria	Enterobacterales	Enterobacteriaceae	Klebsiella	Klebsiella pneumoniae	Klebsiella pneumoniae
NC_042124	Viruses	Uroviricota	Caudoviricetes	unclassified Caudoviricetes order	Autographiviridae	Friunavirus	Friunavirus D2	Acinetobacter phage vB_AbaP_D2	Bacteria	Pseudomonadota	Gammaproteobacteria	Moraxellales	Moraxellaceae	Acinetobacter	Acinetobacter baumannii	Acinetobacter baumannii
NC_042137	Viruses	Uroviricota	Caudoviricetes	unclassified Caudoviricetes order	unclassified Caudoviricetes family	Lokivirus	Lokivirus loki	Acinetobacter phage Loki	Bacteria	Pseudomonadota	Gammaproteobacteria	Moraxellales	Moraxellaceae	Acinetobacter	Acinetobacter baumannii	Acinetobacter baumannii
NC_042137	Viruses	Uroviricota	Caudoviricetes	unclassified Caudoviricetes order	unclassified Caudoviricetes family	Lokivirus	Lokivirus loki	Acinetobacter phage Loki	Bacteria	Pseudomonadota	Gammaproteobacteria	Moraxellales	Moraxellaceae	Acinetobacter	Acinetobacter lwoffii	Acinetobacter lwoffii
NC_042137	Viruses	Uroviricota	Caudoviricetes	unclassified Caudoviricetes order	unclassified Caudoviricetes family	Lokivirus	Lokivirus loki	Acinetobacter phage Loki	Bacteria	Pseudomonadota	Gammaproteobacteria	Moraxellales	Moraxellaceae	Acinetobacter	Acinetobacter baylyi	Acinetobacter baylyi ADP1
NC_042137	Viruses	Uroviricota	Caudoviricetes	unclassified Caudoviricetes order	unclassified Caudoviricetes family	Lokivirus	Lokivirus loki	Acinetobacter phage Loki	Bacteria	Pseudomonadota	Gammaproteobacteria	Moraxellales	Moraxellaceae	Acinetobacter	Acinetobacter baumannii	Acinetobacter baumannii ATCC 17978
NC_042140	Viruses	Uroviricota	Caudoviricetes	unclassified Caudoviricetes order	Herelleviridae	Caeruleovirus	Caeruleovirus BM15	Bacillus phage BM15	Bacteria	Bacillota	Bacilli	Bacillales	Bacillaceae	Priestia	Priestia megaterium	Priestia megaterium
NC_042307	Viruses	Uroviricota	Caudoviricetes	unclassified Caudoviricetes order	Demerecviridae	Tequintavirus	Tequintavirus H8	Escherichia phage H8	Bacteria	Pseudomonadota	Gammaproteobacteria	Enterobacterales	Enterobacteriaceae	Escherichia	Escherichia coli	Escherichia coli
NC_042308	Viruses	Uroviricota	Caudoviricetes	unclassified Caudoviricetes order	unclassified Caudoviricetes family	Backyardiganvirus	Backyardiganvirus backyardigan	Mycobacterium phage Backyardigan	Bacteria	Actinomycetota	Actinomycetes	Mycobacteriales	Mycobacteriaceae	Mycolicibacterium	Mycolicibacterium smegmatis	Mycolicibacterium smegmatis MC2 155
NC_042309	Viruses	Uroviricota	Caudoviricetes	unclassified Caudoviricetes order	unclassified Caudoviricetes family	Gladiatorvirus	Gladiatorvirus gladiator	Mycobacterium phage Gladiator	Bacteria	Actinomycetota	Actinomycetes	Mycobacteriales	Mycobacteriaceae	Mycolicibacterium	Mycolicibacterium smegmatis	Mycolicibacterium smegmatis MC2 155
NC_042310	Viruses	Uroviricota	Caudoviricetes	unclassified Caudoviricetes order	unclassified Caudoviricetes family	Microwolfvirus	Microwolfvirus JHC117	Mycobacterium phage JHC117	Bacteria	Actinomycetota	Actinomycetes	Mycobacteriales	Mycobacteriaceae	Mycolicibacterium	Mycolicibacterium smegmatis	Mycolicibacterium smegmatis MC2 155
NC_042311	Viruses	Uroviricota	Caudoviricetes	unclassified Caudoviricetes order	unclassified Caudoviricetes family	Microwolfvirus	Microwolfvirus microwolf	Mycobacterium phage Microwolf	Bacteria	Actinomycetota	Actinomycetes	Mycobacteriales	Mycobacteriaceae	Mycolicibacterium	Mycolicibacterium smegmatis	Mycolicibacterium smegmatis MC2 155
NC_042312	Viruses	Uroviricota	Caudoviricetes	unclassified Caudoviricetes order	unclassified Caudoviricetes family	Fromanvirus	Fromanvirus george	Mycobacterium phage George	Bacteria	Actinomycetota	Actinomycetes	Mycobacteriales	Mycobacteriaceae	Mycolicibacterium	Mycolicibacterium smegmatis	Mycolicibacterium smegmatis MC2 155
NC_042313	Viruses	Uroviricota	Caudoviricetes	unclassified Caudoviricetes order	Vilmaviridae	Bronvirus	Mycobacterium virus JoeDirt	Mycobacterium phage JoeDirt	Bacteria	Actinomycetota	Actinomycetes	Mycobacteriales	Mycobacteriaceae	Mycolicibacterium	Mycolicibacterium smegmatis	Mycolicibacterium smegmatis MC2 155
NC_042314	Viruses	Uroviricota	Caudoviricetes	unclassified Caudoviricetes order	unclassified Caudoviricetes family	Fromanvirus	Fromanvirus packman	Mycobacterium phage PackMan	Bacteria	Actinomycetota	Actinomycetes	Mycobacteriales	Mycobacteriaceae	Mycolicibacterium	Mycolicibacterium smegmatis	Mycolicibacterium smegmatis MC2 155
NC_042315	Viruses	Uroviricota	Caudoviricetes	unclassified Caudoviricetes order	unclassified Caudoviricetes family	Cheoctovirus	Mycobacterium virus RockyHorror	Mycobacterium phage RockyHorror	Bacteria	Actinomycetota	Actinomycetes	Mycobacteriales	Mycobacteriaceae	Mycolicibacterium	Mycolicibacterium smegmatis	Mycolicibacterium smegmatis MC2 155
NC_042316	Viruses	Uroviricota	Caudoviricetes	unclassified Caudoviricetes order	unclassified Caudoviricetes family	Omegavirus	Omegavirus baka	Mycobacterium phage Baka	Bacteria	Actinomycetota	Actinomycetes	Mycobacteriales	Mycobacteriaceae	Mycolicibacterium	Mycolicibacterium smegmatis	Mycolicibacterium smegmatis MC2 155
NC_042317	Viruses	Uroviricota	Caudoviricetes	unclassified Caudoviricetes order	unclassified Caudoviricetes family	Cheoctovirus	Mycobacterium virus Dlane	Mycobacterium phage DLane	Bacteria	Actinomycetota	Actinomycetes	Mycobacteriales	Mycobacteriaceae	Mycolicibacterium	Mycolicibacterium smegmatis	Mycolicibacterium smegmatis MC2 155
NC_042318	Viruses	Uroviricota	Caudoviricetes	unclassified Caudoviricetes order	unclassified Caudoviricetes family	Gladiatorvirus	Gladiatorvirus hammer	Mycobacterium phage Hammer	Bacteria	Actinomycetota	Actinomycetes	Mycobacteriales	Mycobacteriaceae	Mycolicibacterium	Mycolicibacterium smegmatis	Mycolicibacterium smegmatis MC2 155
NC_042319	Viruses	Uroviricota	Caudoviricetes	unclassified Caudoviricetes order	unclassified Caudoviricetes family	Cheoctovirus	Mycobacterium virus Ibhubesi	Mycobacterium phage Ibhubesi	Bacteria	Actinomycetota	Actinomycetes	Mycobacteriales	Mycobacteriaceae	Mycolicibacterium	Mycolicibacterium smegmatis	Mycolicibacterium smegmatis MC2 155
NC_042320	Viruses	Uroviricota	Caudoviricetes	unclassified Caudoviricetes order	unclassified Caudoviricetes family	Fromanvirus	Fromanvirus JC27	Mycobacterium phage JC27	Bacteria	Actinomycetota	Actinomycetes	Mycobacteriales	Mycobacteriaceae	Mycolicibacterium	Mycolicibacterium smegmatis	Mycolicibacterium smegmatis MC2 155
NC_042321	Viruses	Uroviricota	Caudoviricetes	unclassified Caudoviricetes order	unclassified Caudoviricetes family	Fromanvirus	Fromanvirus lesedi	Mycobacterium phage Lesedi	Bacteria	Actinomycetota	Actinomycetes	Mycobacteriales	Mycobacteriaceae	Mycolicibacterium	Mycolicibacterium smegmatis	Mycolicibacterium smegmatis MC2 155
NC_042322	Viruses	Uroviricota	Caudoviricetes	unclassified Caudoviricetes order	unclassified Caudoviricetes family	Omegavirus	Omegavirus littlee	Mycobacterium phage LittleE	Bacteria	Actinomycetota	Actinomycetes	Mycobacteriales	Mycobacteriaceae	Mycolicibacterium	Mycolicibacterium smegmatis	Mycolicibacterium smegmatis MC2 155
NC_042323	Viruses	Uroviricota	Caudoviricetes	unclassified Caudoviricetes order	unclassified Caudoviricetes family	Cheoctovirus	Mycobacterium virus Mozy	Mycobacterium phage Mozy	Bacteria	Actinomycetota	Actinomycetes	Mycobacteriales	Mycobacteriaceae	Mycolicibacterium	Mycolicibacterium smegmatis	Mycolicibacterium smegmatis MC2 155
NC_042324	Viruses	Uroviricota	Caudoviricetes	unclassified Caudoviricetes order	unclassified Caudoviricetes family	Fromanvirus	Fromanvirus museum	Mycobacterium phage Museum	Bacteria	Actinomycetota	Actinomycetes	Mycobacteriales	Mycobacteriaceae	Mycolicibacterium	Mycolicibacterium smegmatis	Mycolicibacterium smegmatis MC2 155
NC_042326	Viruses	Uroviricota	Caudoviricetes	unclassified Caudoviricetes order	unclassified Caudoviricetes family	Fromanvirus	Fromanvirus kssjeb	Mycobacterium phage KSSJEB	Bacteria	Actinomycetota	Actinomycetes	Mycobacteriales	Mycobacteriaceae	Mycolicibacterium	Mycolicibacterium smegmatis	Mycolicibacterium smegmatis MC2 155
NC_042328	Viruses	Uroviricota	Caudoviricetes	unclassified Caudoviricetes order	unclassified Caudoviricetes family	Veracruzvirus	Veracruzvirus heldan	Mycobacterium phage HelDan	Bacteria	Actinomycetota	Actinomycetes	Mycobacteriales	Mycobacteriaceae	Mycolicibacterium	Mycolicibacterium smegmatis	Mycolicibacterium smegmatis MC2 155
NC_042330	Viruses	Uroviricota	Caudoviricetes	unclassified Caudoviricetes order	unclassified Caudoviricetes family	Gladiatorvirus	Gladiatorvirus ericB	Mycobacterium phage EricB	Bacteria	Actinomycetota	Actinomycetes	Mycobacteriales	Mycobacteriaceae	Mycolicibacterium	Mycolicibacterium smegmatis	Mycolicibacterium smegmatis MC2 155
NC_042331	Viruses	Uroviricota	Caudoviricetes	unclassified Caudoviricetes order	unclassified Caudoviricetes family	Benedictvirus	Benedictvirus benedict	Mycobacterium phage Benedict	Bacteria	Actinomycetota	Actinomycetes	Mycobacteriales	Mycobacteriaceae	Mycolicibacterium	Mycolicibacterium smegmatis	Mycolicibacterium smegmatis MC2 155
NC_042332	Viruses	Uroviricota	Caudoviricetes	unclassified Caudoviricetes order	unclassified Caudoviricetes family	Anayavirus	Anayavirus JAWS	Mycobacterium phage JAWS	Bacteria	Actinomycetota	Actinomycetes	Mycobacteriales	Mycobacteriaceae	Mycolicibacterium	Mycolicibacterium smegmatis	Mycolicibacterium smegmatis MC2 155
NC_042333	Viruses	Uroviricota	Caudoviricetes	unclassified Caudoviricetes order	unclassified Caudoviricetes family	Benedictvirus	Benedictvirus cuco	Mycobacterium phage Cuco	Bacteria	Actinomycetota	Actinomycetes	Mycobacteriales	Mycobacteriaceae	Mycolicibacterium	Mycolicibacterium smegmatis	Mycolicibacterium smegmatis MC2 155
NC_042334	Viruses	Uroviricota	Caudoviricetes	unclassified Caudoviricetes order	unclassified Caudoviricetes family	Gladiatorvirus	Gladiatorvirus jeffabunny	Mycobacterium phage Jeffabunny	Bacteria	Actinomycetota	Actinomycetes	Mycobacteriales	Mycobacteriaceae	Mycolicibacterium	Mycolicibacterium smegmatis	Mycolicibacterium smegmatis MC2 155
NC_042335	Viruses	Uroviricota	Caudoviricetes	unclassified Caudoviricetes order	unclassified Caudoviricetes family	Fromanvirus	Fromanvirus saintus	Mycobacterium phage Saintus	Bacteria	Actinomycetota	Actinomycetes	Mycobacteriales	Mycobacteriaceae	Mycolicibacterium	Mycolicibacterium smegmatis	Mycolicibacterium smegmatis MC2 155
NC_042336	Viruses	Uroviricota	Caudoviricetes	unclassified Caudoviricetes order	unclassified Caudoviricetes family	Cheoctovirus	Mycobacterium virus DotProduct	Mycobacterium phage DotProduct	Bacteria	Actinomycetota	Actinomycetes	Mycobacteriales	Mycobacteriaceae	Mycolicibacterium	Mycolicibacterium smegmatis	Mycolicibacterium smegmatis MC2 155
NC_042337	Viruses	Uroviricota	Caudoviricetes	unclassified Caudoviricetes order	unclassified Caudoviricetes family	Fromanvirus	Fromanvirus astro	Mycobacterium phage Astro	Bacteria	Actinomycetota	Actinomycetes	Mycobacteriales	Mycobacteriaceae	Mycolicibacterium	Mycolicibacterium smegmatis	Mycolicibacterium smegmatis MC2 155
NC_042338	Viruses	Uroviricota	Caudoviricetes	unclassified Caudoviricetes order	unclassified Caudoviricetes family	Keshuvirus	Keshuvirus macncheese	Mycobacterium phage MacnCheese	Bacteria	Actinomycetota	Actinomycetes	Mycobacteriales	Mycobacteriaceae	Mycolicibacterium	Mycolicibacterium smegmatis	Mycolicibacterium smegmatis MC2 155
NC_042339	Viruses	Uroviricota	Caudoviricetes	unclassified Caudoviricetes order	unclassified Caudoviricetes family	Backyardiganvirus	Backyardiganvirus arturo	Mycobacterium phage Arturo	Bacteria	Actinomycetota	Actinomycetes	Mycobacteriales	Mycobacteriaceae	Mycolicibacterium	Mycolicibacterium smegmatis	Mycolicibacterium smegmatis MC2 155
NC_042340	Viruses	Uroviricota	Caudoviricetes	unclassified Caudoviricetes order	unclassified Caudoviricetes family	Fromanvirus	Fromanvirus goose	Mycobacterium phage Goose	Bacteria	Actinomycetota	Actinomycetes	Mycobacteriales	Mycobacteriaceae	Mycolicibacterium	Mycolicibacterium smegmatis	Mycolicibacterium smegmatis MC2 155
NC_042344	Viruses	Uroviricota	Caudoviricetes	unclassified Caudoviricetes order	Casjensviridae	Sanovirus	Xylella virus Sano	Xylella phage Sano	Bacteria	Pseudomonadota	Gammaproteobacteria	Xanthomonadales	Xanthomonadaceae	Xylella	Xylella fastidiosa	Xylella fastidiosa
NC_042345	Viruses	Uroviricota	Caudoviricetes	unclassified Caudoviricetes order	Casjensviridae	Salvovirus	Salvovirus salvo	Xylella phage Salvo	Bacteria	Pseudomonadota	Gammaproteobacteria	Xanthomonadales	Xanthomonadaceae	Xylella	Xylella fastidiosa	Xylella fastidiosa
NC_042348	Viruses	Uroviricota	Caudoviricetes	unclassified Caudoviricetes order	unclassified Caudoviricetes family	Holosalinivirus	Holosalinivirus M1EM1	Salinibacter phage M1EM-1	Bacteria	Rhodothermota	Rhodothermia	Rhodothermales	Salinibacteraceae	Salinibacter	Salinibacter ruber	Salinibacter ruber
NC_042350	Viruses	Uroviricota	Caudoviricetes	unclassified Caudoviricetes order	unclassified Caudoviricetes family	Holosalinivirus	Holosalinivirus M8CR302	Salinibacter phage M8CR30-2	Bacteria	Rhodothermota	Rhodothermia	Rhodothermales	Salinibacteraceae	Salinibacter	Salinibacter ruber	Salinibacter ruber M8
NC_042353	Viruses	Uroviricota	Caudoviricetes	unclassified Caudoviricetes order	unclassified Caudoviricetes family	Kairosalinivirus	Kairosalinivirus SRUTV1	Salinibacter phage SRUTV-1	Bacteria	Rhodothermota	Rhodothermia	Rhodothermales	Salinibacteraceae	Salinibacter	Salinibacter ruber	Salinibacter ruber
NC_042353	Viruses	Uroviricota	Caudoviricetes	unclassified Caudoviricetes order	unclassified Caudoviricetes family	Kairosalinivirus	Kairosalinivirus SRUTV1	Salinibacter phage SRUTV-1	Bacteria	Rhodothermota	Rhodothermia	Rhodothermales	Salinibacteraceae	Salinibacter	Salinibacter ruber	Salinibacter ruber M8
NC_043027	Viruses	Uroviricota	Caudoviricetes	unclassified Caudoviricetes order	unclassified Caudoviricetes family	Takahashivirus	Takahashivirus PBS1	Bacillus phage PBS1	Bacteria	Bacillota	Bacilli	Bacillales	Bacillaceae	Bacillus	Bacillus subtilis	Bacillus subtilis
NC_043030	Viruses	unclassified Viruses phylum	unclassified Viruses class	unclassified Viruses order	Clavaviridae	Clavavirus	Aeropyrum pernix bacilliform virus 1	Aeropyrum pernix bacilliform virus 1	Archaea	Thermoproteota	Thermoprotei	Desulfurococcales	Desulfurococcaceae	Aeropyrum	Aeropyrum pernix	Aeropyrum pernix K1
NC_043427	Viruses	unclassified Viruses phylum	unclassified Viruses class	unclassified Viruses order	Spiraviridae	Alphaspiravirus	Aeropyrum coil-shaped virus	Aeropyrum coil-shaped virus	Archaea	Thermoproteota	Thermoprotei	Desulfurococcales	Desulfurococcaceae	Aeropyrum	Aeropyrum pernix	Aeropyrum pernix K1
NC_044940	Viruses	Uroviricota	Caudoviricetes	unclassified Caudoviricetes order	unclassified Caudoviricetes family	Peatvirus	Peatvirus peat2	Pectinobacterium phage PEAT2	Bacteria	Pseudomonadota	Gammaproteobacteria	Enterobacterales	Pectobacteriaceae	Pectobacterium	Pectobacterium atrosepticum	Pectobacterium atrosepticum
NC_047735	Viruses	Uroviricota	Caudoviricetes	unclassified Caudoviricetes order	Herelleviridae	Tsarbombavirus	Tsarbombavirus BCP78	Bacillus phage BCU4	Bacteria	Bacillota	Bacilli	Bacillales	Bacillaceae	Bacillus	Bacillus cereus	Bacillus cereus
NC_047736	Viruses	Uroviricota	Caudoviricetes	unclassified Caudoviricetes order	Herelleviridae	Bequatrovirus	Bequatrovirus B4	Bacillus phage B5S	Bacteria	Bacillota	Bacilli	Bacillales	Bacillaceae	Bacillus	Bacillus cereus	Bacillus cereus
NC_047743	Viruses	Uroviricota	Caudoviricetes	unclassified Caudoviricetes order	Autographiviridae	Ampunavirus	Ampunavirus BpAMP1	Burkholderia phage Bp-AMP1	Bacteria	Pseudomonadota	Betaproteobacteria	Burkholderiales	Burkholderiaceae	Burkholderia	Burkholderia pseudomallei	Burkholderia pseudomallei K96243
NC_047743	Viruses	Uroviricota	Caudoviricetes	unclassified Caudoviricetes order	Autographiviridae	Ampunavirus	Ampunavirus BpAMP1	Burkholderia phage Bp-AMP1	Bacteria	Pseudomonadota	Betaproteobacteria	Burkholderiales	Burkholderiaceae	Burkholderia	Burkholderia pseudomallei	Burkholderia pseudomallei 576
NC_047743	Viruses	Uroviricota	Caudoviricetes	unclassified Caudoviricetes order	Autographiviridae	Ampunavirus	Ampunavirus BpAMP1	Burkholderia phage Bp-AMP1	Bacteria	Pseudomonadota	Betaproteobacteria	Burkholderiales	Burkholderiaceae	Burkholderia	Burkholderia pseudomallei	Burkholderia pseudomallei MSHR491
NC_047744	Viruses	Uroviricota	Caudoviricetes	unclassified Caudoviricetes order	Herelleviridae	Agatevirus	Agatevirus Bp8pC	Bacillus phage Bp8p-T	Bacteria	Bacillota	Bacilli	Bacillales	Bacillaceae	Bacillus	Bacillus pumilus	Bacillus pumilus
NC_047777	Viruses	Uroviricota	Caudoviricetes	unclassified Caudoviricetes order	Autographiviridae	Kayfunavirus	Kayfunavirus ZG49	Escherichia phage ZG49	Bacteria	Pseudomonadota	Gammaproteobacteria	Enterobacterales	Enterobacteriaceae	Escherichia	Escherichia coli	Escherichia coli
NC_047798	Viruses	Uroviricota	Caudoviricetes	unclassified Caudoviricetes order	Autographiviridae	Przondovirus	Przondovirus K52	Klebsiella phage K5-2	Bacteria	Pseudomonadota	Gammaproteobacteria	Enterobacterales	Enterobacteriaceae	Klebsiella	Klebsiella pneumoniae	Klebsiella pneumoniae
NC_047799	Viruses	Uroviricota	Caudoviricetes	unclassified Caudoviricetes order	Autographiviridae	Przondovirus	Przondovirus K54	Klebsiella phage K5-4	Bacteria	Pseudomonadota	Gammaproteobacteria	Enterobacterales	Enterobacteriaceae	Klebsiella	Klebsiella pneumoniae	Klebsiella pneumoniae
NC_047805	Viruses	Uroviricota	Caudoviricetes	unclassified Caudoviricetes order	Autographiviridae	Pokrovskaiavirus	Pokrovskaiavirus fHeYen301	Yersinia phage fHe-Yen3-01	Bacteria	Pseudomonadota	Gammaproteobacteria	Enterobacterales	Yersiniaceae	Yersinia	Yersinia enterocolitica	Yersinia enterocolitica
NC_047805	Viruses	Uroviricota	Caudoviricetes	unclassified Caudoviricetes order	Autographiviridae	Pokrovskaiavirus	Pokrovskaiavirus fHeYen301	Yersinia phage fHe-Yen3-01	Bacteria	Pseudomonadota	Gammaproteobacteria	Enterobacterales	Yersiniaceae	Yersinia	Yersinia intermedia	Yersinia intermedia
NC_047805	Viruses	Uroviricota	Caudoviricetes	unclassified Caudoviricetes order	Autographiviridae	Pokrovskaiavirus	Pokrovskaiavirus fHeYen301	Yersinia phage fHe-Yen3-01	Bacteria	Pseudomonadota	Gammaproteobacteria	Enterobacterales	Yersiniaceae	Yersinia	Yersinia kristensenii	Yersinia kristensenii
NC_047805	Viruses	Uroviricota	Caudoviricetes	unclassified Caudoviricetes order	Autographiviridae	Pokrovskaiavirus	Pokrovskaiavirus fHeYen301	Yersinia phage fHe-Yen3-01	Bacteria	Pseudomonadota	Gammaproteobacteria	Enterobacterales	Yersiniaceae	Yersinia	Yersinia frederiksenii	Yersinia frederiksenii
NC_047812	Viruses	Uroviricota	Caudoviricetes	unclassified Caudoviricetes order	Drexlerviridae	Guelphvirus	Guelphvirus EC3a	Escherichia phage vB_EcoS_CEB_EC3a	Bacteria	Pseudomonadota	Gammaproteobacteria	Enterobacterales	Enterobacteriaceae	Escherichia	Escherichia coli	Escherichia coli
NC_047845	Viruses	Uroviricota	Caudoviricetes	unclassified Caudoviricetes order	Autographiviridae	Atuphduovirus	Atuphduovirus atuph02	Agrobacterium phage Atu_ph02	Bacteria	Pseudomonadota	Alphaproteobacteria	Hyphomicrobiales	Rhizobiaceae	Agrobacterium	Agrobacterium tumefaciens	Agrobacterium tumefaciens
NC_047846	Viruses	Uroviricota	Caudoviricetes	unclassified Caudoviricetes order	Autographiviridae	Atuphduovirus	Atuphduovirus atuph03	Agrobacterium phage Atu_ph03	Bacteria	Pseudomonadota	Alphaproteobacteria	Hyphomicrobiales	Rhizobiaceae	Agrobacterium	Agrobacterium tumefaciens	Agrobacterium tumefaciens
NC_047849	Viruses	Uroviricota	Caudoviricetes	unclassified Caudoviricetes order	Autographiviridae	Drulisvirus	Drulisvirus altogao	Klebsiella phage AltoGao	Bacteria	Pseudomonadota	Gammaproteobacteria	Enterobacterales	Enterobacteriaceae	Klebsiella	Klebsiella pneumoniae	Klebsiella pneumoniae
NC_047850	Viruses	Uroviricota	Caudoviricetes	unclassified Caudoviricetes order	Drexlerviridae	Webervirus	Webervirus mezzogao	Klebsiella phage MezzoGao	Bacteria	Pseudomonadota	Gammaproteobacteria	Enterobacterales	Enterobacteriaceae	Klebsiella	Klebsiella pneumoniae	Klebsiella pneumoniae
NC_047861	Viruses	Uroviricota	Caudoviricetes	unclassified Caudoviricetes order	unclassified Caudoviricetes family	Phabquatrovirus	Phabquatrovirus PHB04	Bordetella phage vB_BbrM_PHB04	Bacteria	Pseudomonadota	Betaproteobacteria	Burkholderiales	Alcaligenaceae	Bordetella	Bordetella bronchiseptica	Bordetella bronchiseptica
NC_047865	Viruses	Uroviricota	Caudoviricetes	unclassified Caudoviricetes order	Autographiviridae	Ahphunavirus	Ahphunavirus CF7	Aeromonas phage CF7	Bacteria	Pseudomonadota	Gammaproteobacteria	Aeromonadales	Aeromonadaceae	Aeromonas	Aeromonas hydrophila	Aeromonas hydrophila subsp. hydrophila
NC_047866	Viruses	Uroviricota	Caudoviricetes	unclassified Caudoviricetes order	Autographiviridae	Ahphunavirus	Ahphunavirus Ahp1	Aeromonas phage Ahp1	Bacteria	Pseudomonadota	Gammaproteobacteria	Aeromonadales	Aeromonadaceae	Aeromonas	Aeromonas hydrophila	Aeromonas hydrophila
NC_047866	Viruses	Uroviricota	Caudoviricetes	unclassified Caudoviricetes order	Autographiviridae	Ahphunavirus	Ahphunavirus Ahp1	Aeromonas phage Ahp1	Bacteria	Pseudomonadota	Gammaproteobacteria	Aeromonadales	Aeromonadaceae	Aeromonas	Aeromonas hydrophila	Aeromonas hydrophila subsp. hydrophila ATCC 7966
NC_047876	Viruses	Uroviricota	Caudoviricetes	unclassified Caudoviricetes order	Mesyanzhinovviridae	Vojvodinavirus	Bordetella virus CN1	Bordetella phage CN1	Bacteria	Pseudomonadota	Betaproteobacteria	Burkholderiales	Alcaligenaceae	Bordetella	Bordetella bronchiseptica	Bordetella bronchiseptica
NC_047877	Viruses	Uroviricota	Caudoviricetes	unclassified Caudoviricetes order	Mesyanzhinovviridae	Vojvodinavirus	Bordetella virus CN2	Bordetella phage CN2	Bacteria	Pseudomonadota	Betaproteobacteria	Burkholderiales	Alcaligenaceae	Bordetella	Bordetella bronchiseptica	Bordetella bronchiseptica
NC_047878	Viruses	Uroviricota	Caudoviricetes	unclassified Caudoviricetes order	Mesyanzhinovviridae	Vojvodinavirus	Bordetella virus FP1	Bordetella phage FP1	Bacteria	Pseudomonadota	Betaproteobacteria	Burkholderiales	Alcaligenaceae	Bordetella	Bordetella bronchiseptica	Bordetella bronchiseptica
NC_047879	Viruses	Uroviricota	Caudoviricetes	unclassified Caudoviricetes order	Mesyanzhinovviridae	Vojvodinavirus	Bordetella virus MW2	Bordetella phage MW2	Bacteria	Pseudomonadota	Betaproteobacteria	Burkholderiales	Alcaligenaceae	Bordetella	Bordetella bronchiseptica	Bordetella bronchiseptica
NC_047885	Viruses	Uroviricota	Caudoviricetes	unclassified Caudoviricetes order	Demerecviridae	Tequintavirus	Tequintavirus chee24	Escherichia phage chee24	Bacteria	Pseudomonadota	Gammaproteobacteria	Enterobacterales	Enterobacteriaceae	Escherichia	Escherichia coli	Escherichia coli str. K-12 substr. MG1655
NC_047900	Viruses	Uroviricota	Caudoviricetes	unclassified Caudoviricetes order	Ackermannviridae	Taipeivirus	Taipeivirus may	Klebsiella phage May	Bacteria	Pseudomonadota	Gammaproteobacteria	Enterobacterales	Enterobacteriaceae	Klebsiella	Klebsiella pneumoniae	Klebsiella pneumoniae
NC_047901	Viruses	Uroviricota	Caudoviricetes	unclassified Caudoviricetes order	Ackermannviridae	Taipeivirus	Taipeivirus menlow	Klebsiella phage Menlow	Bacteria	Pseudomonadota	Gammaproteobacteria	Enterobacterales	Enterobacteriaceae	Klebsiella	Klebsiella pneumoniae	Klebsiella pneumoniae
NC_047924	Viruses	Uroviricota	Caudoviricetes	unclassified Caudoviricetes order	Herelleviridae	Harbinvirus	Harbinvirus bacchae	Lactobacillus phage Bacchae	Bacteria	Bacillota	Bacilli	Lactobacillales	Lactobacillaceae	Lactiplantibacillus	Lactiplantibacillus plantarum	Lactiplantibacillus plantarum
NC_047926	Viruses	Uroviricota	Caudoviricetes	unclassified Caudoviricetes order	Herelleviridae	Harbinvirus	Harbinvirus semele	Lactobacillus phage Semele	Bacteria	Bacillota	Bacilli	Lactobacillales	Lactobacillaceae	Lactiplantibacillus	Lactiplantibacillus plantarum	Lactiplantibacillus plantarum
NC_047949	Viruses	Uroviricota	Caudoviricetes	unclassified Caudoviricetes order	Demerecviridae	Shenzhenvirus	Shenzhenvirus AhSzq1	Aeromonas phage AhSzq-1	Bacteria	Pseudomonadota	Gammaproteobacteria	Aeromonadales	Aeromonadaceae	Aeromonas	Aeromonas hydrophila	Aeromonas hydrophila
NC_047950	Viruses	Uroviricota	Caudoviricetes	unclassified Caudoviricetes order	Demerecviridae	Shenzhenvirus	Shenzhenvirus AhSzw1	Aeromonas phage AhSzw-1	Bacteria	Pseudomonadota	Gammaproteobacteria	Aeromonadales	Aeromonadaceae	Aeromonas	Aeromonas hydrophila	Aeromonas hydrophila
NC_047961	Viruses	Uroviricota	Caudoviricetes	unclassified Caudoviricetes order	Autographiviridae	Aarhusvirus	Aarhusvirus dagda	Dickeya phage Dagda	Bacteria	Pseudomonadota	Gammaproteobacteria	Enterobacterales	Pectobacteriaceae	Dickeya	Dickeya solani	Dickeya solani
NC_047964	Viruses	Uroviricota	Caudoviricetes	unclassified Caudoviricetes order	Autographiviridae	Ningirsuvirus	Ningirsuvirus ninurta	Dickeya phage Ninurta	Bacteria	Pseudomonadota	Gammaproteobacteria	Enterobacterales	Pectobacteriaceae	Dickeya	Dickeya solani	Dickeya solani
NC_047965	Viruses	Uroviricota	Caudoviricetes	unclassified Caudoviricetes order	Autographiviridae	Pifdecavirus	Pifdecavirus pv22PfluR64PP	Pseudomonas phage 22PfluR64PP	Bacteria	Pseudomonadota	Gammaproteobacteria	Pseudomonadales	Pseudomonadaceae	Pseudomonas	Pseudomonas fluorescens	Pseudomonas fluorescens
NC_047966	Viruses	Uroviricota	Caudoviricetes	unclassified Caudoviricetes order	Autographiviridae	Aerosvirus	Aerosvirus av25AhydR2PP	Aeromonas phage 25AhydR2PP	Bacteria	Pseudomonadota	Gammaproteobacteria	Aeromonadales	Aeromonadaceae	Aeromonas	Aeromonas hydrophila	Aeromonas hydrophila subsp. hydrophila ATCC 7966
NC_048001	Viruses	Uroviricota	Caudoviricetes	unclassified Caudoviricetes order	Demerecviridae	Tequintavirus	Tequintavirus SP3	Salmonella phage SP3	Bacteria	Pseudomonadota	Gammaproteobacteria	Enterobacterales	Enterobacteriaceae	Salmonella	Salmonella enterica	Salmonella enterica subsp. enterica serovar Paratyphi A
NC_048001	Viruses	Uroviricota	Caudoviricetes	unclassified Caudoviricetes order	Demerecviridae	Tequintavirus	Tequintavirus SP3	Salmonella phage SP3	Bacteria	Pseudomonadota	Gammaproteobacteria	Enterobacterales	Enterobacteriaceae	Salmonella	Salmonella enterica	Salmonella enterica subsp. enterica serovar Paratyphi B
NC_048001	Viruses	Uroviricota	Caudoviricetes	unclassified Caudoviricetes order	Demerecviridae	Tequintavirus	Tequintavirus SP3	Salmonella phage SP3	Bacteria	Pseudomonadota	Gammaproteobacteria	Enterobacterales	Enterobacteriaceae	Salmonella	Salmonella enterica	Salmonella enterica subsp. enterica serovar Typhi
NC_048001	Viruses	Uroviricota	Caudoviricetes	unclassified Caudoviricetes order	Demerecviridae	Tequintavirus	Tequintavirus SP3	Salmonella phage SP3	Bacteria	Pseudomonadota	Gammaproteobacteria	Enterobacterales	Enterobacteriaceae	Salmonella	Salmonella enterica	Salmonella enterica subsp. enterica serovar Typhimurium
NC_048001	Viruses	Uroviricota	Caudoviricetes	unclassified Caudoviricetes order	Demerecviridae	Tequintavirus	Tequintavirus SP3	Salmonella phage SP3	Bacteria	Pseudomonadota	Gammaproteobacteria	Enterobacterales	Enterobacteriaceae	Salmonella	Salmonella enterica	Salmonella enterica subsp. enterica serovar Enteritidis
NC_048001	Viruses	Uroviricota	Caudoviricetes	unclassified Caudoviricetes order	Demerecviridae	Tequintavirus	Tequintavirus SP3	Salmonella phage SP3	Bacteria	Pseudomonadota	Gammaproteobacteria	Enterobacterales	Enterobacteriaceae	Escherichia	Escherichia coli	Escherichia coli O145:H28 str. RM12581
NC_048057	Viruses	Uroviricota	Caudoviricetes	unclassified Caudoviricetes order	Autographiviridae	Aarhusvirus	Aarhusvirus katbat	Dickeya phage Katbat	Bacteria	Pseudomonadota	Gammaproteobacteria	Enterobacterales	Pectobacteriaceae	Dickeya	Dickeya solani	Dickeya solani
NC_048059	Viruses	Uroviricota	Caudoviricetes	unclassified Caudoviricetes order	Autographiviridae	Aarhusvirus	Aarhusvirus luksen	Dickeya phage Luksen	Bacteria	Pseudomonadota	Gammaproteobacteria	Enterobacterales	Pectobacteriaceae	Dickeya	Dickeya solani	Dickeya solani
NC_048060	Viruses	Uroviricota	Caudoviricetes	unclassified Caudoviricetes order	Autographiviridae	Aarhusvirus	Aarhusvirus mysterion	Dickeya phage Mysterion	Bacteria	Pseudomonadota	Gammaproteobacteria	Enterobacterales	Pectobacteriaceae	Dickeya	Dickeya solani	Dickeya solani
NC_048074	Viruses	Uroviricota	Caudoviricetes	unclassified Caudoviricetes order	unclassified Caudoviricetes family	Saclayvirus	Saclayvirus Aci011	Acinetobacter phage vB_AbaM_B09_Aci01-1	Bacteria	Pseudomonadota	Gammaproteobacteria	Moraxellales	Moraxellaceae	Acinetobacter	Acinetobacter baumannii	Acinetobacter baumannii
NC_048075	Viruses	Uroviricota	Caudoviricetes	unclassified Caudoviricetes order	unclassified Caudoviricetes family	Saclayvirus	Saclayvirus Aci022	Acinetobacter phage vB_AbaM_B09_Aci02-2	Bacteria	Pseudomonadota	Gammaproteobacteria	Moraxellales	Moraxellaceae	Acinetobacter	Acinetobacter baumannii	Acinetobacter baumannii
NC_048076	Viruses	Uroviricota	Caudoviricetes	unclassified Caudoviricetes order	Autographiviridae	Friunavirus	Friunavirus Aci07	Acinetobacter phage vB_AbaP_46-62_Aci07	Bacteria	Pseudomonadota	Gammaproteobacteria	Moraxellales	Moraxellaceae	Acinetobacter	Acinetobacter baumannii	Acinetobacter baumannii
NC_048080	Viruses	Uroviricota	Caudoviricetes	unclassified Caudoviricetes order	unclassified Caudoviricetes family	Saclayvirus	Saclayvirus Aci05	Acinetobacter phage vB_AbaM_B09_Aci05	Bacteria	Pseudomonadota	Gammaproteobacteria	Moraxellales	Moraxellaceae	Acinetobacter	Acinetobacter baumannii	Acinetobacter baumannii
NC_048081	Viruses	Uroviricota	Caudoviricetes	unclassified Caudoviricetes order	Autographiviridae	Friunavirus	Friunavirus Aci08	Acinetobacter phage vB_AbaP_B09_Aci08	Bacteria	Pseudomonadota	Gammaproteobacteria	Moraxellales	Moraxellaceae	Acinetobacter	Acinetobacter baumannii	Acinetobacter baumannii
NC_048083	Viruses	Uroviricota	Caudoviricetes	unclassified Caudoviricetes order	unclassified Caudoviricetes family	Getalongvirus	Getalongvirus getalong	Gordonia phage Getalong	Bacteria	Actinomycetota	Actinomycetes	Mycobacteriales	Gordoniaceae	Gordonia	Gordonia terrae	Gordonia terrae
NC_048084	Viruses	Uroviricota	Caudoviricetes	unclassified Caudoviricetes order	Herelleviridae	Harbinvirus	Harbinvirus iacchus	Lactobacillus phage Iacchus	Bacteria	Bacillota	Bacilli	Lactobacillales	Lactobacillaceae	Lactiplantibacillus	Lactiplantibacillus plantarum	Lactiplantibacillus plantarum
NC_048085	Viruses	Uroviricota	Caudoviricetes	unclassified Caudoviricetes order	Herelleviridae	Harbinvirus	Harbinvirus bromius	Lactobacillus phage Bromius	Bacteria	Bacillota	Bacilli	Lactobacillales	Lactobacillaceae	Lactiplantibacillus	Lactiplantibacillus plantarum	Lactiplantibacillus plantarum
NC_048112	Viruses	Uroviricota	Caudoviricetes	unclassified Caudoviricetes order	unclassified Caudoviricetes family	Skarprettervirus	Skarprettervirus skarpretter	Escherichia phage Skarpretter	Bacteria	Pseudomonadota	Gammaproteobacteria	Enterobacterales	Enterobacteriaceae	Escherichia	Escherichia coli	Escherichia coli str. K-12 substr. MG1655
NC_048126	Viruses	Uroviricota	Caudoviricetes	unclassified Caudoviricetes order	Drexlerviridae	Webervirus	Webervirus TSK1	Klebsiella phage TSK1	Bacteria	Pseudomonadota	Gammaproteobacteria	Enterobacterales	Enterobacteriaceae	Klebsiella	Klebsiella pneumoniae	Klebsiella pneumoniae
NC_048132	Viruses	Uroviricota	Caudoviricetes	unclassified Caudoviricetes order	Drexlerviridae	Warwickvirus	Warwickvirus wv95	Escherichia phage vB_EcoS-95	Bacteria	Pseudomonadota	Gammaproteobacteria	Enterobacterales	Enterobacteriaceae	Escherichia	Escherichia coli	Escherichia coli
NC_048133	Viruses	Uroviricota	Caudoviricetes	unclassified Caudoviricetes order	Autographiviridae	Aerosvirus	Aerosvirus ZPAH7	Aeromonas phage ZPAH7	Bacteria	Pseudomonadota	Gammaproteobacteria	Aeromonadales	Aeromonadaceae	Aeromonas	Aeromonas hydrophila	Aeromonas hydrophila
NC_048142	Viruses	Uroviricota	Caudoviricetes	unclassified Caudoviricetes order	Autographiviridae	Friunavirus	Friunavirus AbKT21III	Acinetobacter phage AbKT21phiIII	Bacteria	Pseudomonadota	Gammaproteobacteria	Moraxellales	Moraxellaceae	Acinetobacter	Acinetobacter baumannii	Acinetobacter baumannii
NC_048143	Viruses	Uroviricota	Caudoviricetes	unclassified Caudoviricetes order	Drexlerviridae	Webervirus	Webervirus KpKT21phi1	Klebsiella phage KpKT21phi1	Bacteria	Pseudomonadota	Gammaproteobacteria	Enterobacterales	Enterobacteriaceae	Klebsiella	Klebsiella pneumoniae	Klebsiella pneumoniae
NC_048194	Viruses	Uroviricota	Caudoviricetes	unclassified Caudoviricetes order	unclassified Caudoviricetes family	Wifcevirus	Wifcevirus WFH	Escherichia phage vB_EcoM_WFH	Bacteria	Pseudomonadota	Gammaproteobacteria	Enterobacterales	Enterobacteriaceae	Escherichia	Escherichia coli	Escherichia coli
NC_048625	Viruses	Uroviricota	Caudoviricetes	unclassified Caudoviricetes order	unclassified Caudoviricetes family	Sukhumvitvirus	Sukhumvitvirus T25	Lactobacillus phage T25	Bacteria	Bacillota	Bacilli	Lactobacillales	Lactobacillaceae	Lacticaseibacillus	Lacticaseibacillus paracasei	Lacticaseibacillus paracasei
NC_048629	Viruses	Uroviricota	Caudoviricetes	unclassified Caudoviricetes order	Guelinviridae	Capvunavirus	Capvunavirus CpV1	Clostridium phage CpV1	Bacteria	Bacillota	Clostridia	Eubacteriales	Clostridiaceae	Clostridium	Clostridium perfringens	Clostridium perfringens
NC_048631	Viruses	Uroviricota	Caudoviricetes	unclassified Caudoviricetes order	unclassified Caudoviricetes family	Spizizenvirus	Spizizenvirus sv105	Bacillus phage phi105	Bacteria	Bacillota	Bacilli	Bacillales	Bacillaceae	Bacillus	Bacillus subtilis	Bacillus subtilis
NC_048633	Viruses	Uroviricota	Caudoviricetes	unclassified Caudoviricetes order	unclassified Caudoviricetes family	Hubeivirus	Hubeivirus MY192	Bacillus phage vB_BceS-MY192	Bacteria	Bacillota	Bacilli	Bacillales	Bacillaceae	Bacillus	Bacillus cereus	Bacillus cereus
NC_048641	Viruses	Uroviricota	Caudoviricetes	unclassified Caudoviricetes order	unclassified Caudoviricetes family	Hubeivirus	Hubeivirus PfEFR4	Bacillus phage PfEFR-4	Bacteria	Bacillota	Bacilli	Bacillales	Bacillaceae	Bacillus	Bacillus cereus	Bacillus cereus
NC_048642	Viruses	Uroviricota	Caudoviricetes	unclassified Caudoviricetes order	unclassified Caudoviricetes family	Colneyvirus	Colneyvirus CDKM9	Clostridium phage CDKM9	Bacteria	Bacillota	Clostridia	Eubacteriales	Peptostreptococcaceae	Clostridioides	Clostridioides difficile	Clostridioides difficile
NC_048643	Viruses	Uroviricota	Caudoviricetes	unclassified Caudoviricetes order	unclassified Caudoviricetes family	Colneyvirus	Colneyvirus CDKM15	Clostridium phage CDKM15	Bacteria	Bacillota	Clostridia	Eubacteriales	Peptostreptococcaceae	Clostridioides	Clostridioides difficile	Clostridioides difficile
NC_048644	Viruses	Uroviricota	Caudoviricetes	unclassified Caudoviricetes order	unclassified Caudoviricetes family	Peeveelvirus	Peeveelvirus pv3AJ2017	Staphylococcus phage 3 AJ-2017	Bacteria	Bacillota	Bacilli	Bacillales	Staphylococcaceae	Staphylococcus	Staphylococcus aureus	Staphylococcus aureus subsp. aureus COL
NC_048652	Viruses	Uroviricota	Caudoviricetes	unclassified Caudoviricetes order	Herelleviridae	Grisebachstrassevirus	Grisebachstrassevirus goe3	Bacillus phage vB_BsuM-Goe3	Bacteria	Bacillota	Bacilli	Bacillales	Bacillaceae	Bacillus	Bacillus amyloliquefaciens	Bacillus amyloliquefaciens
NC_048652	Viruses	Uroviricota	Caudoviricetes	unclassified Caudoviricetes order	Herelleviridae	Grisebachstrassevirus	Grisebachstrassevirus goe3	Bacillus phage vB_BsuM-Goe3	Bacteria	Bacillota	Bacilli	Bacillales	Bacillaceae	Bacillus	Bacillus licheniformis	Bacillus licheniformis
NC_048652	Viruses	Uroviricota	Caudoviricetes	unclassified Caudoviricetes order	Herelleviridae	Grisebachstrassevirus	Grisebachstrassevirus goe3	Bacillus phage vB_BsuM-Goe3	Bacteria	Bacillota	Bacilli	Bacillales	Bacillaceae	Bacillus	Bacillus subtilis	Bacillus subtilis
NC_048652	Viruses	Uroviricota	Caudoviricetes	unclassified Caudoviricetes order	Herelleviridae	Grisebachstrassevirus	Grisebachstrassevirus goe3	Bacillus phage vB_BsuM-Goe3	Bacteria	Bacillota	Bacilli	Bacillales	Bacillaceae	Bacillus	Bacillus subtilis	Bacillus subtilis subsp. natto
NC_048652	Viruses	Uroviricota	Caudoviricetes	unclassified Caudoviricetes order	Herelleviridae	Grisebachstrassevirus	Grisebachstrassevirus goe3	Bacillus phage vB_BsuM-Goe3	Bacteria	Bacillota	Bacilli	Bacillales	Bacillaceae	Bacillus	Bacillus subtilis	Bacillus subtilis subsp. subtilis str. 168
NC_048652	Viruses	Uroviricota	Caudoviricetes	unclassified Caudoviricetes order	Herelleviridae	Grisebachstrassevirus	Grisebachstrassevirus goe3	Bacillus phage vB_BsuM-Goe3	Bacteria	Bacillota	Bacilli	Bacillales	Bacillaceae	Bacillus	Bacillus licheniformis	Bacillus licheniformis DSM 13 = ATCC 14580
NC_048652	Viruses	Uroviricota	Caudoviricetes	unclassified Caudoviricetes order	Herelleviridae	Grisebachstrassevirus	Grisebachstrassevirus goe3	Bacillus phage vB_BsuM-Goe3	Bacteria	Bacillota	Bacilli	Bacillales	Bacillaceae	Bacillus	Bacillus pumilus	Bacillus pumilus SAFR-032
NC_048652	Viruses	Uroviricota	Caudoviricetes	unclassified Caudoviricetes order	Herelleviridae	Grisebachstrassevirus	Grisebachstrassevirus goe3	Bacillus phage vB_BsuM-Goe3	Bacteria	Bacillota	Bacilli	Bacillales	Bacillaceae	Bacillus	Bacillus subtilis	Bacillus subtilis subsp. subtilis NCIB 3610 = ATCC 6051 = DSM 10
NC_048661	Viruses	Uroviricota	Caudoviricetes	unclassified Caudoviricetes order	Guelinviridae	Gregsiragusavirus	Gregsiragusavirus CPS1	Clostridium phage CPS1	Bacteria	Bacillota	Clostridia	Eubacteriales	Clostridiaceae	Clostridium	Clostridium perfringens	Clostridium perfringens
NC_048667	Viruses	Uroviricota	Caudoviricetes	unclassified Caudoviricetes order	unclassified Caudoviricetes family	Deurplevirus	Deurplevirus deeppurple	Bacillus phage Deep-Purple	Bacteria	Bacillota	Bacilli	Bacillales	Bacillaceae	Bacillus	Bacillus cereus	Bacillus cereus
NC_048667	Viruses	Uroviricota	Caudoviricetes	unclassified Caudoviricetes order	unclassified Caudoviricetes family	Deurplevirus	Deurplevirus deeppurple	Bacillus phage Deep-Purple	Bacteria	Bacillota	Bacilli	Bacillales	Bacillaceae	Bacillus	Bacillus mycoides	Bacillus mycoides
NC_048673	Viruses	Uroviricota	Caudoviricetes	unclassified Caudoviricetes order	Straboviridae	Ceceduovirus	Ceceduovirus aszj	Aeromonas phage AS-zj	Bacteria	Pseudomonadota	Gammaproteobacteria	Aeromonadales	Aeromonadaceae	Aeromonas	Aeromonas hydrophila	Aeromonas hydrophila
NC_048673	Viruses	Uroviricota	Caudoviricetes	unclassified Caudoviricetes order	Straboviridae	Ceceduovirus	Ceceduovirus aszj	Aeromonas phage AS-zj	Bacteria	Pseudomonadota	Gammaproteobacteria	Aeromonadales	Aeromonadaceae	Aeromonas	Aeromonas salmonicida	Aeromonas salmonicida
NC_048674	Viruses	Uroviricota	Caudoviricetes	unclassified Caudoviricetes order	Straboviridae	Ceceduovirus	Ceceduovirus assw	Aeromonas phage AS-sw	Bacteria	Pseudomonadota	Gammaproteobacteria	Aeromonadales	Aeromonadaceae	Aeromonas	Aeromonas hydrophila	Aeromonas hydrophila
NC_048674	Viruses	Uroviricota	Caudoviricetes	unclassified Caudoviricetes order	Straboviridae	Ceceduovirus	Ceceduovirus assw	Aeromonas phage AS-sw	Bacteria	Pseudomonadota	Gammaproteobacteria	Aeromonadales	Aeromonadaceae	Aeromonas	Aeromonas salmonicida	Aeromonas salmonicida
NC_048688	Viruses	Uroviricota	Caudoviricetes	unclassified Caudoviricetes order	unclassified Caudoviricetes family	Fernvirus	Fernvirus BN12	Paenibacillus phage BN12	Bacteria	Bacillota	Bacilli	Bacillales	Paenibacillaceae	Paenibacillus	Paenibacillus larvae	Paenibacillus larvae
NC_048693	Viruses	Uroviricota	Caudoviricetes	unclassified Caudoviricetes order	unclassified Caudoviricetes family	Fernvirus	Fernvirus likha	Paenibacillus phage Likha	Bacteria	Bacillota	Bacilli	Bacillales	Paenibacillaceae	Paenibacillus	Paenibacillus larvae	Paenibacillus larvae
NC_048698	Viruses	Uroviricota	Caudoviricetes	unclassified Caudoviricetes order	unclassified Caudoviricetes family	Carmenvirus	Carmenvirus carmen17	Bacillus phage Carmen17	Bacteria	Bacillota	Bacilli	Bacillales	Bacillaceae	Bacillus	Bacillus thuringiensis	Bacillus thuringiensis
NC_048726	Viruses	Uroviricota	Caudoviricetes	unclassified Caudoviricetes order	Herelleviridae	Jeonjuvirus	Jeonjuvirus BSP38	Bacillus phage BSP38	Bacteria	Bacillota	Bacilli	Bacillales	Bacillaceae	Bacillus	Bacillus licheniformis	Bacillus licheniformis
NC_048726	Viruses	Uroviricota	Caudoviricetes	unclassified Caudoviricetes order	Herelleviridae	Jeonjuvirus	Jeonjuvirus BSP38	Bacillus phage BSP38	Bacteria	Bacillota	Bacilli	Bacillales	Bacillaceae	Bacillus	Bacillus subtilis	Bacillus subtilis
NC_048732	Viruses	Uroviricota	Caudoviricetes	unclassified Caudoviricetes order	Casjensviridae	Yonseivirus	Yonseivirus seifer	Klebsiella phage Seifer	Bacteria	Pseudomonadota	Gammaproteobacteria	Enterobacterales	Enterobacteriaceae	Klebsiella	Klebsiella pneumoniae	Klebsiella pneumoniae
NC_048762	Viruses	Uroviricota	Caudoviricetes	unclassified Caudoviricetes order	unclassified Caudoviricetes family	Pushchinovirus	Pushchinovirus B83	Bacillus phage vB_BtS_B83	Bacteria	Bacillota	Bacilli	Bacillales	Bacillaceae	Bacillus	Bacillus thuringiensis	Bacillus thuringiensis
NC_048769	Viruses	Uroviricota	Caudoviricetes	unclassified Caudoviricetes order	unclassified Caudoviricetes family	Plateaulakevirus	Plateaulakevirus pv2L372D	Aeromonas phage 2L372D	Bacteria	Pseudomonadota	Gammaproteobacteria	Aeromonadales	Aeromonadaceae	Aeromonas	Aeromonas hydrophila	Aeromonas hydrophila subsp. hydrophila
NC_048770	Viruses	Uroviricota	Caudoviricetes	unclassified Caudoviricetes order	unclassified Caudoviricetes family	Plateaulakevirus	Plateaulakevirus pv2L372X	Aeromonas phage 2L372X	Bacteria	Pseudomonadota	Gammaproteobacteria	Aeromonadales	Aeromonadaceae	Aeromonas	Aeromonas hydrophila	Aeromonas hydrophila subsp. hydrophila
NC_048771	Viruses	Uroviricota	Caudoviricetes	unclassified Caudoviricetes order	unclassified Caudoviricetes family	Plateaulakevirus	Plateaulakevirus pv4L372D	Aeromonas phage 4L372D	Bacteria	Pseudomonadota	Gammaproteobacteria	Aeromonadales	Aeromonadaceae	Aeromonas	Aeromonas hydrophila	Aeromonas hydrophila subsp. hydrophila
NC_048772	Viruses	Uroviricota	Caudoviricetes	unclassified Caudoviricetes order	unclassified Caudoviricetes family	Plateaulakevirus	Plateaulakevirus pv4L372XY	Aeromonas phage 4L372XY	Bacteria	Pseudomonadota	Gammaproteobacteria	Aeromonadales	Aeromonadaceae	Aeromonas	Aeromonas hydrophila	Aeromonas hydrophila subsp. hydrophila
NC_048773	Viruses	Uroviricota	Caudoviricetes	unclassified Caudoviricetes order	unclassified Caudoviricetes family	Lahexavirus	Lahexavirus lv44572	Aeromonas phage 4_4572	Bacteria	Pseudomonadota	Gammaproteobacteria	Aeromonadales	Aeromonadaceae	Aeromonas	Aeromonas hydrophila	Aeromonas hydrophila subsp. hydrophila
NC_048774	Viruses	Uroviricota	Caudoviricetes	unclassified Caudoviricetes order	unclassified Caudoviricetes family	Lahexavirus	Lahexavirus LAh6	Aeromonas phage LAh_6	Bacteria	Pseudomonadota	Gammaproteobacteria	Aeromonadales	Aeromonadaceae	Aeromonas	Aeromonas hydrophila	Aeromonas hydrophila
NC_048775	Viruses	Uroviricota	Caudoviricetes	unclassified Caudoviricetes order	unclassified Caudoviricetes family	Lahexavirus	Lahexavirus LAh8	Aeromonas phage LAh_8	Bacteria	Pseudomonadota	Gammaproteobacteria	Aeromonadales	Aeromonadaceae	Aeromonas	Aeromonas hydrophila	Aeromonas hydrophila
NC_048776	Viruses	Uroviricota	Caudoviricetes	unclassified Caudoviricetes order	unclassified Caudoviricetes family	Lahexavirus	Lahexavirus LAh9	Aeromonas phage LAh_9	Bacteria	Pseudomonadota	Gammaproteobacteria	Aeromonadales	Aeromonadaceae	Aeromonas	Aeromonas hydrophila	Aeromonas hydrophila
NC_048797	Viruses	Uroviricota	Caudoviricetes	unclassified Caudoviricetes order	Herelleviridae	Goettingenvirus	Goettingenvirus goe8	Bacillus phage vB_BmeM-Goe8	Bacteria	Bacillota	Bacilli	Bacillales	Bacillaceae	Priestia	Priestia megaterium	Priestia megaterium DSM 319
NC_048798	Viruses	Uroviricota	Caudoviricetes	unclassified Caudoviricetes order	unclassified Caudoviricetes family	Marfavirus	Marfavirus marfa	Klebsiella phage Marfa	Bacteria	Pseudomonadota	Gammaproteobacteria	Enterobacterales	Enterobacteriaceae	Klebsiella	Klebsiella pneumoniae	Klebsiella pneumoniae
NC_048808	Viruses	Uroviricota	Caudoviricetes	unclassified Caudoviricetes order	Demerecviridae	Epseptimavirus	Epseptimavirus OSYSTA	Salmonella phage OSY-STA	Bacteria	Pseudomonadota	Gammaproteobacteria	Enterobacterales	Enterobacteriaceae	Salmonella	Salmonella enterica	Salmonella enterica subsp. enterica serovar Heidelberg
NC_048808	Viruses	Uroviricota	Caudoviricetes	unclassified Caudoviricetes order	Demerecviridae	Epseptimavirus	Epseptimavirus OSYSTA	Salmonella phage OSY-STA	Bacteria	Pseudomonadota	Gammaproteobacteria	Enterobacterales	Enterobacteriaceae	Salmonella	Salmonella enterica	Salmonella enterica subsp. enterica serovar Oranienburg
NC_048808	Viruses	Uroviricota	Caudoviricetes	unclassified Caudoviricetes order	Demerecviridae	Epseptimavirus	Epseptimavirus OSYSTA	Salmonella phage OSY-STA	Bacteria	Pseudomonadota	Gammaproteobacteria	Enterobacterales	Enterobacteriaceae	Salmonella	Salmonella enterica	Salmonella enterica subsp. enterica serovar Virchow
NC_048808	Viruses	Uroviricota	Caudoviricetes	unclassified Caudoviricetes order	Demerecviridae	Epseptimavirus	Epseptimavirus OSYSTA	Salmonella phage OSY-STA	Bacteria	Pseudomonadota	Gammaproteobacteria	Enterobacterales	Enterobacteriaceae	Salmonella	Salmonella enterica	Salmonella enterica subsp. enterica serovar Weltevreden
NC_048808	Viruses	Uroviricota	Caudoviricetes	unclassified Caudoviricetes order	Demerecviridae	Epseptimavirus	Epseptimavirus OSYSTA	Salmonella phage OSY-STA	Bacteria	Pseudomonadota	Gammaproteobacteria	Enterobacterales	Enterobacteriaceae	Salmonella	Salmonella enterica	Salmonella enterica subsp. enterica serovar Anatum
NC_048808	Viruses	Uroviricota	Caudoviricetes	unclassified Caudoviricetes order	Demerecviridae	Epseptimavirus	Epseptimavirus OSYSTA	Salmonella phage OSY-STA	Bacteria	Pseudomonadota	Gammaproteobacteria	Enterobacterales	Enterobacteriaceae	Salmonella	Salmonella enterica	Salmonella enterica subsp. enterica serovar Saintpaul
NC_048808	Viruses	Uroviricota	Caudoviricetes	unclassified Caudoviricetes order	Demerecviridae	Epseptimavirus	Epseptimavirus OSYSTA	Salmonella phage OSY-STA	Bacteria	Pseudomonadota	Gammaproteobacteria	Enterobacterales	Enterobacteriaceae	Salmonella	Salmonella enterica	Salmonella enterica subsp. enterica serovar Newport
NC_048808	Viruses	Uroviricota	Caudoviricetes	unclassified Caudoviricetes order	Demerecviridae	Epseptimavirus	Epseptimavirus OSYSTA	Salmonella phage OSY-STA	Bacteria	Pseudomonadota	Gammaproteobacteria	Enterobacterales	Enterobacteriaceae	Salmonella	Salmonella enterica	Salmonella enterica subsp. enterica serovar Montevideo
NC_048808	Viruses	Uroviricota	Caudoviricetes	unclassified Caudoviricetes order	Demerecviridae	Epseptimavirus	Epseptimavirus OSYSTA	Salmonella phage OSY-STA	Bacteria	Pseudomonadota	Gammaproteobacteria	Enterobacterales	Enterobacteriaceae	Salmonella	Salmonella enterica	Salmonella enterica subsp. enterica serovar Kentucky
NC_048808	Viruses	Uroviricota	Caudoviricetes	unclassified Caudoviricetes order	Demerecviridae	Epseptimavirus	Epseptimavirus OSYSTA	Salmonella phage OSY-STA	Bacteria	Pseudomonadota	Gammaproteobacteria	Enterobacterales	Enterobacteriaceae	Salmonella	Salmonella enterica	Salmonella enterica subsp. enterica serovar Typhimurium str. 14028S
NC_048808	Viruses	Uroviricota	Caudoviricetes	unclassified Caudoviricetes order	Demerecviridae	Epseptimavirus	Epseptimavirus OSYSTA	Salmonella phage OSY-STA	Bacteria	Pseudomonadota	Gammaproteobacteria	Enterobacterales	Enterobacteriaceae	Salmonella	Salmonella enterica	Salmonella enterica subsp. enterica serovar Corvallis
NC_048847	Viruses	Uroviricota	Caudoviricetes	unclassified Caudoviricetes order	unclassified Caudoviricetes family	Myoalterovirus	Myoalterovirus PT11V22	Alteromonas phage vB_AmeM_PT11-V22	Bacteria	Pseudomonadota	Gammaproteobacteria	Alteromonadales	Alteromonadaceae	Alteromonas	Alteromonas mediterranea	Alteromonas mediterranea
NC_048853	Viruses	Uroviricota	Caudoviricetes	unclassified Caudoviricetes order	Demerecviridae	Tequintavirus	Tequintavirus NBEco001	Phage NBEco001	Bacteria	Pseudomonadota	Gammaproteobacteria	Enterobacterales	Enterobacteriaceae	Salmonella	Salmonella enterica	Salmonella enterica
NC_048856	Viruses	Uroviricota	Caudoviricetes	unclassified Caudoviricetes order	Demerecviridae	Tequintavirus	Tequintavirus NBSal003	Phage NBSal003	Bacteria	Pseudomonadota	Gammaproteobacteria	Enterobacterales	Enterobacteriaceae	Salmonella	Salmonella enterica	Salmonella enterica
NC_048857	Viruses	Uroviricota	Caudoviricetes	unclassified Caudoviricetes order	Demerecviridae	Tequintavirus	Tequintavirus NBSal005	Phage NBSal005	Bacteria	Pseudomonadota	Gammaproteobacteria	Enterobacterales	Enterobacteriaceae	Salmonella	Salmonella enterica	Salmonella enterica
NC_048858	Viruses	Uroviricota	Caudoviricetes	unclassified Caudoviricetes order	unclassified Caudoviricetes family	Badaztecvirus	Badaztecvirus badaztec1	Bifidobacterium phage BadAztec1	Bacteria	Actinomycetota	Actinomycetes	Bifidobacteriales	Bifidobacteriaceae	Bifidobacterium	Bifidobacterium asteroides	Bifidobacterium asteroides
NC_048859	Viruses	Uroviricota	Caudoviricetes	unclassified Caudoviricetes order	unclassified Caudoviricetes family	Badaztecvirus	Badaztecvirus badaargau2	Bifidobacterium phage BadAargau2	Bacteria	Actinomycetota	Actinomycetes	Bifidobacteriales	Bifidobacteriaceae	Bifidobacterium	Bifidobacterium asteroides	Bifidobacterium asteroides
NC_049372	Viruses	Uroviricota	Caudoviricetes	unclassified Caudoviricetes order	Schitoviridae	Aoqinvirus	Aoqinvirus RD1410W101	Roseobacter phage RD-1410W1-01	Bacteria	Pseudomonadota	Alphaproteobacteria	Rhodobacterales	Roseobacteraceae	Roseobacter	Roseobacter denitrificans	Roseobacter denitrificans OCh 114
NC_049396	Viruses	Uroviricota	Caudoviricetes	unclassified Caudoviricetes order	Ackermannviridae	Kuttervirus	Kuttervirus SP1	Salmonella phage SP1	Bacteria	Pseudomonadota	Gammaproteobacteria	Enterobacterales	Enterobacteriaceae	Salmonella	Salmonella enterica	Salmonella enterica subsp. enterica serovar Paratyphi A
NC_049396	Viruses	Uroviricota	Caudoviricetes	unclassified Caudoviricetes order	Ackermannviridae	Kuttervirus	Kuttervirus SP1	Salmonella phage SP1	Bacteria	Pseudomonadota	Gammaproteobacteria	Enterobacterales	Enterobacteriaceae	Salmonella	Salmonella enterica	Salmonella enterica subsp. enterica serovar Paratyphi B
NC_049396	Viruses	Uroviricota	Caudoviricetes	unclassified Caudoviricetes order	Ackermannviridae	Kuttervirus	Kuttervirus SP1	Salmonella phage SP1	Bacteria	Pseudomonadota	Gammaproteobacteria	Enterobacterales	Enterobacteriaceae	Salmonella	Salmonella enterica	Salmonella enterica subsp. enterica serovar Typhi
NC_049396	Viruses	Uroviricota	Caudoviricetes	unclassified Caudoviricetes order	Ackermannviridae	Kuttervirus	Kuttervirus SP1	Salmonella phage SP1	Bacteria	Pseudomonadota	Gammaproteobacteria	Enterobacterales	Enterobacteriaceae	Salmonella	Salmonella enterica	Salmonella enterica subsp. enterica serovar Typhimurium
NC_049396	Viruses	Uroviricota	Caudoviricetes	unclassified Caudoviricetes order	Ackermannviridae	Kuttervirus	Kuttervirus SP1	Salmonella phage SP1	Bacteria	Pseudomonadota	Gammaproteobacteria	Enterobacterales	Enterobacteriaceae	Salmonella	Salmonella enterica	Salmonella enterica subsp. enterica serovar Enteritidis
NC_049396	Viruses	Uroviricota	Caudoviricetes	unclassified Caudoviricetes order	Ackermannviridae	Kuttervirus	Kuttervirus SP1	Salmonella phage SP1	Bacteria	Pseudomonadota	Gammaproteobacteria	Enterobacterales	Enterobacteriaceae	Escherichia	Escherichia coli	Escherichia coli O145:H28 str. RM12581
NC_049438	Viruses	Uroviricota	Caudoviricetes	unclassified Caudoviricetes order	Straboviridae	Lazarusvirus	Lazarusvirus fhyacithree	Acinetobacter phage vB_ApiM_fHyAci03	Bacteria	Pseudomonadota	Gammaproteobacteria	Moraxellales	Moraxellaceae	Acinetobacter	Acinetobacter pittii	Acinetobacter pittii
NC_049438	Viruses	Uroviricota	Caudoviricetes	unclassified Caudoviricetes order	Straboviridae	Lazarusvirus	Lazarusvirus fhyacithree	Acinetobacter phage vB_ApiM_fHyAci03	Bacteria	Pseudomonadota	Gammaproteobacteria	Moraxellales	Moraxellaceae	Acinetobacter	Acinetobacter nosocomialis	Acinetobacter nosocomialis
NC_049441	Viruses	Uroviricota	Caudoviricetes	unclassified Caudoviricetes order	Straboviridae	Lazarusvirus	Lazarusvirus karl	Acinetobacter phage KARL-1	Bacteria	Pseudomonadota	Gammaproteobacteria	Moraxellales	Moraxellaceae	Acinetobacter	Acinetobacter baumannii	Acinetobacter baumannii
NC_049444	Viruses	Uroviricota	Caudoviricetes	unclassified Caudoviricetes order	Schitoviridae	Pylasvirus	Pylasvirus pylas	Klebsiella phage Pylas	Bacteria	Pseudomonadota	Gammaproteobacteria	Enterobacterales	Enterobacteriaceae	Klebsiella	Klebsiella pneumoniae	Klebsiella pneumoniae
NC_049445	Viruses	Uroviricota	Caudoviricetes	unclassified Caudoviricetes order	Straboviridae	Hadassahvirus	Hadassahvirus azbtza1	Acinetobacter phage AbTZA1	Bacteria	Pseudomonadota	Gammaproteobacteria	Moraxellales	Moraxellaceae	Acinetobacter	Acinetobacter baumannii	Acinetobacter baumannii
NC_049461	Viruses	Uroviricota	Caudoviricetes	unclassified Caudoviricetes order	Peduoviridae	Peduovirus	Peduovirus R18C	Bacteriophage R18C	Bacteria	Pseudomonadota	Gammaproteobacteria	Enterobacterales	Enterobacteriaceae	Shigella	Shigella sonnei	Shigella sonnei
NC_049461	Viruses	Uroviricota	Caudoviricetes	unclassified Caudoviricetes order	Peduoviridae	Peduovirus	Peduovirus R18C	Bacteriophage R18C	Bacteria	Pseudomonadota	Gammaproteobacteria	Enterobacterales	Enterobacteriaceae	Escherichia	Escherichia coli	Escherichia coli str. K-12 substr. MG1655
NC_049462	Viruses	Uroviricota	Caudoviricetes	unclassified Caudoviricetes order	Ackermannviridae	Taipeivirus	Taipeivirus magnus	Klebsiella phage Magnus	Bacteria	Pseudomonadota	Gammaproteobacteria	Enterobacterales	Enterobacteriaceae	Klebsiella	Klebsiella pneumoniae	Klebsiella pneumoniae
NC_049480	Viruses	Uroviricota	Caudoviricetes	unclassified Caudoviricetes order	unclassified Caudoviricetes family	Skunavirus	Skunavirus CHPC129	Lactococcus phage CHPC129	Bacteria	Bacillota	Bacilli	Lactobacillales	Streptococcaceae	Lactococcus	Lactococcus cremoris	Lactococcus cremoris
NC_049483	Viruses	Uroviricota	Caudoviricetes	unclassified Caudoviricetes order	unclassified Caudoviricetes family	Skunavirus	Skunavirus CHPC52	Lactococcus phage CHPC52	Bacteria	Bacillota	Bacilli	Lactobacillales	Streptococcaceae	Lactococcus	Lactococcus cremoris	Lactococcus cremoris
NC_049484	Viruses	Uroviricota	Caudoviricetes	unclassified Caudoviricetes order	unclassified Caudoviricetes family	Skunavirus	Skunavirus CHPC781	Lactococcus phage CHPC781	Bacteria	Bacillota	Bacilli	Lactobacillales	Streptococcaceae	Lactococcus	Lactococcus cremoris	Lactococcus cremoris
NC_049485	Viruses	Uroviricota	Caudoviricetes	unclassified Caudoviricetes order	unclassified Caudoviricetes family	Skunavirus	Skunavirus CHPC958	Lactococcus phage CHPC958	Bacteria	Bacillota	Bacilli	Lactobacillales	Streptococcaceae	Lactococcus	Lactococcus cremoris	Lactococcus cremoris
NC_049486	Viruses	Uroviricota	Caudoviricetes	unclassified Caudoviricetes order	unclassified Caudoviricetes family	Skunavirus	Skunavirus CHPC959	Lactococcus phage CHPC959	Bacteria	Bacillota	Bacilli	Lactobacillales	Streptococcaceae	Lactococcus	Lactococcus cremoris	Lactococcus cremoris
NC_049487	Viruses	Uroviricota	Caudoviricetes	unclassified Caudoviricetes order	unclassified Caudoviricetes family	Skunavirus	Skunavirus CHPC964	Lactococcus phage CHPC964	Bacteria	Bacillota	Bacilli	Lactobacillales	Streptococcaceae	Lactococcus	Lactococcus cremoris	Lactococcus cremoris
NC_049488	Viruses	Uroviricota	Caudoviricetes	unclassified Caudoviricetes order	unclassified Caudoviricetes family	Skunavirus	Skunavirus CHPC965	Lactococcus phage CHPC965	Bacteria	Bacillota	Bacilli	Lactobacillales	Streptococcaceae	Lactococcus	Lactococcus cremoris	Lactococcus cremoris
NC_049494	Viruses	Uroviricota	Caudoviricetes	unclassified Caudoviricetes order	Straboviridae	Hadassahvirus	Hadassahvirus pht2	Acinetobacter phage vB_AbaM_PhT2	Bacteria	Pseudomonadota	Gammaproteobacteria	Moraxellales	Moraxellaceae	Acinetobacter	Acinetobacter baumannii	Acinetobacter baumannii
NC_049815	Viruses	Uroviricota	Caudoviricetes	unclassified Caudoviricetes order	Drexlerviridae	Warwickvirus	Warwickvirus tonn	Escherichia phage tonn	Bacteria	Pseudomonadota	Gammaproteobacteria	Enterobacterales	Enterobacteriaceae	Escherichia	Escherichia coli	Escherichia coli str. K-12 substr. MG1655
NC_049816	Viruses	Uroviricota	Caudoviricetes	unclassified Caudoviricetes order	Drexlerviridae	Warwickvirus	Warwickvirus tunus	Escherichia phage tunus	Bacteria	Pseudomonadota	Gammaproteobacteria	Enterobacterales	Enterobacteriaceae	Escherichia	Escherichia coli	Escherichia coli str. K-12 substr. MG1655
NC_049817	Viruses	Uroviricota	Caudoviricetes	unclassified Caudoviricetes order	Drexlerviridae	Warwickvirus	Warwickvirus tonnikala	Escherichia phage tonnikala	Bacteria	Pseudomonadota	Gammaproteobacteria	Enterobacterales	Enterobacteriaceae	Escherichia	Escherichia coli	Escherichia coli str. K-12 substr. MG1655
NC_049818	Viruses	Uroviricota	Caudoviricetes	unclassified Caudoviricetes order	Drexlerviridae	Warwickvirus	Warwickvirus tonijn	Escherichia phage tonijn	Bacteria	Pseudomonadota	Gammaproteobacteria	Enterobacterales	Enterobacteriaceae	Escherichia	Escherichia coli	Escherichia coli str. K-12 substr. MG1655
NC_049823	Viruses	Uroviricota	Caudoviricetes	unclassified Caudoviricetes order	Drexlerviridae	Hanrivervirus	Hanrivervirus herni	Escherichia phage herni	Bacteria	Pseudomonadota	Gammaproteobacteria	Enterobacterales	Enterobacteriaceae	Escherichia	Escherichia coli	Escherichia coli str. K-12 substr. MG1655
NC_049825	Viruses	Uroviricota	Caudoviricetes	unclassified Caudoviricetes order	Drexlerviridae	Hanrivervirus	Hanrivervirus grams	Escherichia phage grams	Bacteria	Pseudomonadota	Gammaproteobacteria	Enterobacterales	Enterobacteriaceae	Escherichia	Escherichia coli	Escherichia coli str. K-12 substr. MG1655
NC_049827	Viruses	Uroviricota	Caudoviricetes	unclassified Caudoviricetes order	Drexlerviridae	Hanrivervirus	Hanrivervirus damhaus	Escherichia phage damhaus	Bacteria	Pseudomonadota	Gammaproteobacteria	Enterobacterales	Enterobacteriaceae	Escherichia	Escherichia coli	Escherichia coli str. K-12 substr. MG1655
NC_049828	Viruses	Uroviricota	Caudoviricetes	unclassified Caudoviricetes order	Drexlerviridae	Hanrivervirus	Hanrivervirus haarsle	Escherichia phage haarsle	Bacteria	Pseudomonadota	Gammaproteobacteria	Enterobacterales	Enterobacteriaceae	Escherichia	Escherichia coli	Escherichia coli str. K-12 substr. MG1655
NC_049839	Viruses	Uroviricota	Caudoviricetes	unclassified Caudoviricetes order	Drexlerviridae	Webervirus	Webervirus sweeny	Klebsiella phage Sweeny	Bacteria	Pseudomonadota	Gammaproteobacteria	Enterobacterales	Enterobacteriaceae	Klebsiella	Klebsiella pneumoniae	Klebsiella pneumoniae
NC_049841	Viruses	Uroviricota	Caudoviricetes	unclassified Caudoviricetes order	Drexlerviridae	Webervirus	Webervirus skenny	Klebsiella phage Skenny	Bacteria	Pseudomonadota	Gammaproteobacteria	Enterobacterales	Enterobacteriaceae	Klebsiella	Klebsiella pneumoniae	Klebsiella pneumoniae
NC_049846	Viruses	Uroviricota	Caudoviricetes	unclassified Caudoviricetes order	Drexlerviridae	Webervirus	Webervirus shelby	Klebsiella phage Shelby	Bacteria	Pseudomonadota	Gammaproteobacteria	Enterobacterales	Enterobacteriaceae	Klebsiella	Klebsiella pneumoniae	Klebsiella pneumoniae
NC_049847	Viruses	Uroviricota	Caudoviricetes	unclassified Caudoviricetes order	Drexlerviridae	Webervirus	Webervirus sin4	Klebsiella phage Sin4	Bacteria	Pseudomonadota	Gammaproteobacteria	Enterobacterales	Enterobacteriaceae	Klebsiella	Klebsiella pneumoniae	Klebsiella pneumoniae
NC_049852	Viruses	Uroviricota	Caudoviricetes	unclassified Caudoviricetes order	Drexlerviridae	Hanrivervirus	Hanrivervirus egaa	Escherichia phage egaa	Bacteria	Pseudomonadota	Gammaproteobacteria	Enterobacterales	Enterobacteriaceae	Escherichia	Escherichia coli	Escherichia coli str. K-12 substr. MG1655
NC_049920	Viruses	Uroviricota	Caudoviricetes	unclassified Caudoviricetes order	unclassified Caudoviricetes family	Traversvirus	Traversvirus AU5Stx1	Stx1 converting phage AU5Stx1	Bacteria	Pseudomonadota	Gammaproteobacteria	Enterobacterales	Enterobacteriaceae	Escherichia	Escherichia coli	Escherichia coli K-12
NC_049921	Viruses	Uroviricota	Caudoviricetes	unclassified Caudoviricetes order	unclassified Caudoviricetes family	Traversvirus	Traversvirus AU6Stx1	Stx1 converting phage AU6Stx1	Bacteria	Pseudomonadota	Gammaproteobacteria	Enterobacterales	Enterobacteriaceae	Escherichia	Escherichia coli	Escherichia coli K-12
NC_049922	Viruses	Uroviricota	Caudoviricetes	unclassified Caudoviricetes order	unclassified Caudoviricetes family	Traversvirus	Traversvirus ST28624	Stx converting phage vB_EcoS_ST2-8624	Bacteria	Pseudomonadota	Gammaproteobacteria	Enterobacterales	Enterobacteriaceae	Escherichia	Escherichia coli	Escherichia coli O157:H7
NC_049925	Viruses	Uroviricota	Caudoviricetes	unclassified Caudoviricetes order	unclassified Caudoviricetes family	Traversvirus	Traversvirus P27	Stx converting phage vB_EcoS_P27	Bacteria	Pseudomonadota	Gammaproteobacteria	Enterobacterales	Enterobacteriaceae	Escherichia	Escherichia coli	Escherichia coli str. K-12 substr. MG1655
NC_049938	Viruses	Uroviricota	Caudoviricetes	unclassified Caudoviricetes order	Rountreeviridae	Copernicusvirus	Copernicusvirus Efmus1	Enterococcus phage vB_EfaP_Efmus1	Bacteria	Bacillota	Bacilli	Lactobacillales	Enterococcaceae	Enterococcus	Enterococcus faecalis	Enterococcus faecalis
NC_049959	Viruses	Uroviricota	Caudoviricetes	unclassified Caudoviricetes order	Salasmaviridae	Claudivirus	Claudivirus QCM11	Bacillus phage QCM11	Bacteria	Bacillota	Bacilli	Bacillales	Bacillaceae	Bacillus	Bacillus anthracis	Bacillus anthracis
NC_049959	Viruses	Uroviricota	Caudoviricetes	unclassified Caudoviricetes order	Salasmaviridae	Claudivirus	Claudivirus QCM11	Bacillus phage QCM11	Bacteria	Bacillota	Bacilli	Bacillales	Bacillaceae	Bacillus	Bacillus anthracis	Bacillus anthracis str. Sterne
NC_049960	Viruses	Uroviricota	Caudoviricetes	unclassified Caudoviricetes order	Salasmaviridae	Harambevirus	Harambevirus harambe	Bacillus phage Harambe	Bacteria	Bacillota	Bacilli	Bacillales	Bacillaceae	Bacillus	Bacillus cereus	Bacillus cereus
NC_049960	Viruses	Uroviricota	Caudoviricetes	unclassified Caudoviricetes order	Salasmaviridae	Harambevirus	Harambevirus harambe	Bacillus phage Harambe	Bacteria	Bacillota	Bacilli	Bacillales	Bacillaceae	Bacillus	Bacillus thuringiensis	Bacillus thuringiensis serovar israelensis
NC_049960	Viruses	Uroviricota	Caudoviricetes	unclassified Caudoviricetes order	Salasmaviridae	Harambevirus	Harambevirus harambe	Bacillus phage Harambe	Bacteria	Bacillota	Bacilli	Bacillales	Bacillaceae	Bacillus	Bacillus cereus	Bacillus cereus ATCC 14579
NC_049960	Viruses	Uroviricota	Caudoviricetes	unclassified Caudoviricetes order	Salasmaviridae	Harambevirus	Harambevirus harambe	Bacillus phage Harambe	Bacteria	Bacillota	Bacilli	Bacillales	Bacillaceae	Bacillus	Bacillus thuringiensis	Bacillus thuringiensis str. Al Hakam
NC_049961	Viruses	Uroviricota	Caudoviricetes	unclassified Caudoviricetes order	Salasmaviridae	Harambevirus	Harambevirus beachbum	Bacillus phage BeachBum	Bacteria	Bacillota	Bacilli	Bacillales	Bacillaceae	Bacillus	Bacillus cereus	Bacillus cereus
NC_049961	Viruses	Uroviricota	Caudoviricetes	unclassified Caudoviricetes order	Salasmaviridae	Harambevirus	Harambevirus beachbum	Bacillus phage BeachBum	Bacteria	Bacillota	Bacilli	Bacillales	Bacillaceae	Bacillus	Bacillus thuringiensis	Bacillus thuringiensis serovar israelensis
NC_049961	Viruses	Uroviricota	Caudoviricetes	unclassified Caudoviricetes order	Salasmaviridae	Harambevirus	Harambevirus beachbum	Bacillus phage BeachBum	Bacteria	Bacillota	Bacilli	Bacillales	Bacillaceae	Bacillus	Bacillus anthracis	Bacillus anthracis str. Sterne
NC_049962	Viruses	Uroviricota	Caudoviricetes	unclassified Caudoviricetes order	Salasmaviridae	Claudivirus	Claudivirus serpounce	Bacillus phage SerPounce	Bacteria	Bacillota	Bacilli	Bacillales	Bacillaceae	Bacillus	Bacillus anthracis	Bacillus anthracis
NC_049962	Viruses	Uroviricota	Caudoviricetes	unclassified Caudoviricetes order	Salasmaviridae	Claudivirus	Claudivirus serpounce	Bacillus phage SerPounce	Bacteria	Bacillota	Bacilli	Bacillales	Bacillaceae	Bacillus	Bacillus cereus	Bacillus cereus
NC_049962	Viruses	Uroviricota	Caudoviricetes	unclassified Caudoviricetes order	Salasmaviridae	Claudivirus	Claudivirus serpounce	Bacillus phage SerPounce	Bacteria	Bacillota	Bacilli	Bacillales	Bacillaceae	Bacillus	Bacillus cereus	Bacillus cereus ATCC 14579
NC_049962	Viruses	Uroviricota	Caudoviricetes	unclassified Caudoviricetes order	Salasmaviridae	Claudivirus	Claudivirus serpounce	Bacillus phage SerPounce	Bacteria	Bacillota	Bacilli	Bacillales	Bacillaceae	Bacillus	Bacillus anthracis	Bacillus anthracis str. Sterne
NC_049962	Viruses	Uroviricota	Caudoviricetes	unclassified Caudoviricetes order	Salasmaviridae	Claudivirus	Claudivirus serpounce	Bacillus phage SerPounce	Bacteria	Bacillota	Bacilli	Bacillales	Bacillaceae	Bacillus	Bacillus thuringiensis	Bacillus thuringiensis str. Al Hakam
NC_049964	Viruses	Uroviricota	Caudoviricetes	unclassified Caudoviricetes order	Salasmaviridae	Claudivirus	Claudivirus konjotrouble	Bacillus phage KonjoTrouble	Bacteria	Bacillota	Bacilli	Bacillales	Bacillaceae	Bacillus	Bacillus cereus	Bacillus cereus
NC_049965	Viruses	Uroviricota	Caudoviricetes	unclassified Caudoviricetes order	Salasmaviridae	Salasvirus	Salasvirus Goe6	Bacillus phage vB_BveP-Goe6	Bacteria	Bacillota	Bacilli	Bacillales	Bacillaceae	Bacillus	Bacillus velezensis	Bacillus velezensis FZB42
NC_049966	Viruses	Uroviricota	Caudoviricetes	unclassified Caudoviricetes order	Salasmaviridae	Claudivirus	Claudivirus Goe4	Bacillus phage vB_BthP-Goe4	Bacteria	Bacillota	Bacilli	Bacillales	Bacillaceae	Bacillus	Bacillus thuringiensis	Bacillus thuringiensis serovar kurstaki str. HD-1
NC_049967	Viruses	Uroviricota	Caudoviricetes	unclassified Caudoviricetes order	Salasmaviridae	Hemphillvirus	Hemphillvirus DK1	Bacillus phage DK1	Bacteria	Bacillota	Bacilli	Bacillales	Bacillaceae	Bacillus	Bacillus cereus	Bacillus cereus
NC_049968	Viruses	Uroviricota	Caudoviricetes	unclassified Caudoviricetes order	Salasmaviridae	Hemphillvirus	Hemphillvirus DK2	Bacillus phage DK2	Bacteria	Bacillota	Bacilli	Bacillales	Bacillaceae	Bacillus	Bacillus cereus	Bacillus cereus
NC_049969	Viruses	Uroviricota	Caudoviricetes	unclassified Caudoviricetes order	Salasmaviridae	Hemphillvirus	Hemphillvirus DK3	Bacillus phage DK3	Bacteria	Bacillota	Bacilli	Bacillales	Bacillaceae	Bacillus	Bacillus cereus	Bacillus cereus
NC_049973	Viruses	Uroviricota	Caudoviricetes	unclassified Caudoviricetes order	Salasmaviridae	Gaunavirus	Gaunavirus SRT01hs	Bacillus phage SRT01hs	Bacteria	Bacillota	Bacilli	Bacillales	Bacillaceae	Bacillus	Bacillus cereus	Bacillus cereus
NC_049973	Viruses	Uroviricota	Caudoviricetes	unclassified Caudoviricetes order	Salasmaviridae	Gaunavirus	Gaunavirus SRT01hs	Bacillus phage SRT01hs	Bacteria	Bacillota	Bacilli	Bacillales	Bacillaceae	Bacillus	Bacillus pumilus	Bacillus pumilus
NC_049973	Viruses	Uroviricota	Caudoviricetes	unclassified Caudoviricetes order	Salasmaviridae	Gaunavirus	Gaunavirus SRT01hs	Bacillus phage SRT01hs	Bacteria	Bacillota	Bacilli	Bacillales	Bacillaceae	Bacillus	Bacillus subtilis	Bacillus subtilis
NC_049973	Viruses	Uroviricota	Caudoviricetes	unclassified Caudoviricetes order	Salasmaviridae	Gaunavirus	Gaunavirus SRT01hs	Bacillus phage SRT01hs	Bacteria	Bacillota	Bacilli	Bacillales	Bacillaceae	Bacillus	Bacillus altitudinis	Bacillus altitudinis
NC_049975	Viruses	Uroviricota	Caudoviricetes	unclassified Caudoviricetes order	Salasmaviridae	Beecentumtrevirus	Beecentumtrevirus Goe1	Bacillus phage vB_BsuP-Goe1	Bacteria	Bacillota	Bacilli	Bacillales	Bacillaceae	Bacillus	Bacillus subtilis	Bacillus subtilis
NC_049975	Viruses	Uroviricota	Caudoviricetes	unclassified Caudoviricetes order	Salasmaviridae	Beecentumtrevirus	Beecentumtrevirus Goe1	Bacillus phage vB_BsuP-Goe1	Bacteria	Bacillota	Bacilli	Bacillales	Bacillaceae	Bacillus	Bacillus subtilis	Bacillus subtilis subsp. subtilis str. 168
NC_049975	Viruses	Uroviricota	Caudoviricetes	unclassified Caudoviricetes order	Salasmaviridae	Beecentumtrevirus	Beecentumtrevirus Goe1	Bacillus phage vB_BsuP-Goe1	Bacteria	Bacillota	Bacilli	Bacillales	Bacillaceae	Bacillus	Bacillus subtilis	Bacillus subtilis subsp. subtilis NCIB 3610 = ATCC 6051 = DSM 10
NC_049976	Viruses	Uroviricota	Caudoviricetes	unclassified Caudoviricetes order	Salasmaviridae	Beecentumtrevirus	Beecentumtrevirus Nf	Bacillus phage Nf	Bacteria	Bacillota	Bacilli	Bacillales	Bacillaceae	Bacillus	Bacillus subtilis	Bacillus subtilis subsp. subtilis str. 168
NC_049977	Viruses	Uroviricota	Caudoviricetes	Crassvirales	Steigviridae	Kehishuvirus	Kehishuvirus primarius	Bacteroides phage crAss001	Bacteria	Bacteroidota	Bacteroidia	Bacteroidales	Bacteroidaceae	Bacteroides	Bacteroides intestinalis	Bacteroides intestinalis
NC_051610	Viruses	Uroviricota	Caudoviricetes	unclassified Caudoviricetes order	unclassified Caudoviricetes family	Anayavirus	Anayavirus adephagia	Mycobacterium phage Adephagia	Bacteria	Actinomycetota	Actinomycetes	Mycobacteriales	Mycobacteriaceae	Mycolicibacterium	Mycolicibacterium smegmatis	Mycolicibacterium smegmatis MC2 155
NC_051613	Viruses	Uroviricota	Caudoviricetes	unclassified Caudoviricetes order	unclassified Caudoviricetes family	Anayavirus	Anayavirus amelie	Mycobacterium phage Amelie	Bacteria	Actinomycetota	Actinomycetes	Mycobacteriales	Mycobacteriaceae	Mycolicibacterium	Mycolicibacterium smegmatis	Mycolicibacterium smegmatis
NC_051656	Viruses	Uroviricota	Caudoviricetes	unclassified Caudoviricetes order	unclassified Caudoviricetes family	Cheoctovirus	Cheoctovirus fancypants	Mycobacterium phage Fancypants	Bacteria	Actinomycetota	Actinomycetes	Mycobacteriales	Mycobacteriaceae	Mycolicibacterium	Mycolicibacterium smegmatis	Mycolicibacterium smegmatis MC2 155
NC_052422	Viruses	Uroviricota	Caudoviricetes	unclassified Caudoviricetes order	unclassified Caudoviricetes family	Fromanvirus	Mycobacterium phage BK1	Mycobacterium phage BK1	Bacteria	Actinomycetota	Actinomycetes	Mycobacteriales	Mycobacteriaceae	Mycobacterium	Mycobacterium tuberculosis	Mycobacterium tuberculosis
NC_052429	Viruses	Uroviricota	Caudoviricetes	unclassified Caudoviricetes order	unclassified Caudoviricetes family	Fromanvirus	Mycobacterium phage Dulcie	Mycobacterium phage Dulcie	Bacteria	Actinomycetota	Actinomycetes	Mycobacteriales	Mycobacteriaceae	Mycolicibacterium	Mycolicibacterium smegmatis	Mycolicibacterium smegmatis MC2 155
NC_052655	Viruses	Uroviricota	Caudoviricetes	unclassified Caudoviricetes order	unclassified Caudoviricetes family	Justusliebigvirus	Justusliebigvirus alia	Escherichia phage alia	Bacteria	Pseudomonadota	Gammaproteobacteria	Enterobacterales	Enterobacteriaceae	Escherichia	Escherichia coli	Escherichia coli str. K-12 substr. MG1655
NC_052656	Viruses	Uroviricota	Caudoviricetes	unclassified Caudoviricetes order	unclassified Caudoviricetes family	Phapecoctavirus	Phapecoctavirus anhysbys	Escherichia phage anhysbys	Bacteria	Pseudomonadota	Gammaproteobacteria	Enterobacterales	Enterobacteriaceae	Escherichia	Escherichia coli	Escherichia coli str. K-12 substr. MG1655
NC_052657	Viruses	Uroviricota	Caudoviricetes	unclassified Caudoviricetes order	unclassified Caudoviricetes family	Justusliebigvirus	Justusliebigvirus muut	Escherichia phage muut	Bacteria	Pseudomonadota	Gammaproteobacteria	Enterobacterales	Enterobacteriaceae	Escherichia	Escherichia coli	Escherichia coli str. K-12 substr. MG1655
NC_052658	Viruses	Uroviricota	Caudoviricetes	unclassified Caudoviricetes order	unclassified Caudoviricetes family	Phapecoctavirus	Phapecoctavirus nepoznato	Escherichia phage nepoznato	Bacteria	Pseudomonadota	Gammaproteobacteria	Enterobacterales	Enterobacteriaceae	Escherichia	Escherichia coli	Escherichia coli str. K-12 substr. MG1655
NC_052659	Viruses	Uroviricota	Caudoviricetes	unclassified Caudoviricetes order	unclassified Caudoviricetes family	Phapecoctavirus	Phapecoctavirus nieznany	Escherichia phage nieznany	Bacteria	Pseudomonadota	Gammaproteobacteria	Enterobacterales	Enterobacteriaceae	Escherichia	Escherichia coli	Escherichia coli str. K-12 substr. MG1655
NC_052660	Viruses	Uroviricota	Caudoviricetes	unclassified Caudoviricetes order	unclassified Caudoviricetes family	Phapecoctavirus	Phapecoctavirus tuntematon	Escherichia phage tuntematon	Bacteria	Pseudomonadota	Gammaproteobacteria	Enterobacterales	Enterobacteriaceae	Escherichia	Escherichia coli	Escherichia coli str. K-12 substr. MG1655
NC_052661	Viruses	Uroviricota	Caudoviricetes	unclassified Caudoviricetes order	unclassified Caudoviricetes family	Phapecoctavirus	Phapecoctavirus ukendt	Escherichia phage ukendt	Bacteria	Pseudomonadota	Gammaproteobacteria	Enterobacterales	Enterobacteriaceae	Escherichia	Escherichia coli	Escherichia coli str. K-12 substr. MG1655
NC_052974	Viruses	Uroviricota	Caudoviricetes	unclassified Caudoviricetes order	Casjensviridae	Gediminasvirus	Gediminasvirus AchV4	Achromobacter phage vB_AchrS_AchV4	Bacteria	Pseudomonadota	Betaproteobacteria	Burkholderiales	Alcaligenaceae	Achromobacter	Achromobacter spanius	Achromobacter spanius
NC_052977	Viruses	Uroviricota	Caudoviricetes	unclassified Caudoviricetes order	Casjensviridae	Phobosvirus	Phobosvirus phobos	Bacteriophage Phobos	Bacteria	Pseudomonadota	Gammaproteobacteria	Pseudomonadales	Pseudomonadaceae	Pseudomonas	Pseudomonas syringae	Pseudomonas syringae pv. syringae
NC_052977	Viruses	Uroviricota	Caudoviricetes	unclassified Caudoviricetes order	Casjensviridae	Phobosvirus	Phobosvirus phobos	Bacteriophage Phobos	Bacteria	Pseudomonadota	Gammaproteobacteria	Pseudomonadales	Pseudomonadaceae	Pseudomonas	Pseudomonas syringae group genomosp. 3	Pseudomonas syringae pv. tomato
NC_052985	Viruses	Uroviricota	Caudoviricetes	unclassified Caudoviricetes order	Casjensviridae	Sharonstreetvirus	Sharonstreetvirus LAh7	Aeromonas phage LAh_7	Bacteria	Pseudomonadota	Gammaproteobacteria	Aeromonadales	Aeromonadaceae	Aeromonas	Aeromonas hydrophila	Aeromonas hydrophila
NC_052986	Viruses	Uroviricota	Caudoviricetes	unclassified Caudoviricetes order	Casjensviridae	Sharonstreetvirus	Sharonstreetvirus BUCT551	Aeromonas phage BUCT551	Bacteria	Pseudomonadota	Gammaproteobacteria	Aeromonadales	Aeromonadaceae	Aeromonas	Aeromonas hydrophila	Aeromonas hydrophila
NC_052986	Viruses	Uroviricota	Caudoviricetes	unclassified Caudoviricetes order	Casjensviridae	Sharonstreetvirus	Sharonstreetvirus BUCT551	Aeromonas phage BUCT551	Bacteria	Pseudomonadota	Gammaproteobacteria	Aeromonadales	Aeromonadaceae	Aeromonas	Aeromonas veronii	Aeromonas veronii
NC_053002	Viruses	Uroviricota	Caudoviricetes	unclassified Caudoviricetes order	Casjensviridae	Chivirus	Escherichia phage Utah	Escherichia phage Utah	Bacteria	Pseudomonadota	Gammaproteobacteria	Enterobacterales	Enterobacteriaceae	Escherichia	Escherichia coli	Escherichia coli
NC_054147	Viruses	Uroviricota	Caudoviricetes	unclassified Caudoviricetes order	unclassified Caudoviricetes family	Manovirus	Manovirus Mano	Achromobacter phage Mano	Bacteria	Pseudomonadota	Betaproteobacteria	Burkholderiales	Alcaligenaceae	Achromobacter	Achromobacter xylosoxidans	Achromobacter xylosoxidans
NC_054148	Viruses	Uroviricota	Caudoviricetes	unclassified Caudoviricetes order	unclassified Caudoviricetes family	Micavirus	Micavirus Mica	Burkholderia phage Mica	Bacteria	Pseudomonadota	Betaproteobacteria	Burkholderiales	Burkholderiaceae	Burkholderia	Burkholderia cenocepacia	Burkholderia cenocepacia
NC_054460	Viruses	Uroviricota	Caudoviricetes	unclassified Caudoviricetes order	unclassified Caudoviricetes family	Beograduvirus	Beograduvirus KPhi1	Xanthomonas phage KPhi1	Bacteria	Pseudomonadota	Gammaproteobacteria	Xanthomonadales	Xanthomonadaceae	Xanthomonas	Xanthomonas euvesicatoria	Xanthomonas euvesicatoria
NC_054464	Viruses	Uroviricota	Caudoviricetes	unclassified Caudoviricetes order	unclassified Caudoviricetes family	Gofduovirus	Gofduovirus edno5	Edwardsiella phage Edno5	Bacteria	Pseudomonadota	Gammaproteobacteria	Enterobacterales	Hafniaceae	Edwardsiella	Edwardsiella anguillarum	Edwardsiella anguillarum
NC_054465	Viruses	Uroviricota	Caudoviricetes	unclassified Caudoviricetes order	unclassified Caudoviricetes family	Kunmingvirus	Kunmingvirus kv2D05	Aeromonas phage 2_D05	Bacteria	Pseudomonadota	Gammaproteobacteria	Aeromonadales	Aeromonadaceae	Aeromonas	Aeromonas rivipollensis	Aeromonas rivipollensis
NC_054466	Viruses	Uroviricota	Caudoviricetes	unclassified Caudoviricetes order	unclassified Caudoviricetes family	Kunmingvirus	Kunmingvirus kv4D05	Aeromonas phage 4_D05	Bacteria	Pseudomonadota	Gammaproteobacteria	Aeromonadales	Aeromonadaceae	Aeromonas	Aeromonas rivipollensis	Aeromonas rivipollensis
NC_054641	Viruses	Uroviricota	Caudoviricetes	unclassified Caudoviricetes order	unclassified Caudoviricetes family	Skatevirus	Skatevirus KFSSE2	Salmonella virus KFS-SE2	Bacteria	Pseudomonadota	Gammaproteobacteria	Enterobacterales	Enterobacteriaceae	Salmonella	Salmonella enterica	Salmonella enterica subsp. enterica serovar Enteritidis
NC_054652	Viruses	Uroviricota	Caudoviricetes	unclassified Caudoviricetes order	unclassified Caudoviricetes family	unclassified Caudoviricetes genus	Klebsiella phage YX3973	Klebsiella phage YX3973	Bacteria	Pseudomonadota	Gammaproteobacteria	Enterobacterales	Enterobacteriaceae	Klebsiella	Klebsiella pneumoniae	Klebsiella pneumoniae
NC_054654	Viruses	Uroviricota	Caudoviricetes	unclassified Caudoviricetes order	unclassified Caudoviricetes family	unclassified Caudoviricetes genus	Klebsiella phage vB_KpnS_ZX4	Klebsiella phage vB_KpnS_ZX4	Bacteria	Pseudomonadota	Gammaproteobacteria	Enterobacterales	Enterobacteriaceae	Klebsiella	Klebsiella pneumoniae	Klebsiella pneumoniae
NC_054788	Viruses	Uroviricota	Caudoviricetes	unclassified Caudoviricetes order	unclassified Caudoviricetes family	Timshelvirus	Timshelvirus SWU2	Mycobacterium phage SWU2	Bacteria	Actinomycetota	Actinomycetes	Mycobacteriales	Mycobacteriaceae	Mycolicibacterium	Mycolicibacterium smegmatis	Mycolicibacterium smegmatis MC2 155
NC_054800	Viruses	Uroviricota	Caudoviricetes	unclassified Caudoviricetes order	unclassified Caudoviricetes family	Backyardiganvirus	Backyardiganvirus icleared	Mycobacterium phage ICleared	Bacteria	Actinomycetota	Actinomycetes	Mycobacteriales	Mycobacteriaceae	Mycolicibacterium	Mycolicibacterium smegmatis	Mycolicibacterium smegmatis MC2 155
NC_054896	Viruses	Uroviricota	Caudoviricetes	unclassified Caudoviricetes order	Drexlerviridae	Warwickvirus	Warwickvirus tiwna	Escherichia phage tiwna	Bacteria	Pseudomonadota	Gammaproteobacteria	Enterobacterales	Enterobacteriaceae	Escherichia	Escherichia coli	Escherichia coli str. K-12 substr. MG1655
NC_054927	Viruses	Uroviricota	Caudoviricetes	unclassified Caudoviricetes order	Straboviridae	Tequatrovirus	Tequatrovirus ozark	Escherichia phage vB_EcoM_Ozark	Bacteria	Pseudomonadota	Gammaproteobacteria	Enterobacterales	Enterobacteriaceae	Escherichia	Escherichia coli	Escherichia coli
NC_054943	Viruses	Uroviricota	Caudoviricetes	unclassified Caudoviricetes order	Straboviridae	Tequatrovirus	Tequatrovirus fps2	Yersinia phage fPS-2	Bacteria	Pseudomonadota	Gammaproteobacteria	Enterobacterales	Yersiniaceae	Yersinia	Yersinia pseudotuberculosis	Yersinia pseudotuberculosis
NC_054966	Viruses	Uroviricota	Caudoviricetes	unclassified Caudoviricetes order	unclassified Caudoviricetes family	Lastavirus	Lastavirus sopranogao	Klebsiella phage SopranoGao	Bacteria	Pseudomonadota	Gammaproteobacteria	Enterobacterales	Enterobacteriaceae	Klebsiella	Klebsiella pneumoniae	Klebsiella pneumoniae
NC_054967	Viruses	Uroviricota	Caudoviricetes	unclassified Caudoviricetes order	Schitoviridae	Dongdastvirus	Dongdastvirus Axy04	Achromobacter phage vB_AxyP_19-32_Axy04	Bacteria	Pseudomonadota	Betaproteobacteria	Burkholderiales	Alcaligenaceae	Achromobacter	Achromobacter xylosoxidans	Achromobacter xylosoxidans
NC_054968	Viruses	Uroviricota	Caudoviricetes	unclassified Caudoviricetes order	Schitoviridae	Dongdastvirus	Dongdastvirus Axy12	Achromobacter phage vB_AxyP_19-32_Axy12	Bacteria	Pseudomonadota	Betaproteobacteria	Burkholderiales	Alcaligenaceae	Achromobacter	Achromobacter xylosoxidans	Achromobacter xylosoxidans
NC_054969	Viruses	Uroviricota	Caudoviricetes	unclassified Caudoviricetes order	Schitoviridae	Dongdastvirus	Dongdastvirus Axy24	Achromobacter phage vB_AxyP_19-32_Axy24	Bacteria	Pseudomonadota	Betaproteobacteria	Burkholderiales	Alcaligenaceae	Achromobacter	Achromobacter xylosoxidans	Achromobacter xylosoxidans
NC_054971	Viruses	Uroviricota	Caudoviricetes	unclassified Caudoviricetes order	Schitoviridae	Pourcelvirus	Pourcelvirus Axy10	Achromobacter phage vB_AxyP_19-32_Axy10	Bacteria	Pseudomonadota	Betaproteobacteria	Burkholderiales	Alcaligenaceae	Achromobacter	Achromobacter xylosoxidans	Achromobacter xylosoxidans
NC_054972	Viruses	Uroviricota	Caudoviricetes	unclassified Caudoviricetes order	Schitoviridae	Pourcelvirus	Pourcelvirus Axy11	Achromobacter phage vB_AxyP_19-32_Axy11	Bacteria	Pseudomonadota	Betaproteobacteria	Burkholderiales	Alcaligenaceae	Achromobacter	Achromobacter xylosoxidans	Achromobacter xylosoxidans
NC_054983	Viruses	Uroviricota	Caudoviricetes	unclassified Caudoviricetes order	unclassified Caudoviricetes family	Phietavirus	Phietavirus UPMK2	Staphylococcus phage UPMK_2	Bacteria	Bacillota	Bacilli	Bacillales	Staphylococcaceae	Staphylococcus	Staphylococcus aureus	Staphylococcus aureus
NC_054989	Viruses	Uroviricota	Caudoviricetes	unclassified Caudoviricetes order	unclassified Caudoviricetes family	Agmunavirus	Agmunavirus AGM1	Brevibacterium phage AGM1	Bacteria	Actinomycetota	Actinomycetes	Micrococcales	Brevibacteriaceae	Brevibacterium	Brevibacterium aurantiacum	Brevibacterium aurantiacum
NC_054995	Viruses	Uroviricota	Caudoviricetes	unclassified Caudoviricetes order	unclassified Caudoviricetes family	Ceduovirus	Ceduovirus cv5171F	Lactococcus phage 5171F	Bacteria	Bacillota	Bacilli	Lactobacillales	Streptococcaceae	Lactococcus	Lactococcus cremoris	Lactococcus cremoris
NC_055006	Viruses	Uroviricota	Caudoviricetes	unclassified Caudoviricetes order	unclassified Caudoviricetes family	Ceduovirus	Ceduovirus CHPC116	Lactococcus phage CHPC116	Bacteria	Bacillota	Bacilli	Lactobacillales	Streptococcaceae	Lactococcus	Lactococcus lactis	Lactococcus lactis
NC_055007	Viruses	Uroviricota	Caudoviricetes	unclassified Caudoviricetes order	unclassified Caudoviricetes family	Ceduovirus	Ceduovirus CHPC122	Lactococcus phage CHPC122	Bacteria	Bacillota	Bacilli	Lactobacillales	Streptococcaceae	Lactococcus	Lactococcus lactis	Lactococcus lactis
NC_055008	Viruses	Uroviricota	Caudoviricetes	unclassified Caudoviricetes order	unclassified Caudoviricetes family	Ceduovirus	Ceduovirus CHPC966	Lactococcus phage CHPC966	Bacteria	Bacillota	Bacilli	Lactobacillales	Streptococcaceae	Lactococcus	Lactococcus lactis	Lactococcus lactis
NC_055009	Viruses	Uroviricota	Caudoviricetes	unclassified Caudoviricetes order	unclassified Caudoviricetes family	Ceduovirus	Ceduovirus CHPC967	Lactococcus phage CHPC967	Bacteria	Bacillota	Bacilli	Lactobacillales	Streptococcaceae	Lactococcus	Lactococcus lactis	Lactococcus lactis
NC_055010	Viruses	Uroviricota	Caudoviricetes	unclassified Caudoviricetes order	unclassified Caudoviricetes family	Ceduovirus	Ceduovirus CHPC972	Lactococcus phage CHPC972	Bacteria	Bacillota	Bacilli	Lactobacillales	Streptococcaceae	Lactococcus	Lactococcus lactis	Lactococcus lactis
NC_055011	Viruses	Uroviricota	Caudoviricetes	unclassified Caudoviricetes order	unclassified Caudoviricetes family	Ceduovirus	Ceduovirus CHPC1020	Lactococcus phage CHPC1020	Bacteria	Bacillota	Bacilli	Lactobacillales	Streptococcaceae	Lactococcus	Lactococcus lactis	Lactococcus lactis
NC_055012	Viruses	Uroviricota	Caudoviricetes	unclassified Caudoviricetes order	unclassified Caudoviricetes family	Ceduovirus	Ceduovirus CHPC1170	Lactococcus phage CHPC1170	Bacteria	Bacillota	Bacilli	Lactobacillales	Streptococcaceae	Lactococcus	Lactococcus lactis	Lactococcus lactis
NC_055013	Viruses	Uroviricota	Caudoviricetes	unclassified Caudoviricetes order	unclassified Caudoviricetes family	Ceduovirus	Ceduovirus CHPC1182	Lactococcus phage CHPC1182	Bacteria	Bacillota	Bacilli	Lactobacillales	Streptococcaceae	Lactococcus	Lactococcus lactis	Lactococcus lactis
NC_055014	Viruses	Uroviricota	Caudoviricetes	unclassified Caudoviricetes order	unclassified Caudoviricetes family	Ceduovirus	Ceduovirus CHPC1183	Lactococcus phage CHPC1183	Bacteria	Bacillota	Bacilli	Lactobacillales	Streptococcaceae	Lactococcus	Lactococcus cremoris	Lactococcus cremoris
NC_055015	Viruses	Uroviricota	Caudoviricetes	unclassified Caudoviricetes order	unclassified Caudoviricetes family	Ceduovirus	Ceduovirus CHPC1242	Lactococcus phage CHPC1242	Bacteria	Bacillota	Bacilli	Lactobacillales	Streptococcaceae	Lactococcus	Lactococcus lactis	Lactococcus lactis
NC_055037	Viruses	Uroviricota	Caudoviricetes	unclassified Caudoviricetes order	unclassified Caudoviricetes family	Seongbukvirus	Seongbukvirus MH1	Leuconostoc phage phiMH1	Bacteria	Bacillota	Bacilli	Lactobacillales	Lactobacillaceae	Leuconostoc	Leuconostoc pseudomesenteroides	Leuconostoc pseudomesenteroides
NC_055709	Viruses	Uroviricota	Caudoviricetes	unclassified Caudoviricetes order	Straboviridae	Carettavirus	Carettavirus e142	Escherichia phage phiE142	Bacteria	Pseudomonadota	Gammaproteobacteria	Enterobacterales	Enterobacteriaceae	Escherichia	Escherichia coli	Escherichia coli O157:H7
NC_055712	Viruses	Uroviricota	Caudoviricetes	unclassified Caudoviricetes order	Straboviridae	Slopekvirus	Slopekvirus pht4A	Escherichia phage phT4A	Bacteria	Pseudomonadota	Gammaproteobacteria	Enterobacterales	Enterobacteriaceae	Escherichia	Escherichia coli	Escherichia coli
NC_055716	Viruses	Uroviricota	Caudoviricetes	unclassified Caudoviricetes order	Straboviridae	Tegunavirus	Tegunavirus fheyen901	Yersinia phage fHe-Yen9-01	Bacteria	Pseudomonadota	Gammaproteobacteria	Enterobacterales	Yersiniaceae	Yersinia	Yersinia enterocolitica	Yersinia enterocolitica
NC_055716	Viruses	Uroviricota	Caudoviricetes	unclassified Caudoviricetes order	Straboviridae	Tegunavirus	Tegunavirus fheyen901	Yersinia phage fHe-Yen9-01	Bacteria	Pseudomonadota	Gammaproteobacteria	Enterobacterales	Yersiniaceae	Yersinia	Yersinia intermedia	Yersinia intermedia
NC_055716	Viruses	Uroviricota	Caudoviricetes	unclassified Caudoviricetes order	Straboviridae	Tegunavirus	Tegunavirus fheyen901	Yersinia phage fHe-Yen9-01	Bacteria	Pseudomonadota	Gammaproteobacteria	Enterobacterales	Yersiniaceae	Yersinia	Yersinia kristensenii	Yersinia kristensenii
NC_055716	Viruses	Uroviricota	Caudoviricetes	unclassified Caudoviricetes order	Straboviridae	Tegunavirus	Tegunavirus fheyen901	Yersinia phage fHe-Yen9-01	Bacteria	Pseudomonadota	Gammaproteobacteria	Enterobacterales	Yersiniaceae	Yersinia	Yersinia frederiksenii	Yersinia frederiksenii
NC_055716	Viruses	Uroviricota	Caudoviricetes	unclassified Caudoviricetes order	Straboviridae	Tegunavirus	Tegunavirus fheyen901	Yersinia phage fHe-Yen9-01	Bacteria	Pseudomonadota	Gammaproteobacteria	Enterobacterales	Yersiniaceae	Yersinia	Yersinia aleksiciae	Yersinia aleksiciae
NC_055723	Viruses	Uroviricota	Caudoviricetes	unclassified Caudoviricetes order	Straboviridae	Tequatrovirus	Tequatrovirus fps90	Yersinia phage fPS-90	Bacteria	Pseudomonadota	Gammaproteobacteria	Enterobacterales	Yersiniaceae	Yersinia	Yersinia pseudotuberculosis	Yersinia pseudotuberculosis
NC_055724	Viruses	Uroviricota	Caudoviricetes	unclassified Caudoviricetes order	Straboviridae	Tequatrovirus	Tequatrovirus fps65	Yersinia phage fPS-65	Bacteria	Pseudomonadota	Gammaproteobacteria	Enterobacterales	Yersiniaceae	Yersinia	Yersinia pseudotuberculosis	Yersinia pseudotuberculosis
NC_055733	Viruses	Uroviricota	Caudoviricetes	unclassified Caudoviricetes order	Straboviridae	Cinqassovirus	Cinqassovirus ah1	Aeromonas phage Ah1	Bacteria	Pseudomonadota	Gammaproteobacteria	Aeromonadales	Aeromonadaceae	Aeromonas	Aeromonas hydrophila	Aeromonas hydrophila
NC_055744	Viruses	Uroviricota	Caudoviricetes	unclassified Caudoviricetes order	Kyanoviridae	Shandvirus	Shandvirus sb64	Synechococcus phage S-B64	Bacteria	Cyanobacteriota	Cyanophyceae	Synechococcales	Prochlorococcaceae	Parasynechococcus	Parasynechococcus marenigrum	Parasynechococcus marenigrum WH 8103
NC_055746	Viruses	Uroviricota	Caudoviricetes	unclassified Caudoviricetes order	Straboviridae	Tulanevirus	Tulanevirus 50ahydr13pp	Aeromonas phage 50AhydR13PP	Bacteria	Pseudomonadota	Gammaproteobacteria	Aeromonadales	Aeromonadaceae	Aeromonas	Aeromonas hydrophila	Aeromonas hydrophila
NC_055747	Viruses	Uroviricota	Caudoviricetes	unclassified Caudoviricetes order	Straboviridae	Tulanevirus	Tulanevirus 60ahydrpp	Aeromonas phage 60AhydR15PP	Bacteria	Pseudomonadota	Gammaproteobacteria	Aeromonadales	Aeromonadaceae	Aeromonas	Aeromonas hydrophila	Aeromonas hydrophila
NC_055748	Viruses	Uroviricota	Caudoviricetes	unclassified Caudoviricetes order	Straboviridae	Jiaodavirus	Jiaodavirus mineola	Klebsiella phage Mineola	Bacteria	Pseudomonadota	Gammaproteobacteria	Enterobacterales	Enterobacteriaceae	Klebsiella	Klebsiella pneumoniae	Klebsiella pneumoniae
NC_055783	Viruses	Uroviricota	Caudoviricetes	unclassified Caudoviricetes order	Straboviridae	Dhakavirus	Dhakavirus ecom005	Escherichia phage vB_EcoM_005	Bacteria	Pseudomonadota	Gammaproteobacteria	Enterobacterales	Enterobacteriaceae	Escherichia	Escherichia coli	Escherichia coli
NC_055783	Viruses	Uroviricota	Caudoviricetes	unclassified Caudoviricetes order	Straboviridae	Dhakavirus	Dhakavirus ecom005	Escherichia phage vB_EcoM_005	Bacteria	Pseudomonadota	Gammaproteobacteria	Enterobacterales	Enterobacteriaceae	Escherichia	Escherichia coli	Escherichia coli O157:H7
NC_055823	Viruses	Uroviricota	Caudoviricetes	unclassified Caudoviricetes order	Schitoviridae	Exceevirus	Exceevirus Xc38	Acinetobacter phage VB_ApiP_XC38	Bacteria	Pseudomonadota	Gammaproteobacteria	Moraxellales	Moraxellaceae	Acinetobacter	Acinetobacter baumannii	Acinetobacter baumannii
NC_055823	Viruses	Uroviricota	Caudoviricetes	unclassified Caudoviricetes order	Schitoviridae	Exceevirus	Exceevirus Xc38	Acinetobacter phage VB_ApiP_XC38	Bacteria	Pseudomonadota	Gammaproteobacteria	Moraxellales	Moraxellaceae	Acinetobacter	Acinetobacter pittii	Acinetobacter pittii
NC_055826	Viruses	Uroviricota	Caudoviricetes	unclassified Caudoviricetes order	Naomviridae	Noahvirus	Noahvirus arc	Bacteriophage DSS3_VP1	Bacteria	Pseudomonadota	Alphaproteobacteria	Rhodobacterales	Roseobacteraceae	Ruegeria	Ruegeria pomeroyi	Ruegeria pomeroyi DSS-3
NC_055828	Viruses	Uroviricota	Caudoviricetes	Crassvirales	Intestiviridae	Jahgtovirus	Jahgtovirus secundus	Bacteroides phage crAss002	Bacteria	Bacteroidota	Bacteroidia	Bacteroidales	Bacteroidaceae	Bacteroides	Bacteroides xylanisolvens	Bacteroides xylanisolvens
NC_055832	Viruses	Uroviricota	Caudoviricetes	Crassvirales	Steigviridae	Wulfhauvirus	Wulfhauvirus bangladeshii	Bacteroides phage DAC15	Bacteria	Bacteroidota	Bacteroidia	Bacteroidales	Bacteroidaceae	Bacteroides	Bacteroides thetaiotaomicron	Bacteroides thetaiotaomicron VPI-5482
NC_055834	Viruses	Uroviricota	Caudoviricetes	unclassified Caudoviricetes order	unclassified Caudoviricetes family	Vipetofemvirus	Vipetofemvirus vipetofem	Enterococus phage vipetofem	Bacteria	Bacillota	Bacilli	Lactobacillales	Enterococcaceae	Enterococcus	Enterococcus faecalis	Enterococcus faecalis V583
NC_055863	Viruses	Uroviricota	Caudoviricetes	unclassified Caudoviricetes order	Peduoviridae	Aptresvirus	Aptresvirus mana	Burkholderia phage Mana	Bacteria	Pseudomonadota	Betaproteobacteria	Burkholderiales	Burkholderiaceae	Burkholderia	Burkholderia gladioli	Burkholderia gladioli
NC_055908	Viruses	Uroviricota	Caudoviricetes	unclassified Caudoviricetes order	Salasmaviridae	Huangshavirus	Huangshavirus dlcuna	Bacillus phage DLc1	Bacteria	Bacillota	Bacilli	Bacillales	Bacillaceae	Bacillus	Bacillus cereus	Bacillus cereus
NC_055911	Viruses	Uroviricota	Caudoviricetes	unclassified Caudoviricetes order	Peduoviridae	Tigrvirus	Tigrvirus phiE094	Burkholderia phage phiE094	Bacteria	Pseudomonadota	Betaproteobacteria	Burkholderiales	Burkholderiaceae	Burkholderia	Burkholderia pseudomallei	Burkholderia pseudomallei
NC_055911	Viruses	Uroviricota	Caudoviricetes	unclassified Caudoviricetes order	Peduoviridae	Tigrvirus	Tigrvirus phiE094	Burkholderia phage phiE094	Bacteria	Pseudomonadota	Betaproteobacteria	Burkholderiales	Burkholderiaceae	Burkholderia	Burkholderia thailandensis	Burkholderia thailandensis
NC_055917	Viruses	Uroviricota	Caudoviricetes	unclassified Caudoviricetes order	Salasmaviridae	Bundooravirus	Bundooravirus whyphy	Bacillus phage WhyPhy	Bacteria	Bacillota	Bacilli	Bacillales	Bacillaceae	Bacillus	Bacillus pumilus	Bacillus pumilus SAFR-032
NC_056724	Viruses	Uroviricota	Caudoviricetes	unclassified Caudoviricetes order	unclassified Caudoviricetes family	Sandinevirus	Sandinevirus BK5T	Lactococcus phage BK5-T	Bacteria	Bacillota	Bacilli	Lactobacillales	Streptococcaceae	Lactococcus	Lactococcus lactis	Lactococcus lactis
NC_061421	Viruses	Uroviricota	Caudoviricetes	unclassified Caudoviricetes order	unclassified Caudoviricetes family	unclassified Caudoviricetes genus	Klebsiella phage vB_KpM_FBKp24	Klebsiella phage vB_KpM_FBKp24	Bacteria	Pseudomonadota	Gammaproteobacteria	Enterobacterales	Enterobacteriaceae	Klebsiella	Klebsiella pneumoniae	Klebsiella pneumoniae
NC_061435	Viruses	Uroviricota	Caudoviricetes	unclassified Caudoviricetes order	unclassified Caudoviricetes family	Casadabanvirus	Casadabanvirus D3112	Pseudomonas phage JBD26	Bacteria	Pseudomonadota	Gammaproteobacteria	Enterobacterales	Enterobacteriaceae	Escherichia	Escherichia coli	Escherichia coli
NC_061435	Viruses	Uroviricota	Caudoviricetes	unclassified Caudoviricetes order	unclassified Caudoviricetes family	Casadabanvirus	Casadabanvirus D3112	Pseudomonas phage JBD26	Bacteria	Pseudomonadota	Gammaproteobacteria	Pseudomonadales	Pseudomonadaceae	Pseudomonas	Pseudomonas aeruginosa	Pseudomonas aeruginosa PAO1
NC_061440	Viruses	Uroviricota	Caudoviricetes	unclassified Caudoviricetes order	unclassified Caudoviricetes family	Alexandravirus	Erwinia phage pEa_SNUABM_22	Erwinia phage pEa_SNUABM_22	Bacteria	Pseudomonadota	Gammaproteobacteria	Enterobacterales	Erwiniaceae	Erwinia	Erwinia amylovora	Erwinia amylovora
NC_061441	Viruses	Uroviricota	Caudoviricetes	unclassified Caudoviricetes order	unclassified Caudoviricetes family	Alexandravirus	Erwinia phage pEa_SNUABM_16	Erwinia phage pEa_SNUABM_16	Bacteria	Pseudomonadota	Gammaproteobacteria	Enterobacterales	Erwiniaceae	Erwinia	Erwinia amylovora	Erwinia amylovora
NC_061442	Viruses	Uroviricota	Caudoviricetes	unclassified Caudoviricetes order	unclassified Caudoviricetes family	Alexandravirus	Erwinia phage pEa_SNUABM_35	Erwinia phage pEa_SNUABM_35	Bacteria	Pseudomonadota	Gammaproteobacteria	Enterobacterales	Erwiniaceae	Erwinia	Erwinia amylovora	Erwinia amylovora
NC_061443	Viruses	Uroviricota	Caudoviricetes	unclassified Caudoviricetes order	unclassified Caudoviricetes family	Alexandravirus	Erwinia phage pEa_SNUABM_2	Erwinia phage pEa_SNUABM_2	Bacteria	Pseudomonadota	Gammaproteobacteria	Enterobacterales	Erwiniaceae	Erwinia	Erwinia amylovora	Erwinia amylovora
NC_061444	Viruses	Uroviricota	Caudoviricetes	unclassified Caudoviricetes order	unclassified Caudoviricetes family	Alexandravirus	Erwinia phage pEa_SNUABM_32	Erwinia phage pEa_SNUABM_32	Bacteria	Pseudomonadota	Gammaproteobacteria	Enterobacterales	Erwiniaceae	Erwinia	Erwinia amylovora	Erwinia amylovora
NC_061445	Viruses	Uroviricota	Caudoviricetes	unclassified Caudoviricetes order	unclassified Caudoviricetes family	Alexandravirus	Erwinia phage pEa_SNUABM_3	Erwinia phage pEa_SNUABM_3	Bacteria	Pseudomonadota	Gammaproteobacteria	Enterobacterales	Erwiniaceae	Erwinia	Erwinia amylovora	Erwinia amylovora
NC_061446	Viruses	Uroviricota	Caudoviricetes	unclassified Caudoviricetes order	unclassified Caudoviricetes family	Alexandravirus	Erwinia phage pEa_SNUABM_30	Erwinia phage pEa_SNUABM_30	Bacteria	Pseudomonadota	Gammaproteobacteria	Enterobacterales	Erwiniaceae	Erwinia	Erwinia amylovora	Erwinia amylovora
NC_061447	Viruses	Uroviricota	Caudoviricetes	unclassified Caudoviricetes order	unclassified Caudoviricetes family	Alexandravirus	Erwinia phage pEa_SNUABM_33	Erwinia phage pEa_SNUABM_33	Bacteria	Pseudomonadota	Gammaproteobacteria	Enterobacterales	Erwiniaceae	Erwinia	Erwinia amylovora	Erwinia amylovora
NC_061448	Viruses	Uroviricota	Caudoviricetes	unclassified Caudoviricetes order	unclassified Caudoviricetes family	Alexandravirus	Erwinia phage pEa_SNUABM_1	Erwinia phage pEa_SNUABM_1	Bacteria	Pseudomonadota	Gammaproteobacteria	Enterobacterales	Erwiniaceae	Erwinia	Erwinia amylovora	Erwinia amylovora
NC_061449	Viruses	Uroviricota	Caudoviricetes	unclassified Caudoviricetes order	unclassified Caudoviricetes family	Alexandravirus	Erwinia phage pEa_SNUABM_17	Erwinia phage pEa_SNUABM_17	Bacteria	Pseudomonadota	Gammaproteobacteria	Enterobacterales	Erwiniaceae	Erwinia	Erwinia amylovora	Erwinia amylovora
NC_061450	Viruses	Uroviricota	Caudoviricetes	unclassified Caudoviricetes order	unclassified Caudoviricetes family	Yoloswagvirus	Erwinia phage pEa_SNUABM_5	Erwinia phage pEa_SNUABM_5	Bacteria	Pseudomonadota	Gammaproteobacteria	Enterobacterales	Erwiniaceae	Erwinia	Erwinia amylovora	Erwinia amylovora
NC_061451	Viruses	Uroviricota	Caudoviricetes	unclassified Caudoviricetes order	unclassified Caudoviricetes family	unclassified Caudoviricetes genus	Erwinia phage pEa_SNUABM_7	Erwinia phage pEa_SNUABM_7	Bacteria	Pseudomonadota	Gammaproteobacteria	Enterobacterales	Erwiniaceae	Erwinia	Erwinia amylovora	Erwinia amylovora
NC_062581	Viruses	Uroviricota	Caudoviricetes	unclassified Caudoviricetes order	unclassified Caudoviricetes family	unclassified Caudoviricetes genus	Pseudomonas phage Psa21	Pseudomonas phage Psa21	Bacteria	Pseudomonadota	Gammaproteobacteria	Pseudomonadales	Pseudomonadaceae	Pseudomonas	Pseudomonas aeruginosa	Pseudomonas aeruginosa
NC_062738	Viruses	Uroviricota	Caudoviricetes	Methanobavirales	Anaerodiviridae	Metforvirus	Metforvirus Drs3	Methanobacterium virus Drs3	Archaea	Euryarchaeota	Methanobacteria	Methanobacteriales	Methanobacteriaceae	Methanobacterium	Methanobacterium formicicum	Methanobacterium formicicum
NC_062744	Viruses	Uroviricota	Caudoviricetes	unclassified Caudoviricetes order	Pervagoviridae	Callevirus	Callevirus Calle	Cellulophaga phage Calle_1	Bacteria	Bacteroidota	Flavobacteriia	Flavobacteriales	Flavobacteriaceae	Cellulophaga	Cellulophaga sp. HaHa_2_95	Cellulophaga sp. HaHa_2_95
NC_062744	Viruses	Uroviricota	Caudoviricetes	unclassified Caudoviricetes order	Pervagoviridae	Callevirus	Callevirus Calle	Cellulophaga phage Calle_1	Bacteria	Bacteroidota	Flavobacteriia	Flavobacteriales	Flavobacteriaceae	Cellulophaga	Cellulophaga sp. HaHa_2_1	Cellulophaga sp. HaHa_2_1
NC_062745	Viruses	Uroviricota	Caudoviricetes	unclassified Caudoviricetes order	Forsetiviridae	Freyavirus	Freyavirus danklef	Polaribacter phage Danklef_1	Bacteria	Bacteroidota	Flavobacteriia	Flavobacteriales	Flavobacteriaceae	Polaribacter	Polaribacter sp. HaHaR_3_91	Polaribacter sp. HaHaR_3_91
NC_062745	Viruses	Uroviricota	Caudoviricetes	unclassified Caudoviricetes order	Forsetiviridae	Freyavirus	Freyavirus danklef	Polaribacter phage Danklef_1	Bacteria	Bacteroidota	Flavobacteriia	Flavobacteriales	Flavobacteriaceae	Polaribacter	Polaribacter sp. R2A056_3_33	Polaribacter sp. R2A056_3_33
NC_062746	Viruses	Uroviricota	Caudoviricetes	unclassified Caudoviricetes order	Forsetiviridae	Freyavirus	Freyavirus freya	Polaribacter phage Freya_1	Bacteria	Bacteroidota	Flavobacteriia	Flavobacteriales	Flavobacteriaceae	Polaribacter	Polaribacter sp. HaHaR_3_91	Polaribacter sp. HaHaR_3_91
NC_062746	Viruses	Uroviricota	Caudoviricetes	unclassified Caudoviricetes order	Forsetiviridae	Freyavirus	Freyavirus freya	Polaribacter phage Freya_1	Bacteria	Bacteroidota	Flavobacteriia	Flavobacteriales	Flavobacteriaceae	Polaribacter	Polaribacter sp. R2A056_3_33	Polaribacter sp. R2A056_3_33
NC_062747	Viruses	Uroviricota	Caudoviricetes	unclassified Caudoviricetes order	Pachyviridae	Gundelvirus	Gundelvirus Gundel	Tenacibaculum phage Gundel_1	Bacteria	Bacteroidota	Flavobacteriia	Flavobacteriales	Flavobacteriaceae	Tenacibaculum	Tenacibaculum sp. AHE14PA	Tenacibaculum sp. AHE14PA
NC_062747	Viruses	Uroviricota	Caudoviricetes	unclassified Caudoviricetes order	Pachyviridae	Gundelvirus	Gundelvirus Gundel	Tenacibaculum phage Gundel_1	Bacteria	Bacteroidota	Flavobacteriia	Flavobacteriales	Flavobacteriaceae	Tenacibaculum	Tenacibaculum sp. AHE15PA	Tenacibaculum sp. AHE15PA
NC_062748	Viruses	Uroviricota	Caudoviricetes	unclassified Caudoviricetes order	Aggregaviridae	Harrekavirus	Harrekavirus harreka	Olleya phage Harreka_1	Bacteria	Bacteroidota	Flavobacteriia	Flavobacteriales	Flavobacteriaceae	Olleya	Olleya sp. HaHaR_3_96	Olleya sp. HaHaR_3_96
NC_062749	Viruses	Uroviricota	Caudoviricetes	unclassified Caudoviricetes order	Duneviridae	Ingelinevirus	Ingelinevirus ingeline	Cellulophaga phage Ingeline_1	Bacteria	Bacteroidota	Flavobacteriia	Flavobacteriales	Flavobacteriaceae	Cellulophaga	Cellulophaga sp. HaHaR_3_176	Cellulophaga sp. HaHaR_3_176
NC_062750	Viruses	Uroviricota	Caudoviricetes	unclassified Caudoviricetes order	Helgolandviridae	Leefvirus	Leefvirus Leef	Polaribacter phage Leef_1	Bacteria	Bacteroidota	Flavobacteriia	Flavobacteriales	Flavobacteriaceae	Polaribacter	Polaribacter sp. AHE13PA	Polaribacter sp. AHE13PA
NC_062753	Viruses	Uroviricota	Caudoviricetes	unclassified Caudoviricetes order	Assiduviridae	Nekkelsvirus	Nekkelsvirus Nekkels	Cellulophaga phage Nekkels_1	Bacteria	Bacteroidota	Flavobacteriia	Flavobacteriales	Flavobacteriaceae	Polaribacter	Polaribacter sp. AHE13PA	Polaribacter sp. AHE13PA
NC_062753	Viruses	Uroviricota	Caudoviricetes	unclassified Caudoviricetes order	Assiduviridae	Nekkelsvirus	Nekkelsvirus Nekkels	Cellulophaga phage Nekkels_1	Bacteria	Bacteroidota	Flavobacteriia	Flavobacteriales	Flavobacteriaceae	Cellulophaga	Cellulophaga sp. HaHa_2_1	Cellulophaga sp. HaHa_2_1
NC_062754	Viruses	Uroviricota	Caudoviricetes	unclassified Caudoviricetes order	Winoviridae	Peternellavirus	Peternellavirus peternella	Winogradskyella phage Peternella_1	Bacteria	Bacteroidota	Flavobacteriia	Flavobacteriales	Flavobacteriaceae	Winogradskyella	Winogradskyella sp. HaHa_3_26	Winogradskyella sp. HaHa_3_26
NC_062764	Viruses	Uroviricota	Caudoviricetes	Crassvirales	Intestiviridae	Diorhovirus	Diorhovirus copri	uncultured phage cr49_1	Bacteria	Bacteroidota	Bacteroidia	Bacteroidales	Bacteroidaceae	Bacteroides	Bacteroides thetaiotaomicron	Bacteroides thetaiotaomicron
NC_062764	Viruses	Uroviricota	Caudoviricetes	Crassvirales	Intestiviridae	Diorhovirus	Diorhovirus copri	uncultured phage cr49_1	Bacteria	Bacteroidota	Bacteroidia	Bacteroidales	Bacteroidaceae	Bacteroides	Bacteroides intestinalis	Bacteroides intestinalis
NC_062764	Viruses	Uroviricota	Caudoviricetes	Crassvirales	Intestiviridae	Diorhovirus	Diorhovirus copri	uncultured phage cr49_1	Bacteria	Bacteroidota	Bacteroidia	Bacteroidales	Bacteroidaceae	Bacteroides	Bacteroides xylanisolvens	Bacteroides xylanisolvens
NC_062765	Viruses	Uroviricota	Caudoviricetes	Crassvirales	Suoliviridae	Cohcovirus	Cohcovirus splanchnicus	uncultured phage cr30_1	Bacteria	Bacteroidota	Bacteroidia	Bacteroidales	Bacteroidaceae	Bacteroides	Bacteroides thetaiotaomicron	Bacteroides thetaiotaomicron
NC_062765	Viruses	Uroviricota	Caudoviricetes	Crassvirales	Suoliviridae	Cohcovirus	Cohcovirus splanchnicus	uncultured phage cr30_1	Bacteria	Bacteroidota	Bacteroidia	Bacteroidales	Bacteroidaceae	Bacteroides	Bacteroides intestinalis	Bacteroides intestinalis
NC_062765	Viruses	Uroviricota	Caudoviricetes	Crassvirales	Suoliviridae	Cohcovirus	Cohcovirus splanchnicus	uncultured phage cr30_1	Bacteria	Bacteroidota	Bacteroidia	Bacteroidales	Bacteroidaceae	Bacteroides	Bacteroides xylanisolvens	Bacteroides xylanisolvens
NC_062766	Viruses	Uroviricota	Caudoviricetes	Crassvirales	Intestiviridae	Delmidovirus	Delmidovirus copri	uncultured phage cr123_1	Bacteria	Bacteroidota	Bacteroidia	Bacteroidales	Bacteroidaceae	Bacteroides	Bacteroides thetaiotaomicron	Bacteroides thetaiotaomicron
NC_062766	Viruses	Uroviricota	Caudoviricetes	Crassvirales	Intestiviridae	Delmidovirus	Delmidovirus copri	uncultured phage cr123_1	Bacteria	Bacteroidota	Bacteroidia	Bacteroidales	Bacteroidaceae	Bacteroides	Bacteroides intestinalis	Bacteroides intestinalis
NC_062766	Viruses	Uroviricota	Caudoviricetes	Crassvirales	Intestiviridae	Delmidovirus	Delmidovirus copri	uncultured phage cr123_1	Bacteria	Bacteroidota	Bacteroidia	Bacteroidales	Bacteroidaceae	Bacteroides	Bacteroides xylanisolvens	Bacteroides xylanisolvens
NC_062767	Viruses	Uroviricota	Caudoviricetes	Crassvirales	Suoliviridae	Culoivirus	Culoivirus faecalis	uncultured phage cr149_1	Bacteria	Bacteroidota	Bacteroidia	Bacteroidales	Bacteroidaceae	Bacteroides	Bacteroides thetaiotaomicron	Bacteroides thetaiotaomicron
NC_062767	Viruses	Uroviricota	Caudoviricetes	Crassvirales	Suoliviridae	Culoivirus	Culoivirus faecalis	uncultured phage cr149_1	Bacteria	Bacteroidota	Bacteroidia	Bacteroidales	Bacteroidaceae	Bacteroides	Bacteroides intestinalis	Bacteroides intestinalis
NC_062767	Viruses	Uroviricota	Caudoviricetes	Crassvirales	Suoliviridae	Culoivirus	Culoivirus faecalis	uncultured phage cr149_1	Bacteria	Bacteroidota	Bacteroidia	Bacteroidales	Bacteroidaceae	Bacteroides	Bacteroides xylanisolvens	Bacteroides xylanisolvens
NC_062768	Viruses	Uroviricota	Caudoviricetes	Crassvirales	Steigviridae	Kolpuevirus	Kolpuevirus coli	uncultured phage cr151_1	Bacteria	Bacteroidota	Bacteroidia	Bacteroidales	Bacteroidaceae	Bacteroides	Bacteroides thetaiotaomicron	Bacteroides thetaiotaomicron
NC_062768	Viruses	Uroviricota	Caudoviricetes	Crassvirales	Steigviridae	Kolpuevirus	Kolpuevirus coli	uncultured phage cr151_1	Bacteria	Bacteroidota	Bacteroidia	Bacteroidales	Bacteroidaceae	Bacteroides	Bacteroides intestinalis	Bacteroides intestinalis
NC_062768	Viruses	Uroviricota	Caudoviricetes	Crassvirales	Steigviridae	Kolpuevirus	Kolpuevirus coli	uncultured phage cr151_1	Bacteria	Bacteroidota	Bacteroidia	Bacteroidales	Bacteroidaceae	Bacteroides	Bacteroides xylanisolvens	Bacteroides xylanisolvens
NC_062769	Viruses	Uroviricota	Caudoviricetes	Crassvirales	Intestiviridae	Jahgtovirus	Jahgtovirus gastrointestinalis	uncultured phage cr36_1	Bacteria	Bacteroidota	Bacteroidia	Bacteroidales	Bacteroidaceae	Bacteroides	Bacteroides thetaiotaomicron	Bacteroides thetaiotaomicron
NC_062769	Viruses	Uroviricota	Caudoviricetes	Crassvirales	Intestiviridae	Jahgtovirus	Jahgtovirus gastrointestinalis	uncultured phage cr36_1	Bacteria	Bacteroidota	Bacteroidia	Bacteroidales	Bacteroidaceae	Bacteroides	Bacteroides intestinalis	Bacteroides intestinalis
NC_062769	Viruses	Uroviricota	Caudoviricetes	Crassvirales	Intestiviridae	Jahgtovirus	Jahgtovirus gastrointestinalis	uncultured phage cr36_1	Bacteria	Bacteroidota	Bacteroidia	Bacteroidales	Bacteroidaceae	Bacteroides	Bacteroides xylanisolvens	Bacteroides xylanisolvens
NC_062770	Viruses	Uroviricota	Caudoviricetes	Crassvirales	Intestiviridae	Drivevirus	Drivevirus gastrointestinalis	uncultured phage cr91_1	Bacteria	Bacteroidota	Bacteroidia	Bacteroidales	Bacteroidaceae	Bacteroides	Bacteroides thetaiotaomicron	Bacteroides thetaiotaomicron
NC_062770	Viruses	Uroviricota	Caudoviricetes	Crassvirales	Intestiviridae	Drivevirus	Drivevirus gastrointestinalis	uncultured phage cr91_1	Bacteria	Bacteroidota	Bacteroidia	Bacteroidales	Bacteroidaceae	Bacteroides	Bacteroides intestinalis	Bacteroides intestinalis
NC_062770	Viruses	Uroviricota	Caudoviricetes	Crassvirales	Intestiviridae	Drivevirus	Drivevirus gastrointestinalis	uncultured phage cr91_1	Bacteria	Bacteroidota	Bacteroidia	Bacteroidales	Bacteroidaceae	Bacteroides	Bacteroides xylanisolvens	Bacteroides xylanisolvens
NC_062771	Viruses	Uroviricota	Caudoviricetes	Crassvirales	Intestiviridae	Carjivirus	Carjivirus hominis	uncultured phage cr99_1	Bacteria	Bacteroidota	Bacteroidia	Bacteroidales	Bacteroidaceae	Bacteroides	Bacteroides thetaiotaomicron	Bacteroides thetaiotaomicron
NC_062771	Viruses	Uroviricota	Caudoviricetes	Crassvirales	Intestiviridae	Carjivirus	Carjivirus hominis	uncultured phage cr99_1	Bacteria	Bacteroidota	Bacteroidia	Bacteroidales	Bacteroidaceae	Bacteroides	Bacteroides intestinalis	Bacteroides intestinalis
NC_062771	Viruses	Uroviricota	Caudoviricetes	Crassvirales	Intestiviridae	Carjivirus	Carjivirus hominis	uncultured phage cr99_1	Bacteria	Bacteroidota	Bacteroidia	Bacteroidales	Bacteroidaceae	Bacteroides	Bacteroides xylanisolvens	Bacteroides xylanisolvens
NC_062772	Viruses	Uroviricota	Caudoviricetes	Crassvirales	Suoliviridae	Canhaevirus	Canhaevirus faecalis	uncultured phage cr77_1	Bacteria	Bacteroidota	Bacteroidia	Bacteroidales	Bacteroidaceae	Bacteroides	Bacteroides thetaiotaomicron	Bacteroides thetaiotaomicron
NC_062772	Viruses	Uroviricota	Caudoviricetes	Crassvirales	Suoliviridae	Canhaevirus	Canhaevirus faecalis	uncultured phage cr77_1	Bacteria	Bacteroidota	Bacteroidia	Bacteroidales	Bacteroidaceae	Bacteroides	Bacteroides intestinalis	Bacteroides intestinalis
NC_062772	Viruses	Uroviricota	Caudoviricetes	Crassvirales	Suoliviridae	Canhaevirus	Canhaevirus faecalis	uncultured phage cr77_1	Bacteria	Bacteroidota	Bacteroidia	Bacteroidales	Bacteroidaceae	Bacteroides	Bacteroides xylanisolvens	Bacteroides xylanisolvens
NC_062773	Viruses	Uroviricota	Caudoviricetes	Crassvirales	Steigviridae	Kahnovirus	Kahnovirus copri	uncultured phage cr44_1	Bacteria	Bacteroidota	Bacteroidia	Bacteroidales	Bacteroidaceae	Bacteroides	Bacteroides thetaiotaomicron	Bacteroides thetaiotaomicron
NC_062773	Viruses	Uroviricota	Caudoviricetes	Crassvirales	Steigviridae	Kahnovirus	Kahnovirus copri	uncultured phage cr44_1	Bacteria	Bacteroidota	Bacteroidia	Bacteroidales	Bacteroidaceae	Bacteroides	Bacteroides intestinalis	Bacteroides intestinalis
NC_062773	Viruses	Uroviricota	Caudoviricetes	Crassvirales	Steigviridae	Kahnovirus	Kahnovirus copri	uncultured phage cr44_1	Bacteria	Bacteroidota	Bacteroidia	Bacteroidales	Bacteroidaceae	Bacteroides	Bacteroides xylanisolvens	Bacteroides xylanisolvens
NC_062774	Viruses	Uroviricota	Caudoviricetes	Crassvirales	Intestiviridae	Jahgtovirus	Jahgtovirus intestinalis	uncultured phage cr54_1	Bacteria	Bacteroidota	Bacteroidia	Bacteroidales	Bacteroidaceae	Bacteroides	Bacteroides thetaiotaomicron	Bacteroides thetaiotaomicron
NC_062774	Viruses	Uroviricota	Caudoviricetes	Crassvirales	Intestiviridae	Jahgtovirus	Jahgtovirus intestinalis	uncultured phage cr54_1	Bacteria	Bacteroidota	Bacteroidia	Bacteroidales	Bacteroidaceae	Bacteroides	Bacteroides intestinalis	Bacteroides intestinalis
NC_062774	Viruses	Uroviricota	Caudoviricetes	Crassvirales	Intestiviridae	Jahgtovirus	Jahgtovirus intestinalis	uncultured phage cr54_1	Bacteria	Bacteroidota	Bacteroidia	Bacteroidales	Bacteroidaceae	Bacteroides	Bacteroides xylanisolvens	Bacteroides xylanisolvens
NC_062775	Viruses	Uroviricota	Caudoviricetes	Crassvirales	Steigviridae	Lebriduvirus	Lebriduvirus gastrointestinalis	uncultured phage cr18_1	Bacteria	Bacteroidota	Bacteroidia	Bacteroidales	Bacteroidaceae	Bacteroides	Bacteroides thetaiotaomicron	Bacteroides thetaiotaomicron
NC_062775	Viruses	Uroviricota	Caudoviricetes	Crassvirales	Steigviridae	Lebriduvirus	Lebriduvirus gastrointestinalis	uncultured phage cr18_1	Bacteria	Bacteroidota	Bacteroidia	Bacteroidales	Bacteroidaceae	Bacteroides	Bacteroides intestinalis	Bacteroides intestinalis
NC_062775	Viruses	Uroviricota	Caudoviricetes	Crassvirales	Steigviridae	Lebriduvirus	Lebriduvirus gastrointestinalis	uncultured phage cr18_1	Bacteria	Bacteroidota	Bacteroidia	Bacteroidales	Bacteroidaceae	Bacteroides	Bacteroides xylanisolvens	Bacteroides xylanisolvens
NC_062776	Viruses	Uroviricota	Caudoviricetes	Crassvirales	Intestiviridae	Dabirmavirus	Dabirmavirus hominis	uncultured phage cr9_1	Bacteria	Bacteroidota	Bacteroidia	Bacteroidales	Bacteroidaceae	Bacteroides	Bacteroides thetaiotaomicron	Bacteroides thetaiotaomicron
NC_062776	Viruses	Uroviricota	Caudoviricetes	Crassvirales	Intestiviridae	Dabirmavirus	Dabirmavirus hominis	uncultured phage cr9_1	Bacteria	Bacteroidota	Bacteroidia	Bacteroidales	Bacteroidaceae	Bacteroides	Bacteroides intestinalis	Bacteroides intestinalis
NC_062776	Viruses	Uroviricota	Caudoviricetes	Crassvirales	Intestiviridae	Dabirmavirus	Dabirmavirus hominis	uncultured phage cr9_1	Bacteria	Bacteroidota	Bacteroidia	Bacteroidales	Bacteroidaceae	Bacteroides	Bacteroides xylanisolvens	Bacteroides xylanisolvens
NC_062777	Viruses	Uroviricota	Caudoviricetes	Crassvirales	Crevaviridae	Junduvirus	Junduvirus copri	uncultured phage cr25_1	Bacteria	Bacteroidota	Bacteroidia	Bacteroidales	Bacteroidaceae	Bacteroides	Bacteroides thetaiotaomicron	Bacteroides thetaiotaomicron
NC_062777	Viruses	Uroviricota	Caudoviricetes	Crassvirales	Crevaviridae	Junduvirus	Junduvirus copri	uncultured phage cr25_1	Bacteria	Bacteroidota	Bacteroidia	Bacteroidales	Bacteroidaceae	Bacteroides	Bacteroides intestinalis	Bacteroides intestinalis
NC_062777	Viruses	Uroviricota	Caudoviricetes	Crassvirales	Crevaviridae	Junduvirus	Junduvirus copri	uncultured phage cr25_1	Bacteria	Bacteroidota	Bacteroidia	Bacteroidales	Bacteroidaceae	Bacteroides	Bacteroides xylanisolvens	Bacteroides xylanisolvens
NC_062778	Viruses	Uroviricota	Caudoviricetes	Crassvirales	Intestiviridae	Endlipuvirus	Endlipuvirus intestinihominis	uncultured phage cr17_1	Bacteria	Bacteroidota	Bacteroidia	Bacteroidales	Bacteroidaceae	Bacteroides	Bacteroides thetaiotaomicron	Bacteroides thetaiotaomicron
NC_062778	Viruses	Uroviricota	Caudoviricetes	Crassvirales	Intestiviridae	Endlipuvirus	Endlipuvirus intestinihominis	uncultured phage cr17_1	Bacteria	Bacteroidota	Bacteroidia	Bacteroidales	Bacteroidaceae	Bacteroides	Bacteroides intestinalis	Bacteroides intestinalis
NC_062778	Viruses	Uroviricota	Caudoviricetes	Crassvirales	Intestiviridae	Endlipuvirus	Endlipuvirus intestinihominis	uncultured phage cr17_1	Bacteria	Bacteroidota	Bacteroidia	Bacteroidales	Bacteroidaceae	Bacteroides	Bacteroides xylanisolvens	Bacteroides xylanisolvens
NC_062779	Viruses	Uroviricota	Caudoviricetes	Crassvirales	Crevaviridae	Junduvirus	Junduvirus communis	uncultured phage cr2_1	Bacteria	Bacteroidota	Bacteroidia	Bacteroidales	Bacteroidaceae	Bacteroides	Bacteroides thetaiotaomicron	Bacteroides thetaiotaomicron
NC_062779	Viruses	Uroviricota	Caudoviricetes	Crassvirales	Crevaviridae	Junduvirus	Junduvirus communis	uncultured phage cr2_1	Bacteria	Bacteroidota	Bacteroidia	Bacteroidales	Bacteroidaceae	Bacteroides	Bacteroides intestinalis	Bacteroides intestinalis
NC_062779	Viruses	Uroviricota	Caudoviricetes	Crassvirales	Crevaviridae	Junduvirus	Junduvirus communis	uncultured phage cr2_1	Bacteria	Bacteroidota	Bacteroidia	Bacteroidales	Bacteroidaceae	Bacteroides	Bacteroides xylanisolvens	Bacteroides xylanisolvens
NC_062780	Viruses	Uroviricota	Caudoviricetes	Crassvirales	Crevaviridae	Kingevirus	Kingevirus communis	uncultured phage cr13_1	Bacteria	Bacteroidota	Bacteroidia	Bacteroidales	Bacteroidaceae	Bacteroides	Bacteroides thetaiotaomicron	Bacteroides thetaiotaomicron
NC_062780	Viruses	Uroviricota	Caudoviricetes	Crassvirales	Crevaviridae	Kingevirus	Kingevirus communis	uncultured phage cr13_1	Bacteria	Bacteroidota	Bacteroidia	Bacteroidales	Bacteroidaceae	Bacteroides	Bacteroides intestinalis	Bacteroides intestinalis
NC_062780	Viruses	Uroviricota	Caudoviricetes	Crassvirales	Crevaviridae	Kingevirus	Kingevirus communis	uncultured phage cr13_1	Bacteria	Bacteroidota	Bacteroidia	Bacteroidales	Bacteroidaceae	Bacteroides	Bacteroides xylanisolvens	Bacteroides xylanisolvens
NC_068555	Viruses	Uroviricota	Caudoviricetes	unclassified Caudoviricetes order	Schitoviridae	Efbeekayvirus	Efbeekayvirus Fbkp27	Klebsiella phage vB_KpP_FBKp27	Bacteria	Pseudomonadota	Gammaproteobacteria	Enterobacterales	Enterobacteriaceae	Klebsiella	Klebsiella pneumoniae	Klebsiella pneumoniae
NC_070892	Viruses	Uroviricota	Caudoviricetes	unclassified Caudoviricetes order	unclassified Caudoviricetes family	Emalynvirus	Gordonia phage Mayweather	Gordonia phage Mayweather	Bacteria	Actinomycetota	Actinomycetes	Mycobacteriales	Gordoniaceae	Gordonia	Gordonia rubripertincta	Gordonia rubripertincta
Y13918	Viruses	Uroviricota	Caudoviricetes	unclassified Caudoviricetes order	Peduoviridae	Citexvirus	Citexvirus phiCTX	Citexvirus phiCTX	Bacteria	Pseudomonadota	Gammaproteobacteria	Pseudomonadales	Pseudomonadaceae	Pseudomonas	Pseudomonas aeruginosa	Pseudomonas aeruginosa
