# Supplementary material for: PHPGAT: predicting phage hosts based on multimodal heterogeneous knowledge graph with graph attention network
Source: Brief Bioinform. 2025 Jan 20;26(1):bbaf017. doi: 10.1093/bib/bbaf017 (PMC11745545; doi:10.1093/bib/bbaf017)
Supplement: Supplementary_Data_2_Host_information_bbaf017 [file supplementary_data_2_host_information_bbaf017.xlsx]

## Sheet: Sheet1
Accession	Id	Taxid	Superkingdom	Phylum	Class	Order	Family	Genus	Species	Name
GCF_001188185	NZ_CP026041.1	670	Bacteria	Pseudomonadota	Gammaproteobacteria	Vibrionales	Vibrionaceae	Vibrio	Vibrio parahaemolyticus	Vibrio parahaemolyticus
GCF_020138615	NZ_CP075956.1	1502	Bacteria	Bacillota	Clostridia	Eubacteriales	Clostridiaceae	Clostridium	Clostridium perfringens	Clostridium perfringens
GCF_027594505	NZ_CP115149.1	3004094	Bacteria	Chloroflexota	Tepidiformia	Tepidiformales	Tepidiformaceae	Tepidiforma	Tepidiforma flava	Tepidiforma flava
GCF_005877035	NZ_CP040558.1	77608	Bacteria	Pseudomonadota	Gammaproteobacteria	Alteromonadales	Pseudoalteromonadaceae	Pseudoalteromonas	Pseudoalteromonas distincta	Pseudoalteromonas distincta
GCF_017299015	NZ_CP071224.1	911022	Bacteria	Pseudomonadota	Gammaproteobacteria	Enterobacterales	Yersiniaceae	Serratia	Serratia marcescens	Serratia marcescens subsp. marcescens ATCC 13880
GCF_014696835	NZ_CP051483.1	1280	Bacteria	Bacillota	Bacilli	Bacillales	Staphylococcaceae	Staphylococcus	Staphylococcus aureus	Staphylococcus aureus
GCF_030291015	NZ_CP127405.1	3051117	Bacteria	Pseudomonadota	Gammaproteobacteria	Xanthomonadales	Xanthomonadaceae	Stenotrophomonas	Stenotrophomonas sp. As-7	Stenotrophomonas sp. As-7
GCF_010093025	NZ_CP048114.1	2703788	Bacteria	Acidobacteriota	Terriglobia	Terriglobales	Acidobacteriaceae	Edaphobacter	Edaphobacter sp. 12200R-103	Edaphobacter sp. 12200R-103
GCF_018437695	NZ_CP049795.1	2708352	Bacteria	Pseudomonadota	Betaproteobacteria	Burkholderiales	Comamonadaceae	Delftia	Delftia sp. WY8	Delftia sp. WY8
GCF_009827115	NZ_CP043060.1	2605424	Bacteria	Pseudomonadota	Gammaproteobacteria	Pseudomonadales	Pseudomonadaceae	Pseudomonas	Pseudomonas sp. J380	Pseudomonas sp. J380
GCF_018732205	NZ_CP076084.1	2839744	Bacteria	Pseudomonadota	Gammaproteobacteria	Alteromonadales	Pseudoalteromonadaceae	Pseudoalteromonas	Pseudoalteromonas sp. SiA1	Pseudoalteromonas sp. SiA1
GCF_018282115	NZ_CP054306.1	2732530	Bacteria	Cyanobacteriota	Cyanophyceae	Synechococcales	Merismopediaceae	Synechocystis	Synechocystis sp. PCC 7338	Synechocystis sp. PCC 7338
GCF_018598285	NZ_CP086064.1	287	Bacteria	Pseudomonadota	Gammaproteobacteria	Pseudomonadales	Pseudomonadaceae	Pseudomonas	Pseudomonas aeruginosa	Pseudomonas aeruginosa
GCF_015291805	NZ_CP031845.1	34085	Bacteria	Bacteroidota	Flavobacteriia	Flavobacteriales	Weeksellaceae	Riemerella	Riemerella anatipestifer	Riemerella anatipestifer
GCF_000788715	NZ_CP012997.1	666	Bacteria	Pseudomonadota	Gammaproteobacteria	Vibrionales	Vibrionaceae	Vibrio	Vibrio cholerae	Vibrio cholerae
GCF_020423185	NZ_CP076237.1	83334	Bacteria	Pseudomonadota	Gammaproteobacteria	Enterobacterales	Enterobacteriaceae	Escherichia	Escherichia coli	Escherichia coli O157:H7
GCF_000022685	NC_012808.1	272630	Bacteria	Pseudomonadota	Alphaproteobacteria	Hyphomicrobiales	Methylobacteriaceae	Methylorubrum	Methylorubrum extorquens	Methylorubrum extorquens AM1
GCF_001854225	NZ_CP015208.1	535712	Bacteria	Actinomycetota	Actinomycetes	Micrococcales	Microbacteriaceae	Rhodoluna	Candidatus Rhodoluna planktonica	Candidatus Rhodoluna planktonica
GCF_015832075	NZ_CP065417.1	287	Bacteria	Pseudomonadota	Gammaproteobacteria	Pseudomonadales	Pseudomonadaceae	Pseudomonas	Pseudomonas aeruginosa	Pseudomonas aeruginosa
GCF_025946585	NZ_CP109874.1	562	Bacteria	Pseudomonadota	Gammaproteobacteria	Enterobacterales	Enterobacteriaceae	Escherichia	Escherichia coli	Escherichia coli
GCF_013085885	NZ_CP048416.1	546	Bacteria	Pseudomonadota	Gammaproteobacteria	Enterobacterales	Enterobacteriaceae	Citrobacter	Citrobacter freundii	Citrobacter freundii
GCF_026639155	NZ_CP113256.1	1423	Bacteria	Bacillota	Bacilli	Bacillales	Bacillaceae	Bacillus	Bacillus subtilis	Bacillus subtilis
GCF_003288235	NZ_CP025206.1	1599	Bacteria	Bacillota	Bacilli	Lactobacillales	Lactobacillaceae	Latilactobacillus	Latilactobacillus sakei	Latilactobacillus sakei
GCF_000494755	NC_022657.1	1246995	Bacteria	Actinomycetota	Actinomycetes	Micromonosporales	Micromonosporaceae	Actinoplanes	Actinoplanes friuliensis	Actinoplanes friuliensis DSM 7358
GCF_001677075	NZ_CP016030.2	446	Bacteria	Pseudomonadota	Gammaproteobacteria	Legionellales	Legionellaceae	Legionella	Legionella pneumophila	Legionella pneumophila
GCF_023023865	NZ_CP084040.1	174	Bacteria	Spirochaetota	Spirochaetia	Leptospirales	Leptospiraceae	Leptospira	Leptospira borgpetersenii	Leptospira borgpetersenii
GCF_020714765	NZ_CP085796.1	149539	Bacteria	Pseudomonadota	Gammaproteobacteria	Enterobacterales	Enterobacteriaceae	Salmonella	Salmonella enterica	Salmonella enterica subsp. enterica serovar Enteritidis
GCF_002761335	NZ_CP017970.1	1454599	Bacteria	Pseudomonadota	Gammaproteobacteria	Enterobacterales	Enterobacteriaceae	Salmonella	Salmonella enterica	Salmonella enterica subsp. enterica serovar Montevideo str. USDA-ARS-USMARC-1900
GCF_008124085	NZ_CP043181.1	1502658	Bacteria	Pseudomonadota	Gammaproteobacteria	Enterobacterales	Enterobacteriaceae	Escherichia	Escherichia coli	Escherichia coli O2:H6
GCF_025147765	NZ_CP102265.1	411459	Bacteria	Bacillota	Clostridia	Eubacteriales	Lachnospiraceae	Blautia	Blautia obeum	Blautia obeum ATCC 29174
GCF_014279975	NZ_CP047936.1	1400865	Bacteria	Cyanobacteriota	Cyanophyceae	Synechococcales	Synechococcaceae	Synechococcus	Synechococcus sp. BIOS-U3-1	Synechococcus sp. BIOS-U3-1
GCF_000632395	NZ_CP007546.1	1421338	Bacteria	Pseudomonadota	Gammaproteobacteria	Enterobacterales	Enterobacteriaceae	Enterobacter	Enterobacter asburiae	Enterobacter asburiae L1
GCF_001705565	NZ_CP016830.1	48664	Bacteria	Pseudomonadota	Gammaproteobacteria	Xanthomonadales	Xanthomonadaceae	Xanthomonas	Xanthomonas fragariae	Xanthomonas fragariae
GCF_006352265	NZ_CP040067.1	562	Bacteria	Pseudomonadota	Gammaproteobacteria	Enterobacterales	Enterobacteriaceae	Escherichia	Escherichia coli	Escherichia coli
GCF_001766235	NZ_CP015164.1	481146	Bacteria	Pseudomonadota	Alphaproteobacteria	Rhodospirillales	Acetobacteraceae	Acetobacter	Acetobacter ascendens	Acetobacter ascendens
GCF_000014045	NC_008209.1	375451	Bacteria	Pseudomonadota	Alphaproteobacteria	Rhodobacterales	Roseobacteraceae	Roseobacter	Roseobacter denitrificans	Roseobacter denitrificans OCh 114
GCF_023615745	NZ_CP115623.1	470	Bacteria	Pseudomonadota	Gammaproteobacteria	Moraxellales	Moraxellaceae	Acinetobacter	Acinetobacter baumannii	Acinetobacter baumannii
GCF_016865295	NZ_AP024305.1	274	Bacteria	Deinococcota	Deinococci	Thermales	Thermaceae	Thermus	Thermus thermophilus	Thermus thermophilus
GCF_000814145	NZ_CP010371.1	562	Bacteria	Pseudomonadota	Gammaproteobacteria	Enterobacterales	Enterobacteriaceae	Escherichia	Escherichia coli	Escherichia coli
GCF_020217445	NZ_CP084096.1	2072463	Bacteria	Pseudomonadota	Gammaproteobacteria	Enterobacterales	Enterobacteriaceae	Escherichia	Escherichia coli	Escherichia coli O78
GCF_015870965	NZ_CP060013.1	470	Bacteria	Pseudomonadota	Gammaproteobacteria	Moraxellales	Moraxellaceae	Acinetobacter	Acinetobacter baumannii	Acinetobacter baumannii
GCF_003203435	NZ_CP023722.1	573	Bacteria	Pseudomonadota	Gammaproteobacteria	Enterobacterales	Enterobacteriaceae	Klebsiella	Klebsiella pneumoniae	Klebsiella pneumoniae
GCF_025397995	NZ_CP104550.1	145261	Archaea	Euryarchaeota	Methanobacteria	Methanobacteriales	Methanobacteriaceae	Methanothermobacter	Methanothermobacter wolfeii	Methanothermobacter wolfeii
GCF_019930685	NZ_CP082850.1	450	Bacteria	Pseudomonadota	Gammaproteobacteria	Legionellales	Legionellaceae	Legionella	Legionella longbeachae	Legionella longbeachae
GCF_004324125	NZ_CP047546.1	90371	Bacteria	Pseudomonadota	Gammaproteobacteria	Enterobacterales	Enterobacteriaceae	Salmonella	Salmonella enterica	Salmonella enterica subsp. enterica serovar Typhimurium
GCF_026015925	NZ_CP110359.1	375919	Bacteria	Pseudomonadota	Alphaproteobacteria	Rickettsiales	Anaplasmataceae	Wolbachia	Wolbachia endosymbiont of Drosophila pseudotakahashii	Wolbachia endosymbiont of Drosophila pseudotakahashii
GCF_004799605	NZ_CP038631.1	2242	Archaea	Euryarchaeota	Halobacteria	Halobacteriales	Halobacteriaceae	Halobacterium	Halobacterium salinarum	Halobacterium salinarum
GCF_001042855	NZ_CP011960.1	129394	Bacteria	Pseudomonadota	Gammaproteobacteria	Xanthomonadales	Xanthomonadaceae	Xanthomonas	Xanthomonas oryzae	Xanthomonas oryzae pv. oryzicola
GCF_002288105	NZ_CP016774.1	1884905	Bacteria	Actinomycetota	Actinomycetes	Candidatus Nanopelagicales	Candidatus Nanopelagicaceae	Candidatus Planktophila	Candidatus Planktophila versatilis	Candidatus Planktophila versatilis
GCF_021442025	NZ_CP090446.1	2907623	Bacteria	Bacteroidota	Sphingobacteriia	Sphingobacteriales	Sphingobacteriaceae	Sphingobacterium	Sphingobacterium sp. SRCM116780	Sphingobacterium sp. SRCM116780
GCF_004924315	NZ_CP037742.1	573	Bacteria	Pseudomonadota	Gammaproteobacteria	Enterobacterales	Enterobacteriaceae	Klebsiella	Klebsiella pneumoniae	Klebsiella pneumoniae
GCF_009909305	NZ_CP047677.1	72407	Bacteria	Pseudomonadota	Gammaproteobacteria	Enterobacterales	Enterobacteriaceae	Klebsiella	Klebsiella pneumoniae	Klebsiella pneumoniae subsp. pneumoniae
GCF_947251735	NZ_OX366382.1	2954005	Bacteria	Pseudomonadota	Alphaproteobacteria	Rickettsiales	Anaplasmataceae	Wolbachia	Wolbachia endosymbiont (group B) of Endotricha flammealis	Wolbachia endosymbiont (group B) of Endotricha flammealis
GCF_000020385	NC_010814.1	398767	Bacteria	Thermodesulfobacteriota	Desulfuromonadia	Geobacterales	Geobacteraceae	Trichlorobacter	Trichlorobacter lovleyi	Trichlorobacter lovleyi SZ
GCF_005305005	NZ_CP040127.1	287	Bacteria	Pseudomonadota	Gammaproteobacteria	Pseudomonadales	Pseudomonadaceae	Pseudomonas	Pseudomonas aeruginosa	Pseudomonas aeruginosa
GCF_013343455	NZ_CP050329.1	287	Bacteria	Pseudomonadota	Gammaproteobacteria	Pseudomonadales	Pseudomonadaceae	Pseudomonas	Pseudomonas aeruginosa	Pseudomonas aeruginosa
GCF_004319665	NZ_CP025690.1	1590	Bacteria	Bacillota	Bacilli	Lactobacillales	Lactobacillaceae	Lactiplantibacillus	Lactiplantibacillus plantarum	Lactiplantibacillus plantarum
GCF_016025435	NZ_CP065572.1	211968	Bacteria	Pseudomonadota	Gammaproteobacteria	Enterobacterales	Enterobacteriaceae	Salmonella	Salmonella enterica	Salmonella enterica subsp. enterica serovar Albany
GCF_030388285	NZ_CP101325.1	287	Bacteria	Pseudomonadota	Gammaproteobacteria	Pseudomonadales	Pseudomonadaceae	Pseudomonas	Pseudomonas aeruginosa	Pseudomonas aeruginosa
GCF_019339445	NZ_CP079836.1	59202	Bacteria	Pseudomonadota	Gammaproteobacteria	Enterobacterales	Enterobacteriaceae	Salmonella	Salmonella enterica	Salmonella enterica subsp. salamae
GCF_028752075	NZ_CP082217.1	56453	Bacteria	Pseudomonadota	Gammaproteobacteria	Xanthomonadales	Xanthomonadaceae	Xanthomonas	Xanthomonas cucurbitae	Xanthomonas cucurbitae
GCF_024498775	NZ_CP090592.1	1201031	Bacteria	Pseudomonadota	Gammaproteobacteria	Enterobacterales	Pectobacteriaceae	Pectobacterium	Pectobacterium aroidearum	Pectobacterium aroidearum
GCF_029541785	NZ_CP089870.1	573	Bacteria	Pseudomonadota	Gammaproteobacteria	Enterobacterales	Enterobacteriaceae	Klebsiella	Klebsiella pneumoniae	Klebsiella pneumoniae
GCF_029625115	NZ_CP121149.1	562	Bacteria	Pseudomonadota	Gammaproteobacteria	Enterobacterales	Enterobacteriaceae	Escherichia	Escherichia coli	Escherichia coli
GCF_018845095	NZ_CP073017.1	1148	Bacteria	Cyanobacteriota	Cyanophyceae	Synechococcales	Merismopediaceae	Synechocystis	Synechocystis sp. PCC 6803	Synechocystis sp. PCC 6803
GCF_001668465	NZ_CP035049.1	470	Bacteria	Pseudomonadota	Gammaproteobacteria	Moraxellales	Moraxellaceae	Acinetobacter	Acinetobacter baumannii	Acinetobacter baumannii
GCF_030297655	NZ_AP028141.1	3047869	Bacteria	Pseudomonadota	Betaproteobacteria	Burkholderiales	Burkholderiaceae	Polynucleobacter	Polynucleobacter sp. HIN10	Polynucleobacter sp. HIN10
GCF_025908435	NZ_CP109772.1	573	Bacteria	Pseudomonadota	Gammaproteobacteria	Enterobacterales	Enterobacteriaceae	Klebsiella	Klebsiella pneumoniae	Klebsiella pneumoniae
GCF_015655285	NZ_CP064767.1	1398	Bacteria	Bacillota	Bacilli	Bacillales	Bacillaceae	Heyndrickxia	Heyndrickxia coagulans	Heyndrickxia coagulans
GCF_000765375	NZ_CP004381.1	1249665	Bacteria	Pseudomonadota	Betaproteobacteria	Burkholderiales	Burkholderiaceae	Burkholderia	Burkholderia thailandensis	Burkholderia thailandensis E254
GCF_002078415	NZ_CP015896.1	1360	Bacteria	Bacillota	Bacilli	Lactobacillales	Streptococcaceae	Lactococcus	Lactococcus lactis	Lactococcus lactis subsp. lactis
GCF_019466145	NZ_CP080518.1	287	Bacteria	Pseudomonadota	Gammaproteobacteria	Pseudomonadales	Pseudomonadaceae	Pseudomonas	Pseudomonas aeruginosa	Pseudomonas aeruginosa
GCF_002094935	NZ_CP020616.1	777	Bacteria	Pseudomonadota	Gammaproteobacteria	Legionellales	Coxiellaceae	Coxiella	Coxiella burnetii	Coxiella burnetii
GCF_014884485	NZ_CP054953.1	1567502	Bacteria	Pseudomonadota	Alphaproteobacteria	Hyphomicrobiales	Brucellaceae	Brucella	Brucella suis	Brucella suis bv. 5
GCF_029716165	NZ_CP099349.1	564	Bacteria	Pseudomonadota	Gammaproteobacteria	Enterobacterales	Enterobacteriaceae	Escherichia	Escherichia fergusonii	Escherichia fergusonii
GCF_024266525	NZ_CP100724.1	149539	Bacteria	Pseudomonadota	Gammaproteobacteria	Enterobacterales	Enterobacteriaceae	Salmonella	Salmonella enterica	Salmonella enterica subsp. enterica serovar Enteritidis
GCF_014084105	NZ_CP048289.1	2704468	Bacteria	Actinomycetota	Actinomycetes	Kitasatosporales	Streptomycetaceae	Streptacidiphilus	Streptacidiphilus sp. P02-A3a	Streptacidiphilus sp. P02-A3a
GCF_012222825	NZ_CP038017.1	1085644	Bacteria	Pseudomonadota	Gammaproteobacteria	Thiotrichales	Francisellaceae	Allofrancisella	Allofrancisella frigidaquae	Allofrancisella frigidaquae
GCF_003591595	NZ_CP022959.1	481805	Bacteria	Pseudomonadota	Gammaproteobacteria	Enterobacterales	Enterobacteriaceae	Escherichia	Escherichia coli	Escherichia coli ATCC 8739
GCF_016756455	NZ_AP022326.1	2067421	Bacteria	Pseudomonadota	Gammaproteobacteria	Enterobacterales	Enterobacteriaceae	Escherichia	Escherichia coli	Escherichia coli O25:H4
GCF_000011305	NC_004369.1	196164	Bacteria	Actinomycetota	Actinomycetes	Mycobacteriales	Corynebacteriaceae	Corynebacterium	Corynebacterium efficiens	Corynebacterium efficiens YS-314
GCF_000265365	NC_018011.1	679935	Bacteria	Bacteroidota	Bacteroidia	Bacteroidales	Rikenellaceae	Alistipes	Alistipes finegoldii	Alistipes finegoldii DSM 17242
GCF_904863335	NZ_CP110547.1	573	Bacteria	Pseudomonadota	Gammaproteobacteria	Enterobacterales	Enterobacteriaceae	Klebsiella	Klebsiella pneumoniae	Klebsiella pneumoniae
GCF_009497075	NZ_CP045572.1	2219224	Bacteria	Actinomycetota	Actinomycetes	Streptosporangiales	Streptosporangiaceae	Nonomuraea	Nonomuraea phyllanthi	Nonomuraea phyllanthi
GCF_000146505	NC_017448.1	59374	Bacteria	Fibrobacterota	Fibrobacteria	Fibrobacterales	Fibrobacteraceae	Fibrobacter	Fibrobacter succinogenes	Fibrobacter succinogenes subsp. succinogenes S85
GCF_029025025	NZ_CP118900.1	197	Bacteria	Campylobacterota	Epsilonproteobacteria	Campylobacterales	Campylobacteraceae	Campylobacter	Campylobacter jejuni	Campylobacter jejuni
GCF_001078055	NZ_CP010777.1	1379910	Bacteria	Bacteroidota	Cytophagia	Cytophagales	Hymenobacteraceae	Rufibacter	Rufibacter radiotolerans	Rufibacter radiotolerans
GCF_014218315	NZ_AP023326.1	435	Bacteria	Pseudomonadota	Alphaproteobacteria	Rhodospirillales	Acetobacteraceae	Acetobacter	Acetobacter aceti	Acetobacter aceti
GCF_004124015	NZ_CP032700.1	1314	Bacteria	Bacillota	Bacilli	Lactobacillales	Streptococcaceae	Streptococcus	Streptococcus pyogenes	Streptococcus pyogenes
GCF_020525825	NZ_CP084806.1	1667327	Bacteria	Pseudomonadota	Gammaproteobacteria	Enterobacterales	Enterobacteriaceae	Klebsiella	Klebsiella quasipneumoniae	Klebsiella quasipneumoniae subsp. quasipneumoniae
GCF_019704395	NZ_AP024624.1	1423	Bacteria	Bacillota	Bacilli	Bacillales	Bacillaceae	Bacillus	Bacillus subtilis	Bacillus subtilis
GCF_000016345	NC_009379.1	312153	Bacteria	Pseudomonadota	Betaproteobacteria	Burkholderiales	Burkholderiaceae	Polynucleobacter	Polynucleobacter asymbioticus	Polynucleobacter asymbioticus QLW-P1DMWA-1
GCF_000092905	NC_014098.1	562970	Bacteria	Bacillota	Bacilli	Bacillales	Alicyclobacillaceae	Kyrpidia	Kyrpidia tusciae	Kyrpidia tusciae DSM 2912
GCF_004635805	NZ_CP026902.1	520	Bacteria	Pseudomonadota	Betaproteobacteria	Burkholderiales	Alcaligenaceae	Bordetella	Bordetella pertussis	Bordetella pertussis
GCF_026802135	NZ_CP113789.1	2489014	Bacteria	Pseudomonadota	Gammaproteobacteria	Enterobacterales	Enterobacteriaceae	Klebsiella	Klebsiella variicola	Klebsiella variicola subsp. tropica
GCF_021172825	NZ_CP089156.1	1280	Bacteria	Bacillota	Bacilli	Bacillales	Staphylococcaceae	Staphylococcus	Staphylococcus aureus	Staphylococcus aureus
GCF_007833955	NZ_CP041323.1	459472	Bacteria	Bacillota	Bacilli	Bacillales	Planococcaceae	Planococcus	Planococcus glaciei	Planococcus glaciei
GCF_024925305	NZ_CP103854.1	2035	Bacteria	Actinomycetota	Actinomycetes	Micrococcales	Microbacteriaceae	Curtobacterium	Curtobacterium flaccumfaciens	Curtobacterium flaccumfaciens
GCF_024362365	NZ_CP101464.1	2963431	Bacteria	Actinomycetota	Actinomycetes	Micrococcales	Intrasporangiaceae	Janibacter	Janibacter sp. CX7	Janibacter sp. CX7
GCF_014770895	NZ_CP061754.1	2773705	Bacteria	Pseudomonadota	Gammaproteobacteria	Enterobacterales	Enterobacteriaceae	Escherichia	Escherichia coli	Escherichia coli O18ac:H14
GCF_002952015	NZ_CP020656.1	1280	Bacteria	Bacillota	Bacilli	Bacillales	Staphylococcaceae	Staphylococcus	Staphylococcus aureus	Staphylococcus aureus
GCF_003204955	NZ_CP029747.1	562	Bacteria	Pseudomonadota	Gammaproteobacteria	Enterobacterales	Enterobacteriaceae	Escherichia	Escherichia coli	Escherichia coli
GCF_001307805	NZ_CP013862.1	1472767	Bacteria	Bacillota	Bacilli	Bacillales	Bacillaceae	Lentibacillus	Lentibacillus amyloliquefaciens	Lentibacillus amyloliquefaciens
GCF_001989155	NZ_CP013897.1	520	Bacteria	Pseudomonadota	Betaproteobacteria	Burkholderiales	Alcaligenaceae	Bordetella	Bordetella pertussis	Bordetella pertussis
GCF_029917105	NZ_CP123986.1	1624	Bacteria	Bacillota	Bacilli	Lactobacillales	Lactobacillaceae	Ligilactobacillus	Ligilactobacillus salivarius	Ligilactobacillus salivarius
GCF_019977395	NZ_AP024660.1	2831000	Bacteria	Actinomycetota	Actinomycetes	Micrococcales	Micrococcaceae	Arthrobacter	Arthrobacter sp. NicSoilC5	Arthrobacter sp. NicSoilC5
GCF_028743315	NZ_CP117957.1	1496	Bacteria	Bacillota	Clostridia	Eubacteriales	Peptostreptococcaceae	Clostridioides	Clostridioides difficile	Clostridioides difficile
GCF_021166175	NZ_CP089012.1	573	Bacteria	Pseudomonadota	Gammaproteobacteria	Enterobacterales	Enterobacteriaceae	Klebsiella	Klebsiella pneumoniae	Klebsiella pneumoniae
GCF_021165835	NZ_CP088954.1	471	Bacteria	Pseudomonadota	Gammaproteobacteria	Moraxellales	Moraxellaceae	Acinetobacter	Acinetobacter calcoaceticus	Acinetobacter calcoaceticus
GCF_022921275	NZ_CP094059.1	210	Bacteria	Campylobacterota	Epsilonproteobacteria	Campylobacterales	Helicobacteraceae	Helicobacter	Helicobacter pylori	Helicobacter pylori
GCF_030036875	NZ_CP124490.1	562	Bacteria	Pseudomonadota	Gammaproteobacteria	Enterobacterales	Enterobacteriaceae	Escherichia	Escherichia coli	Escherichia coli
GCF_900087905	NZ_LT592159.1	485	Bacteria	Pseudomonadota	Betaproteobacteria	Neisseriales	Neisseriaceae	Neisseria	Neisseria gonorrhoeae	Neisseria gonorrhoeae
GCF_019916005	NZ_CP082272.1	747	Bacteria	Pseudomonadota	Gammaproteobacteria	Pasteurellales	Pasteurellaceae	Pasteurella	Pasteurella multocida	Pasteurella multocida
GCF_026427375	NZ_CP083932.1	573	Bacteria	Pseudomonadota	Gammaproteobacteria	Enterobacterales	Enterobacteriaceae	Klebsiella	Klebsiella pneumoniae	Klebsiella pneumoniae
GCF_020736105	NZ_CP085959.1	1717	Bacteria	Actinomycetota	Actinomycetes	Mycobacteriales	Corynebacteriaceae	Corynebacterium	Corynebacterium diphtheriae	Corynebacterium diphtheriae
GCF_030643785	NZ_CP094378.1	1592897	Bacteria	Pseudomonadota	Gammaproteobacteria	Legionellales	Coxiellaceae	unclassified Coxiellaceae genus	Coxiella-like endosymbiont	Coxiella-like endosymbiont
GCF_031596315	NZ_CP134220.1	1590	Bacteria	Bacillota	Bacilli	Lactobacillales	Lactobacillaceae	Lactiplantibacillus	Lactiplantibacillus plantarum	Lactiplantibacillus plantarum
GCF_000967405	NC_020537.1	1074919	Bacteria	Bacillota	Bacilli	Bacillales	Staphylococcaceae	Staphylococcus	Staphylococcus aureus	Staphylococcus aureus subsp. aureus ST228
GCF_030384885	NZ_CP128613.1	562	Bacteria	Pseudomonadota	Gammaproteobacteria	Enterobacterales	Enterobacteriaceae	Escherichia	Escherichia coli	Escherichia coli
GCF_032291985	NZ_CP135199.1	492670	Bacteria	Bacillota	Bacilli	Bacillales	Bacillaceae	Bacillus	Bacillus velezensis	Bacillus velezensis
GCF_013234275	NZ_AP023184.1	82977	Bacteria	Pseudomonadota	Gammaproteobacteria	Enterobacterales	Enterobacteriaceae	Buttiauxella	Buttiauxella agrestis	Buttiauxella agrestis
GCF_026643535	NZ_CP075440.1	29518	Bacteria	Spirochaetota	Spirochaetia	Spirochaetales	Borreliaceae	Borreliella	Borreliella afzelii	Borreliella afzelii
GCF_024139015	NZ_CP076807.1	470	Bacteria	Pseudomonadota	Gammaproteobacteria	Moraxellales	Moraxellaceae	Acinetobacter	Acinetobacter baumannii	Acinetobacter baumannii
GCF_003194405	NZ_CP021171.1	1280	Bacteria	Bacillota	Bacilli	Bacillales	Staphylococcaceae	Staphylococcus	Staphylococcus aureus	Staphylococcus aureus
GCF_025258945	NZ_CP104356.1	666	Bacteria	Pseudomonadota	Gammaproteobacteria	Vibrionales	Vibrionaceae	Vibrio	Vibrio cholerae	Vibrio cholerae
GCF_002849755	NZ_CP018889.2	288004	Bacteria	Pseudomonadota	Gammaproteobacteria	Thiotrichales	Thiotrichaceae	Beggiatoa	Beggiatoa leptomitoformis	Beggiatoa leptomitoformis
GCF_014236835	NZ_CP051190.1	2724122	Bacteria	Pseudomonadota	Gammaproteobacteria	Xanthomonadales	Xanthomonadaceae	Xanthomonas	Xanthomonas sp. SS	Xanthomonas sp. SS
GCF_018622995	NZ_CP076022.1	2817475	Bacteria	Actinomycetota	Actinomycetes	Micrococcales	Micrococcaceae	Arthrobacter	Arthrobacter jiangjiafuii	Arthrobacter jiangjiafuii
GCF_900660635	NZ_LR215031.1	76629	Bacteria	Mycoplasmatota	Mollicutes	Mycoplasmatales	Mycoplasmataceae	Mycoplasmopsis	Mycoplasmopsis gallopavonis	Mycoplasmopsis gallopavonis
GCF_019703225	NZ_AP024792.1	573	Bacteria	Pseudomonadota	Gammaproteobacteria	Enterobacterales	Enterobacteriaceae	Klebsiella	Klebsiella pneumoniae	Klebsiella pneumoniae
GCF_014295215	NZ_CP060057.1	562	Bacteria	Pseudomonadota	Gammaproteobacteria	Enterobacterales	Enterobacteriaceae	Escherichia	Escherichia coli	Escherichia coli
GCF_018138125	NZ_CP073101.1	1428684	Bacteria	Bacillota	Bacilli	Bacillales	unclassified Bacillales family	Exiguobacterium	Exiguobacterium alkaliphilum	Exiguobacterium alkaliphilum
GCF_023212925	NZ_CP040815.1	204042	Bacteria	Pseudomonadota	Gammaproteobacteria	Enterobacterales	Pectobacteriaceae	Dickeya	Dickeya zeae	Dickeya zeae
GCF_022921055	NZ_CP095061.1	2932254	Bacteria	Bacteroidota	Cytophagia	Cytophagales	Hymenobacteraceae	Hymenobacter	Hymenobacter volaticus	Hymenobacter volaticus
GCF_904864555	NZ_LR890405.1	562	Bacteria	Pseudomonadota	Gammaproteobacteria	Enterobacterales	Enterobacteriaceae	Escherichia	Escherichia coli	Escherichia coli
GCF_009769205	NZ_CP039266.1	47770	Bacteria	Bacillota	Bacilli	Lactobacillales	Lactobacillaceae	Lactobacillus	Lactobacillus crispatus	Lactobacillus crispatus
GCF_031039375	NZ_CP065094.1	59201	Bacteria	Pseudomonadota	Gammaproteobacteria	Enterobacterales	Enterobacteriaceae	Salmonella	Salmonella enterica	Salmonella enterica subsp. enterica
GCF_900088535	NZ_LT578417.1	1851505	Bacteria	Cyanobacteriota	Cyanophyceae	Synechococcales	Prochlorococcaceae	Cyanobium	Cyanobium sp. NIES-981	Cyanobium sp. NIES-981
GCF_018304805	NZ_CP072646.1	2821542	Bacteria	Acidobacteriota	Blastocatellia	unclassified Blastocatellia order	unclassified Blastocatellia family	Chloracidobacterium	Chloracidobacterium aggregatum	Chloracidobacterium sp. MS 40/45
GCF_025272815	NZ_CP102089.1	72758	Bacteria	Bacillota	Bacilli	Bacillales	Staphylococcaceae	Staphylococcus	Staphylococcus capitis	Staphylococcus capitis subsp. capitis
GCF_014131795	NZ_CP040626.1	1492	Bacteria	Bacillota	Clostridia	Eubacteriales	Clostridiaceae	Clostridium	Clostridium butyricum	Clostridium butyricum
GCF_014117325	NZ_CP059732.1	2710596	Bacteria	Bacteroidota	Cytophagia	Cytophagales	Cytophagaceae	Spirosoma	Spirosoma foliorum	Spirosoma foliorum
GCF_014171595	NZ_CP050451.1	2709303	Bacteria	Pseudomonadota	Betaproteobacteria	Burkholderiales	Oxalobacteraceae	Massilia	Massilia sp. Se16.2.3	Massilia sp. Se16.2.3
GCF_001592395	NZ_CP014749.1	1813182	Bacteria	Bacillota	Bacilli	Bacillales	Bacillaceae	Geobacillus	Geobacillus sp. JS12	Geobacillus sp. JS12
GCF_001542795	NZ_CP008872.2	287	Bacteria	Pseudomonadota	Gammaproteobacteria	Pseudomonadales	Pseudomonadaceae	Pseudomonas	Pseudomonas aeruginosa	Pseudomonas aeruginosa
GCF_003949595	NZ_CP039993.1	470	Bacteria	Pseudomonadota	Gammaproteobacteria	Moraxellales	Moraxellaceae	Acinetobacter	Acinetobacter baumannii	Acinetobacter baumannii
GCF_022354325	NZ_CP055194.1	623	Bacteria	Pseudomonadota	Gammaproteobacteria	Enterobacterales	Enterobacteriaceae	Shigella	Shigella flexneri	Shigella flexneri
GCF_015839575	NZ_CP046358.1	1313	Bacteria	Bacillota	Bacilli	Lactobacillales	Streptococcaceae	Streptococcus	Streptococcus pneumoniae	Streptococcus pneumoniae
GCF_003025345	NZ_CP020560.1	2994495	Bacteria	Pseudomonadota	Gammaproteobacteria	Pseudomonadales	Pseudomonadaceae	Pseudomonas	Pseudomonas paraeruginosa	Pseudomonas paraeruginosa
GCF_019278425	NZ_CP058981.1	2749995	Bacteria	Bacteroidota	Flavobacteriia	Flavobacteriales	Flavobacteriaceae	Winogradskyella	Winogradskyella sp. HaHa_3_26	Winogradskyella sp. HaHa_3_26
GCF_009931595	NZ_CP046570.1	29447	Bacteria	Pseudomonadota	Gammaproteobacteria	Xanthomonadales	Xanthomonadaceae	Xanthomonas	Xanthomonas albilineans	Xanthomonas albilineans
GCF_001886535	NZ_CP018103.1	562	Bacteria	Pseudomonadota	Gammaproteobacteria	Enterobacterales	Enterobacteriaceae	Escherichia	Escherichia coli	Escherichia coli
GCF_005217155	NZ_CP054410.1	158836	Bacteria	Pseudomonadota	Gammaproteobacteria	Enterobacterales	Enterobacteriaceae	Enterobacter	Enterobacter hormaechei	Enterobacter hormaechei
GCF_028751275	NZ_CP066995.1	340	Bacteria	Pseudomonadota	Gammaproteobacteria	Xanthomonadales	Xanthomonadaceae	Xanthomonas	Xanthomonas campestris	Xanthomonas campestris pv. campestris
GCF_003574315	NZ_AP025739.1	2219043	Bacteria	Armatimonadota	Armatimonadia	Capsulimonadales	Capsulimonadaceae	Capsulimonas	Capsulimonas corticalis	Capsulimonas corticalis
GCF_000255275	NC_016789.1	698964	Bacteria	Actinomycetota	Actinomycetes	Mycobacteriales	Corynebacteriaceae	Corynebacterium	Corynebacterium diphtheriae	Corynebacterium diphtheriae PW8
GCF_008693705	NZ_CP044060.1	654	Bacteria	Pseudomonadota	Gammaproteobacteria	Aeromonadales	Aeromonadaceae	Aeromonas	Aeromonas veronii	Aeromonas veronii
GCF_013488125	NZ_CP030022.1	1307	Bacteria	Bacillota	Bacilli	Lactobacillales	Streptococcaceae	Streptococcus	Streptococcus suis	Streptococcus suis
GCF_026571715	NZ_CP075203.1	29518	Bacteria	Spirochaetota	Spirochaetia	Spirochaetales	Borreliaceae	Borreliella	Borreliella afzelii	Borreliella afzelii
GCF_011387195	NZ_CP046919.1	2686210	Bacteria	Bacillota	Bacilli	Lactobacillales	Streptococcaceae	Streptococcus	Streptococcus ruminicola	Streptococcus ruminicola
GCF_010365425	NZ_CP048330.1	562	Bacteria	Pseudomonadota	Gammaproteobacteria	Enterobacterales	Enterobacteriaceae	Escherichia	Escherichia coli	Escherichia coli
GCF_022591335	NZ_CP093222.1	1282	Bacteria	Bacillota	Bacilli	Bacillales	Staphylococcaceae	Staphylococcus	Staphylococcus epidermidis	Staphylococcus epidermidis
GCF_031767645	NZ_CP134473.1	1307	Bacteria	Bacillota	Bacilli	Lactobacillales	Streptococcaceae	Streptococcus	Streptococcus suis	Streptococcus suis
GCF_009258225	NZ_CP043617.1	2590022	Bacteria	Campylobacterota	Epsilonproteobacteria	Campylobacterales	Sulfurimonadaceae	Sulfurimonas	Sulfurimonas lithotrophica	Sulfurimonas lithotrophica
GCF_013374235	NZ_AP023219.2	562	Bacteria	Pseudomonadota	Gammaproteobacteria	Enterobacterales	Enterobacteriaceae	Escherichia	Escherichia coli	Escherichia coli
GCF_016748555	NZ_CP051533.1	210	Bacteria	Campylobacterota	Epsilonproteobacteria	Campylobacterales	Helicobacteraceae	Helicobacter	Helicobacter pylori	Helicobacter pylori
GCF_023159115	NZ_CP096169.1	2989727	Bacteria	Pseudomonadota	Gammaproteobacteria	Alteromonadales	Shewanellaceae	Shewanella	Shewanella sp. JNE2	Shewanella sp. JNE2
GCF_020497635	NZ_CP083178.1	519450	Bacteria	Mycoplasmatota	Mollicutes	Mycoplasmatales	Mycoplasmataceae	Mycoplasma	Mycoplasma anserisalpingitidis	Mycoplasma anserisalpingitidis
GCF_020162195	NZ_CP083947.1	40214	Bacteria	Pseudomonadota	Gammaproteobacteria	Moraxellales	Moraxellaceae	Acinetobacter	Acinetobacter johnsonii	Acinetobacter johnsonii
GCF_020905105	NZ_CP106782.1	485	Bacteria	Pseudomonadota	Betaproteobacteria	Neisseriales	Neisseriaceae	Neisseria	Neisseria gonorrhoeae	Neisseria gonorrhoeae
GCF_000784945	NZ_CP009863.1	72407	Bacteria	Pseudomonadota	Gammaproteobacteria	Enterobacterales	Enterobacteriaceae	Klebsiella	Klebsiella pneumoniae	Klebsiella pneumoniae subsp. pneumoniae
GCF_003718735	NZ_CP033460.1	2044912	Bacteria	Bacillota	Bacilli	Bacillales	Staphylococcaceae	Staphylococcus	Staphylococcus debuckii	Staphylococcus debuckii
GCF_000786505	NZ_HG813240.1	1427516	Bacteria	Actinomycetota	Actinomycetes	Mycobacteriales	Mycobacteriaceae	Mycobacterium	Mycobacterium tuberculosis	Mycobacterium tuberculosis 49-02
GCF_001331925	NZ_CP023771.1	1590	Bacteria	Bacillota	Bacilli	Lactobacillales	Lactobacillaceae	Lactiplantibacillus	Lactiplantibacillus plantarum	Lactiplantibacillus plantarum
GCF_001022155	NZ_CP011612.1	546	Bacteria	Pseudomonadota	Gammaproteobacteria	Enterobacterales	Enterobacteriaceae	Citrobacter	Citrobacter freundii	Citrobacter freundii
GCF_023373485	NZ_CP097208.1	492670	Bacteria	Bacillota	Bacilli	Bacillales	Bacillaceae	Bacillus	Bacillus velezensis	Bacillus velezensis
GCF_005280375	NZ_CP040047.1	470	Bacteria	Pseudomonadota	Gammaproteobacteria	Moraxellales	Moraxellaceae	Acinetobacter	Acinetobacter baumannii	Acinetobacter baumannii
GCF_000441655	NC_021896.1	907266	Bacteria	Chlamydiota	Chlamydiia	Chlamydiales	Chlamydiaceae	Chlamydia	Chlamydia trachomatis	Chlamydia trachomatis RC-J/943
GCF_009789655	NZ_CP046909.1	2571747	Bacteria	Pseudomonadota	Betaproteobacteria	Burkholderiales	Burkholderiaceae	Paraburkholderia	Paraburkholderia acidiphila	Paraburkholderia acidiphila
GCF_021491775	NZ_CP090879.1	1280	Bacteria	Bacillota	Bacilli	Bacillales	Staphylococcaceae	Staphylococcus	Staphylococcus aureus	Staphylococcus aureus
GCF_025854375	NZ_CP107575.1	2984842	Bacteria	Actinomycetota	Actinomycetes	Micrococcales	Micrococcaceae	Glutamicibacter	Glutamicibacter sp. JL.03c	Glutamicibacter sp. JL.03c
GCF_002761235	NZ_CP018044.1	35760	Bacteria	Actinomycetota	Actinomycetes	Bifidobacteriales	Bifidobacteriaceae	Bifidobacterium	Bifidobacterium choerinum	Bifidobacterium choerinum
GCF_017347585	NZ_AP024480.1	2806205	Bacteria	Bacillota	Clostridia	Caldicellulosiruptorales	Caldicellulosiruptoraceae	Caldicellulosiruptor	Caldicellulosiruptor diazotrophicus	Caldicellulosiruptor diazotrophicus
GCF_007978725	NZ_CP017520.1	75985	Bacteria	Pseudomonadota	Gammaproteobacteria	Pasteurellales	Pasteurellaceae	Mannheimia	Mannheimia haemolytica	Mannheimia haemolytica
GCF_012848175	NZ_CP051651.1	149696	Bacteria	Pseudomonadota	Gammaproteobacteria	Xanthomonadales	Xanthomonadaceae	Xanthomonas	Xanthomonas campestris	Xanthomonas campestris pv. badrii
GCF_019428585	NZ_CP080119.1	562	Bacteria	Pseudomonadota	Gammaproteobacteria	Enterobacterales	Enterobacteriaceae	Escherichia	Escherichia coli	Escherichia coli
GCF_009625795	NZ_CP043064.1	519	Bacteria	Pseudomonadota	Betaproteobacteria	Burkholderiales	Alcaligenaceae	Bordetella	Bordetella parapertussis	Bordetella parapertussis
GCF_027627535	NZ_CP115461.1	777	Bacteria	Pseudomonadota	Gammaproteobacteria	Legionellales	Coxiellaceae	Coxiella	Coxiella burnetii	Coxiella burnetii
GCF_015052745	NZ_CP061044.1	90371	Bacteria	Pseudomonadota	Gammaproteobacteria	Enterobacterales	Enterobacteriaceae	Salmonella	Salmonella enterica	Salmonella enterica subsp. enterica serovar Typhimurium
GCF_019317205	NZ_CP079668.1	72407	Bacteria	Pseudomonadota	Gammaproteobacteria	Enterobacterales	Enterobacteriaceae	Klebsiella	Klebsiella pneumoniae	Klebsiella pneumoniae subsp. pneumoniae
GCF_001318345	NZ_CP012801.1	246787	Bacteria	Bacteroidota	Bacteroidia	Bacteroidales	Bacteroidaceae	Bacteroides	Bacteroides cellulosilyticus	Bacteroides cellulosilyticus
GCF_016858305	NZ_CP074436.1	2806551	Bacteria	Bacteroidota	Flavobacteriia	Flavobacteriales	Flavobacteriaceae	Polaribacter	Polaribacter sp. Q13	Polaribacter sp. Q13
GCF_030292115	NZ_CP128137.1	1405	Bacteria	Bacillota	Bacilli	Bacillales	Bacillaceae	Bacillus	Bacillus mycoides	Bacillus mycoides
GCF_030563405	NZ_CP130748.1	3064001	Bacteria	Pseudomonadota	Gammaproteobacteria	Vibrionales	Vibrionaceae	Vibrio	Vibrio sp. SNU_ST1	Vibrio sp. SNU_ST1
GCF_013004125	NZ_CP053074.1	119602	Bacteria	Bacillota	Bacilli	Lactobacillales	Streptococcaceae	Streptococcus	Streptococcus dysgalactiae	Streptococcus dysgalactiae subsp. equisimilis
GCF_020520205	NZ_CP084711.1	1408	Bacteria	Bacillota	Bacilli	Bacillales	Bacillaceae	Bacillus	Bacillus pumilus	Bacillus pumilus
GCF_004319645	NZ_CP027030.1	672	Bacteria	Pseudomonadota	Gammaproteobacteria	Vibrionales	Vibrionaceae	Vibrio	Vibrio vulnificus	Vibrio vulnificus
GCF_003352385	NZ_CP031243.1	726	Bacteria	Pseudomonadota	Gammaproteobacteria	Pasteurellales	Pasteurellaceae	Haemophilus	Haemophilus haemolyticus	Haemophilus haemolyticus
GCF_000270165	NC_015600.1	981540	Bacteria	Bacillota	Bacilli	Lactobacillales	Streptococcaceae	Streptococcus	Streptococcus pasteurianus	Streptococcus pasteurianus ATCC 43144
GCF_028473865	NZ_CP103329.1	562	Bacteria	Pseudomonadota	Gammaproteobacteria	Enterobacterales	Enterobacteriaceae	Escherichia	Escherichia coli	Escherichia coli
GCF_009932885	NZ_CP084229.1	1283	Bacteria	Bacillota	Bacilli	Bacillales	Staphylococcaceae	Staphylococcus	Staphylococcus haemolyticus	Staphylococcus haemolyticus
GCF_000316685	NC_019680.1	195253	Bacteria	Cyanobacteriota	Cyanophyceae	Synechococcales	Synechococcaceae	Synechococcus	Synechococcus sp. PCC 6312	Synechococcus sp. PCC 6312
GCF_000474015	NC_022566.1	1244085	Bacteria	Pseudomonadota	Gammaproteobacteria	Enterobacterales	Enterobacteriaceae	Klebsiella	Klebsiella pneumoniae	Klebsiella pneumoniae CG43
GCF_022921215	NZ_CP094054.1	210	Bacteria	Campylobacterota	Epsilonproteobacteria	Campylobacterales	Helicobacteraceae	Helicobacter	Helicobacter pylori	Helicobacter pylori
GCF_000317935	NC_018828.1	1208660	Bacteria	Pseudomonadota	Betaproteobacteria	Burkholderiales	Alcaligenaceae	Bordetella	Bordetella parapertussis	Bordetella parapertussis Bpp5
GCF_017570325	NZ_CP068229.1	38313	Bacteria	Pseudomonadota	Gammaproteobacteria	Alteromonadales	Shewanellaceae	Shewanella	Shewanella algae	Shewanella algae
GCF_020720575	NZ_CP086172.1	197	Bacteria	Campylobacterota	Epsilonproteobacteria	Campylobacterales	Campylobacteraceae	Campylobacter	Campylobacter jejuni	Campylobacter jejuni
GCF_014858935	NZ_CP043880.1	312175	Bacteria	Spirochaetota	Spirochaetia	Leptospirales	Leptospiraceae	Leptospira	Leptospira interrogans	Leptospira interrogans serovar Bataviae
GCF_032385915	NZ_CP135685.1	562	Bacteria	Pseudomonadota	Gammaproteobacteria	Enterobacterales	Enterobacteriaceae	Escherichia	Escherichia coli	Escherichia coli
GCF_003352425	NZ_CP022664.1	562	Bacteria	Pseudomonadota	Gammaproteobacteria	Enterobacterales	Enterobacteriaceae	Escherichia	Escherichia coli	Escherichia coli
GCF_001708465	NZ_CP015638.1	294	Bacteria	Pseudomonadota	Gammaproteobacteria	Pseudomonadales	Pseudomonadaceae	Pseudomonas	Pseudomonas fluorescens	Pseudomonas fluorescens
GCF_024817475	NZ_CP093902.1	336810	Bacteria	Bacteroidota	Flavobacteriia	Flavobacteriales	unclassified Flavobacteriales family	Candidatus Karelsulcia	Candidatus Karelsulcia muelleri	Candidatus Karelsulcia muelleri
GCF_008033315	NZ_CP042865.1	562	Bacteria	Pseudomonadota	Gammaproteobacteria	Enterobacterales	Enterobacteriaceae	Escherichia	Escherichia coli	Escherichia coli
GCF_024507975	NZ_CP101914.1	1462527	Bacteria	Bacillota	Bacilli	Bacillales	Bacillaceae	Oceanobacillus	Oceanobacillus jeddahense	Oceanobacillus jeddahense
GCF_009730035	NZ_CP046336.1	87883	Bacteria	Pseudomonadota	Betaproteobacteria	Burkholderiales	Burkholderiaceae	Burkholderia	Burkholderia multivorans	Burkholderia multivorans
GCF_024917255	NZ_CP103567.1	573	Bacteria	Pseudomonadota	Gammaproteobacteria	Enterobacterales	Enterobacteriaceae	Klebsiella	Klebsiella pneumoniae	Klebsiella pneumoniae
GCF_025758145	NZ_CP107110.1	1496	Bacteria	Bacillota	Clostridia	Eubacteriales	Peptostreptococcaceae	Clostridioides	Clostridioides difficile	Clostridioides difficile
GCF_023658405	NZ_CP098219.1	562	Bacteria	Pseudomonadota	Gammaproteobacteria	Enterobacterales	Enterobacteriaceae	Escherichia	Escherichia coli	Escherichia coli
GCF_000210875	NC_016809.1	862964	Bacteria	Pseudomonadota	Gammaproteobacteria	Pasteurellales	Pasteurellaceae	Haemophilus	Haemophilus influenzae	Haemophilus influenzae 10810
GCF_030848185	NZ_CP126827.1	158836	Bacteria	Pseudomonadota	Gammaproteobacteria	Enterobacterales	Enterobacteriaceae	Enterobacter	Enterobacter hormaechei	Enterobacter hormaechei
GCF_017132735	NZ_CP070997.1	756892	Bacteria	Pseudomonadota	Gammaproteobacteria	Moraxellales	Moraxellaceae	Acinetobacter	Acinetobacter indicus	Acinetobacter indicus
GCF_024599655	NZ_CP102247.1	61645	Bacteria	Pseudomonadota	Gammaproteobacteria	Enterobacterales	Enterobacteriaceae	Enterobacter	Enterobacter asburiae	Enterobacter asburiae
GCF_000404205	NC_021354.1	1313290	Bacteria	Bacillota	Erysipelotrichia	Erysipelotrichales	Erysipelotrichaceae	Erysipelothrix	Erysipelothrix rhusiopathiae	Erysipelothrix rhusiopathiae SY1027
GCF_003812885	NZ_CP033833.1	287	Bacteria	Pseudomonadota	Gammaproteobacteria	Pseudomonadales	Pseudomonadaceae	Pseudomonas	Pseudomonas aeruginosa	Pseudomonas aeruginosa
GCF_002776795	NZ_CP017731.1	813	Bacteria	Chlamydiota	Chlamydiia	Chlamydiales	Chlamydiaceae	Chlamydia	Chlamydia trachomatis	Chlamydia trachomatis
GCF_002946595	NZ_CP026616.1	2079596	Bacteria	Pseudomonadota	Gammaproteobacteria	Moraxellales	Moraxellaceae	Acinetobacter	Acinetobacter sp. SWBY1	Acinetobacter sp. SWBY1
GCF_029395455	NZ_CP113916.1	2983232	Bacteria	Bacillota	Bacilli	Lactobacillales	Lactobacillaceae	Lactobacillus	Lactobacillus sp. ESL0785	Lactobacillus sp. ESL0785
GCF_025791005	NZ_CP107274.1	485	Bacteria	Pseudomonadota	Betaproteobacteria	Neisseriales	Neisseriaceae	Neisseria	Neisseria gonorrhoeae	Neisseria gonorrhoeae
GCF_027924965	NZ_AP027056.1	2986281	Bacteria	Pseudomonadota	Betaproteobacteria	Burkholderiales	Comamonadaceae	Limnohabitans	Limnohabitans sp. TEGF004	Limnohabitans sp. TEGF004
GCF_002305855	NZ_CP022163.1	1294270	Bacteria	Myxococcota	Myxococcia	Myxococcales	Archangiaceae	Melittangium	Melittangium boletus	Melittangium boletus DSM 14713
GCF_025021505	NZ_CP103995.1	1423	Bacteria	Bacillota	Bacilli	Bacillales	Bacillaceae	Bacillus	Bacillus subtilis	Bacillus subtilis
GCF_900236495	NZ_LT963348.1	29459	Bacteria	Pseudomonadota	Alphaproteobacteria	Hyphomicrobiales	Brucellaceae	Brucella	Brucella melitensis	Brucella melitensis
GCF_028885375	NZ_CP118495.1	492670	Bacteria	Bacillota	Bacilli	Bacillales	Bacillaceae	Bacillus	Bacillus velezensis	Bacillus velezensis
GCF_027625435	NZ_CP115183.1	645463	Bacteria	Bacillota	Clostridia	Eubacteriales	Peptostreptococcaceae	Clostridioides	Clostridioides difficile	Clostridioides difficile R20291
GCF_002859885	NZ_CP018893.1	35814	Bacteria	Pseudomonadota	Betaproteobacteria	Burkholderiales	Alcaligenaceae	Bordetella	Bordetella holmesii	Bordetella holmesii
GCF_001545155	NZ_CP014226.1	507626	Bacteria	Pseudomonadota	Gammaproteobacteria	Oceanospirillales	Halomonadaceae	Halomonas	Halomonas chromatireducens	Halomonas chromatireducens
GCF_004634665	NZ_CP026433.1	520	Bacteria	Pseudomonadota	Betaproteobacteria	Burkholderiales	Alcaligenaceae	Bordetella	Bordetella pertussis	Bordetella pertussis
GCF_002966755	NZ_CP020025.1	562	Bacteria	Pseudomonadota	Gammaproteobacteria	Enterobacterales	Enterobacteriaceae	Escherichia	Escherichia coli	Escherichia coli
GCF_004848685	NZ_CP039489.1	1182177	Bacteria	Pseudomonadota	Gammaproteobacteria	Enterobacterales	Enterobacteriaceae	Salmonella	Salmonella enterica	Salmonella enterica subsp. enterica serovar Bareilly str. CFSAN000752
GCF_012974845	NZ_CP041148.1	470	Bacteria	Pseudomonadota	Gammaproteobacteria	Moraxellales	Moraxellaceae	Acinetobacter	Acinetobacter baumannii	Acinetobacter baumannii
GCF_002119445	NZ_CP021061.1	1428	Bacteria	Bacillota	Bacilli	Bacillales	Bacillaceae	Bacillus	Bacillus thuringiensis	Bacillus thuringiensis
GCF_019431315	NZ_CP080233.1	2861805	Bacteria	Pseudomonadota	Gammaproteobacteria	Enterobacterales	Enterobacteriaceae	Escherichia	Escherichia coli	Escherichia coli O139:H1
GCF_900638685	NZ_LR134533.1	28091	Bacteria	Pseudomonadota	Betaproteobacteria	Neisseriales	Neisseriaceae	Neisseria	Neisseria weaveri	Neisseria weaveri
GCF_003431365	NZ_CP031779.1	1280	Bacteria	Bacillota	Bacilli	Bacillales	Staphylococcaceae	Staphylococcus	Staphylococcus aureus	Staphylococcus aureus
GCF_026725475	NZ_CP109965.1	2984846	Bacteria	Pseudomonadota	Gammaproteobacteria	Alteromonadales	Alteromonadaceae	Catenovulum	Catenovulum sp. TS8	Catenovulum sp. TS8
GCF_026967535	NZ_CP114053.1	1682	Bacteria	Actinomycetota	Actinomycetes	Bifidobacteriales	Bifidobacteriaceae	Bifidobacterium	Bifidobacterium longum	Bifidobacterium longum subsp. infantis
GCF_032277225	NZ_CP118339.1	520	Bacteria	Pseudomonadota	Betaproteobacteria	Burkholderiales	Alcaligenaceae	Bordetella	Bordetella pertussis	Bordetella pertussis
GCF_002116905	NZ_CP015118.1	946333	Bacteria	Pseudomonadota	Betaproteobacteria	Burkholderiales	unclassified Burkholderiales family	Rhizobacter	Rhizobacter gummiphilus	Rhizobacter gummiphilus
GCF_018884545	NZ_CP035879.1	562	Bacteria	Pseudomonadota	Gammaproteobacteria	Enterobacterales	Enterobacteriaceae	Escherichia	Escherichia coli	Escherichia coli
GCF_023517895	NZ_CP085093.1	714	Bacteria	Pseudomonadota	Gammaproteobacteria	Pasteurellales	Pasteurellaceae	Aggregatibacter	Aggregatibacter actinomycetemcomitans	Aggregatibacter actinomycetemcomitans
GCF_002128385	NZ_CP020823.1	149539	Bacteria	Pseudomonadota	Gammaproteobacteria	Enterobacterales	Enterobacteriaceae	Salmonella	Salmonella enterica	Salmonella enterica subsp. enterica serovar Enteritidis
GCF_020886175	NZ_AP025193.1	363952	Bacteria	Pseudomonadota	Betaproteobacteria	Burkholderiales	Comamonadaceae	Comamonas	Comamonas thiooxydans	Comamonas thiooxydans
GCF_003290385	NZ_CP030753.1	715	Bacteria	Pseudomonadota	Gammaproteobacteria	Pasteurellales	Pasteurellaceae	Actinobacillus	Actinobacillus pleuropneumoniae	Actinobacillus pleuropneumoniae
GCF_010918895	NZ_CP044483.1	108981	Bacteria	Pseudomonadota	Gammaproteobacteria	Moraxellales	Moraxellaceae	Acinetobacter	Acinetobacter schindleri	Acinetobacter schindleri
GCF_011462075	NZ_CP035810.1	199591	Bacteria	Actinomycetota	Actinomycetes	Micrococcales	Brevibacteriaceae	Brevibacterium	Brevibacterium luteolum	Brevibacterium luteolum
GCF_014841055	NZ_CP062071.1	1624	Bacteria	Bacillota	Bacilli	Lactobacillales	Lactobacillaceae	Ligilactobacillus	Ligilactobacillus salivarius	Ligilactobacillus salivarius
GCF_000968115	NZ_HF571988.1	1262462	Bacteria	Pseudomonadota	Gammaproteobacteria	Enterobacterales	Yersiniaceae	Yersinia	Yersinia enterocolitica	Yersinia enterocolitica (type O:5) str. YE53/03
GCF_001642655	NZ_CP014170.1	1519	Bacteria	Bacillota	Clostridia	Eubacteriales	Clostridiaceae	Clostridium	Clostridium tyrobutyricum	Clostridium tyrobutyricum
GCF_003010455	NZ_CP027427.1	137591	Bacteria	Bacillota	Bacilli	Lactobacillales	Lactobacillaceae	Weissella	Weissella cibaria	Weissella cibaria
GCF_001281045	NZ_CP012622.1	362837	Bacteria	Mycoplasmatota	Mollicutes	Entomoplasmatales	Spiroplasmataceae	Spiroplasma	Spiroplasma cantharicola	Spiroplasma cantharicola
GCF_017821595	NZ_CP071984.1	210	Bacteria	Campylobacterota	Epsilonproteobacteria	Campylobacterales	Helicobacteraceae	Helicobacter	Helicobacter pylori	Helicobacter pylori
GCF_000816145	NZ_CP007141.1	1123384	Bacteria	Thermotogota	Thermotogae	Thermotogales	Thermotogaceae	Pseudothermotoga	Pseudothermotoga hypogea	Pseudothermotoga hypogea DSM 11164 = NBRC 106472
GCF_003017195	NZ_CP027778.1	1491	Bacteria	Bacillota	Clostridia	Eubacteriales	Clostridiaceae	Clostridium	Clostridium botulinum	Clostridium botulinum
GCF_020826335	NZ_CP086326.1	47715	Bacteria	Bacillota	Bacilli	Lactobacillales	Lactobacillaceae	Lacticaseibacillus	Lacticaseibacillus rhamnosus	Lacticaseibacillus rhamnosus
GCF_024205305	NZ_CP090556.1	716	Bacteria	Pseudomonadota	Gammaproteobacteria	Pasteurellales	Pasteurellaceae	Actinobacillus	Actinobacillus suis	Actinobacillus suis
GCF_002213805	NZ_CP007197.1	1196167	Bacteria	Bacillota	Bacilli	Bacillales	Listeriaceae	Listeria	Listeria monocytogenes	Listeria monocytogenes serotype 1/2a str. 10-4754
GCF_000191445	NC_017516.1	909420	Bacteria	Pseudomonadota	Betaproteobacteria	Neisseriales	Neisseriaceae	Neisseria	Neisseria meningitidis	Neisseria meningitidis H44/76
GCF_023362055	NZ_CP096742.1	470	Bacteria	Pseudomonadota	Gammaproteobacteria	Moraxellales	Moraxellaceae	Acinetobacter	Acinetobacter baumannii	Acinetobacter baumannii
GCF_029392135	NZ_CP113932.1	2983215	Bacteria	Pseudomonadota	Gammaproteobacteria	Moraxellales	Moraxellaceae	Acinetobacter	Acinetobacter sp. ESL0695	Acinetobacter sp. ESL0695
GCF_001618865	NZ_CP015136.1	1855912	Bacteria	Acidobacteriota	Vicinamibacteria	Vicinamibacterales	Vicinamibacteraceae	Luteitalea	Luteitalea pratensis	Luteitalea pratensis
GCF_001672375	NZ_CP048406.1	1854057	Bacteria	Pseudomonadota	Alphaproteobacteria	Hyphomicrobiales	Phyllobacteriaceae	Mesorhizobium	Mesorhizobium sp. AA22	Mesorhizobium sp. AA22
GCF_030719235	NZ_CP120988.1	3033809	Bacteria	Actinomycetota	Actinomycetes	Kitasatosporales	Streptomycetaceae	Streptomyces	Streptomyces sp. Alt2	Streptomyces sp. Alt2
GCF_900120275	NZ_LT635478.1	210	Bacteria	Campylobacterota	Epsilonproteobacteria	Campylobacterales	Helicobacteraceae	Helicobacter	Helicobacter pylori	Helicobacter pylori
GCF_022533465	NZ_CP092848.1	410	Bacteria	Pseudomonadota	Alphaproteobacteria	Hyphomicrobiales	Methylobacteriaceae	Methylobacterium	Methylobacterium organophilum	Methylobacterium organophilum
GCF_947250625	NZ_OX366332.1	2953995	Bacteria	Pseudomonadota	Alphaproteobacteria	Rickettsiales	Anaplasmataceae	Wolbachia	Wolbachia endosymbiont (group A) of Cheilosia soror	Wolbachia endosymbiont (group A) of Cheilosia soror
GCF_028416675	NZ_CP102913.1	1491	Bacteria	Bacillota	Clostridia	Eubacteriales	Clostridiaceae	Clostridium	Clostridium botulinum	Clostridium botulinum
GCF_002447715	NZ_CP023615.1	1773	Bacteria	Actinomycetota	Actinomycetes	Mycobacteriales	Mycobacteriaceae	Mycobacterium	Mycobacterium tuberculosis	Mycobacterium tuberculosis
GCF_006757745	NZ_AP019740.1	981334	Bacteria	Pseudomonadota	Gammaproteobacteria	Moraxellales	Moraxellaceae	Acinetobacter	Acinetobacter radioresistens	Acinetobacter radioresistens DSM 6976 = NBRC 102413 = CIP 103788
GCF_016028835	NZ_CP065737.1	1358	Bacteria	Bacillota	Bacilli	Lactobacillales	Streptococcaceae	Lactococcus	Lactococcus lactis	Lactococcus lactis
GCF_001988935	NZ_CP014201.1	47715	Bacteria	Bacillota	Bacilli	Lactobacillales	Lactobacillaceae	Lacticaseibacillus	Lacticaseibacillus rhamnosus	Lacticaseibacillus rhamnosus
GCF_018739605	NZ_CP036014.1	155322	Bacteria	Bacillota	Bacilli	Bacillales	Bacillaceae	Bacillus	Bacillus toyonensis	Bacillus toyonensis
GCF_025739325	NZ_CP065483.1	1308	Bacteria	Bacillota	Bacilli	Lactobacillales	Streptococcaceae	Streptococcus	Streptococcus thermophilus	Streptococcus thermophilus
GCF_001598095	NZ_CP014847.1	1428	Bacteria	Bacillota	Bacilli	Bacillales	Bacillaceae	Bacillus	Bacillus thuringiensis	Bacillus thuringiensis
GCF_019317005	NZ_CP079599.1	72407	Bacteria	Pseudomonadota	Gammaproteobacteria	Enterobacterales	Enterobacteriaceae	Klebsiella	Klebsiella pneumoniae	Klebsiella pneumoniae subsp. pneumoniae
GCF_010442835	NZ_CP048400.1	1639	Bacteria	Bacillota	Bacilli	Bacillales	Listeriaceae	Listeria	Listeria monocytogenes	Listeria monocytogenes
GCF_000623275	NZ_CP007263.1	1244119	Bacteria	Pseudomonadota	Gammaproteobacteria	Enterobacterales	Enterobacteriaceae	Salmonella	Salmonella enterica	Salmonella enterica subsp. enterica serovar Enteritidis str. EC20110361
GCF_001664365	NZ_CP013574.1	396	Bacteria	Pseudomonadota	Alphaproteobacteria	Hyphomicrobiales	Rhizobiaceae	Rhizobium	Rhizobium phaseoli	Rhizobium phaseoli
GCF_016724785	NZ_CP068114.1	285729	Bacteria	Fusobacteriota	Fusobacteriia	Fusobacteriales	Fusobacteriaceae	Fusobacterium	Fusobacterium canifelinum	Fusobacterium canifelinum
GCF_030060615	NZ_CP094311.1	1821960	Bacteria	Pseudomonadota	Gammaproteobacteria	Enterobacterales	Hafniaceae	Edwardsiella	Edwardsiella anguillarum	Edwardsiella anguillarum
GCF_000006865	NC_002662.1	272623	Bacteria	Bacillota	Bacilli	Lactobacillales	Streptococcaceae	Lactococcus	Lactococcus lactis	Lactococcus lactis subsp. lactis Il1403
GCF_016921015	NZ_CP031926.2	1360	Bacteria	Bacillota	Bacilli	Lactobacillales	Streptococcaceae	Lactococcus	Lactococcus lactis	Lactococcus lactis subsp. lactis
GCF_029632585	NZ_CP121245.1	648995	Bacteria	Pseudomonadota	Alphaproteobacteria	Hyphomicrobiales	Rhizobiaceae	Agrobacterium	Agrobacterium pusense	Agrobacterium pusense
GCF_029952425	NZ_CP124127.1	28188	Bacteria	Bacteroidota	Flavobacteriia	Flavobacteriales	Flavobacteriaceae	Capnocytophaga	Capnocytophaga canimorsus	Capnocytophaga canimorsus
GCF_012052965	NZ_CP050760.1	286783	Bacteria	Pseudomonadota	Gammaproteobacteria	Enterobacterales	Enterobacteriaceae	Salmonella	Salmonella enterica	Salmonella enterica subsp. enterica serovar Indiana
GCF_001598115	NZ_CP007153.1	1188315	Bacteria	Actinomycetota	Actinomycetes	Kitasatosporales	Streptomycetaceae	Streptomyces	Streptomyces sp. AgN23	Streptomyces sp. AgN23
GCF_023100885	NZ_CP063424.1	715	Bacteria	Pseudomonadota	Gammaproteobacteria	Pasteurellales	Pasteurellaceae	Actinobacillus	Actinobacillus pleuropneumoniae	Actinobacillus pleuropneumoniae
GCF_002213845	NZ_CP007199.1	1196169	Bacteria	Bacillota	Bacilli	Bacillales	Listeriaceae	Listeria	Listeria monocytogenes	Listeria monocytogenes serotype 1/2a str. 10-0933
GCF_002888715	NZ_CP010805.1	1580596	Bacteria	Pseudomonadota	Alphaproteobacteria	Rhodobacterales	Roseobacteraceae	Phaeobacter	Phaeobacter piscinae	Phaeobacter piscinae
GCF_029623635	NZ_CP121087.1	562	Bacteria	Pseudomonadota	Gammaproteobacteria	Enterobacterales	Enterobacteriaceae	Escherichia	Escherichia coli	Escherichia coli
GCF_001922325	NZ_CP018763.1	1254	Bacteria	Bacillota	Bacilli	Lactobacillales	Lactobacillaceae	Pediococcus	Pediococcus acidilactici	Pediococcus acidilactici
GCF_000018765	NC_009997.1	399599	Bacteria	Pseudomonadota	Gammaproteobacteria	Alteromonadales	Shewanellaceae	Shewanella	Shewanella baltica	Shewanella baltica OS195
GCF_025947365	NZ_CP110012.1	2986838	Bacteria	Bacteroidota	Flavobacteriia	Flavobacteriales	Flavobacteriaceae	Flavobacterium	Flavobacterium sp. N502540	Flavobacterium sp. N502540
GCF_000802245	NZ_CP021080.1	1355015	Bacteria	Actinomycetota	Actinomycetes	Kitasatosporales	Streptomycetaceae	Streptomyces	Streptomyces pluripotens	Streptomyces pluripotens
GCF_901733115	NZ_LR595691.1	562	Bacteria	Pseudomonadota	Gammaproteobacteria	Enterobacterales	Enterobacteriaceae	Escherichia	Escherichia coli	Escherichia coli
GCF_000973565	NZ_CP004392.1	1304890	Bacteria	Pseudomonadota	Gammaproteobacteria	Pasteurellales	Pasteurellaceae	Pasteurella	Pasteurella multocida	Pasteurella multocida OH1905
GCF_020541965	NZ_CP085086.1	1307	Bacteria	Bacillota	Bacilli	Lactobacillales	Streptococcaceae	Streptococcus	Streptococcus suis	Streptococcus suis
GCF_000604045	NZ_CP007502.1	272556	Bacteria	Pseudomonadota	Gammaproteobacteria	Pasteurellales	Pasteurellaceae	Aggregatibacter	Aggregatibacter actinomycetemcomitans	Aggregatibacter actinomycetemcomitans HK1651
GCF_001442495	NZ_CP013112.1	562	Bacteria	Pseudomonadota	Gammaproteobacteria	Enterobacterales	Enterobacteriaceae	Escherichia	Escherichia coli	Escherichia coli
GCF_030323865	NZ_CP066362.1	410837	Bacteria	Actinomycetota	Actinomycetes	Micrococcales	Micrococcaceae	Pseudarthrobacter	Pseudarthrobacter defluvii	Pseudarthrobacter defluvii
GCF_003074755	NZ_CP084429.1	1263550	Bacteria	Pseudomonadota	Gammaproteobacteria	Enterobacterales	Hafniaceae	Edwardsiella	Edwardsiella piscicida	Edwardsiella piscicida
GCF_900474625	NZ_LS483303.1	562	Bacteria	Pseudomonadota	Gammaproteobacteria	Enterobacterales	Enterobacteriaceae	Escherichia	Escherichia coli	Escherichia coli
GCF_024134625	NZ_CP099858.1	470	Bacteria	Pseudomonadota	Gammaproteobacteria	Moraxellales	Moraxellaceae	Acinetobacter	Acinetobacter baumannii	Acinetobacter baumannii
GCF_017357565	NZ_CP042352.1	562	Bacteria	Pseudomonadota	Gammaproteobacteria	Enterobacterales	Enterobacteriaceae	Escherichia	Escherichia coli	Escherichia coli
GCF_003096155	NZ_CP015642.1	1286	Bacteria	Bacillota	Bacilli	Bacillales	Staphylococcaceae	Staphylococcus	Staphylococcus simulans	Staphylococcus simulans
GCF_900078695	NZ_LT546645.1	123899	Bacteria	Pseudomonadota	Betaproteobacteria	Burkholderiales	Alcaligenaceae	Bordetella	Bordetella trematum	Bordetella trematum
GCF_013487785	NZ_CP043999.1	2559115	Bacteria	Pseudomonadota	Gammaproteobacteria	Enterobacterales	Erwiniaceae	Buchnera	Buchnera aphidicola	Buchnera aphidicola (Aphis craccivore)
GCF_937000105	NZ_OW443147.1	666	Bacteria	Pseudomonadota	Gammaproteobacteria	Vibrionales	Vibrionaceae	Vibrio	Vibrio cholerae	Vibrio cholerae
GCF_019670025	NZ_AP019849.1	1074311	Bacteria	Pseudomonadota	Gammaproteobacteria	Vibrionales	Vibrionaceae	Vibrio	Vibrio alfacsensis	Vibrio alfacsensis
GCF_022221445	NZ_CP077751.1	1117645	Bacteria	Bacteroidota	Flavobacteriia	Flavobacteriales	Weeksellaceae	Elizabethkingia	Elizabethkingia anophelis	Elizabethkingia anophelis
GCF_018336435	NZ_CP047424.1	2564349	Bacteria	Pseudomonadota	Gammaproteobacteria	Enterobacterales	Enterobacteriaceae	Salmonella	Salmonella enterica	Salmonella enterica subsp. enterica serovar Dessau
GCF_009763925	NZ_CP046822.1	28172	Bacteria	Pseudomonadota	Gammaproteobacteria	Vibrionales	Vibrionaceae	Vibrio	Vibrio metschnikovii	Vibrio metschnikovii
GCF_029773625	NZ_CP103808.1	254839	Bacteria	Pseudomonadota	Gammaproteobacteria	Pasteurellales	Pasteurellaceae	Actinobacillus	Actinobacillus genomosp. 1	Actinobacillus genomosp. 1
GCF_014263355	NZ_CP054468.1	28095	Bacteria	Pseudomonadota	Betaproteobacteria	Burkholderiales	Burkholderiaceae	Burkholderia	Burkholderia gladioli	Burkholderia gladioli
GCF_032248875	NZ_CP135165.1	573	Bacteria	Pseudomonadota	Gammaproteobacteria	Enterobacterales	Enterobacteriaceae	Klebsiella	Klebsiella pneumoniae	Klebsiella pneumoniae
GCF_003443735	NZ_CP031969.1	2306165	Bacteria	Actinomycetota	Actinomycetes	Kitasatosporales	Streptomycetaceae	Streptomyces	Streptomyces sp. CC0208	Streptomyces sp. CC0208
GCF_001987235	NZ_CP011729.1	520	Bacteria	Pseudomonadota	Betaproteobacteria	Burkholderiales	Alcaligenaceae	Bordetella	Bordetella pertussis	Bordetella pertussis
GCF_020826935	NZ_CP060639.1	1314	Bacteria	Bacillota	Bacilli	Lactobacillales	Streptococcaceae	Streptococcus	Streptococcus pyogenes	Streptococcus pyogenes
GCF_000349885	NC_020887.2	1121335	Bacteria	Bacillota	Clostridia	Eubacteriales	Oscillospiraceae	Thermoclostridium	Thermoclostridium stercorarium	Thermoclostridium stercorarium subsp. stercorarium DSM 8532
GCF_000698715	NZ_CP039500.1	1173459	Bacteria	Pseudomonadota	Gammaproteobacteria	Enterobacterales	Enterobacteriaceae	Salmonella	Salmonella enterica	Salmonella enterica subsp. enterica serovar Bareilly str. CFSAN000211
GCF_012563545	NZ_CP050804.1	2722751	Bacteria	Actinomycetota	Actinomycetes	Actinomycetales	Actinomycetaceae	Arcanobacterium	Arcanobacterium buesumense	Arcanobacterium buesumense
GCF_018847135	NZ_CP072025.1	2927224	Bacteria	Verrucomicrobiota	Verrucomicrobiae	Verrucomicrobiales	Akkermansiaceae	Akkermansia	Akkermansia massiliensis	Akkermansia massiliensis
GCF_012974785	NZ_CP027561.1	294	Bacteria	Pseudomonadota	Gammaproteobacteria	Pseudomonadales	Pseudomonadaceae	Pseudomonas	Pseudomonas fluorescens	Pseudomonas fluorescens
GCF_019457555	NZ_CP080418.1	2864205	Bacteria	Pseudomonadota	Gammaproteobacteria	Alteromonadales	Shewanellaceae	Shewanella	Shewanella spartinae	Shewanella spartinae
GCF_030534035	NZ_CP130537.1	1280	Bacteria	Bacillota	Bacilli	Bacillales	Staphylococcaceae	Staphylococcus	Staphylococcus aureus	Staphylococcus aureus
GCF_007923905	NZ_CP038177.1	1352	Bacteria	Bacillota	Bacilli	Lactobacillales	Enterococcaceae	Enterococcus	Enterococcus faecium	Enterococcus faecium
GCF_020843945	NZ_CP086294.1	2890407	Bacteria	Pseudomonadota	Betaproteobacteria	Burkholderiales	Burkholderiaceae	Burkholderia	Burkholderia sp. B21-007	Burkholderia sp. B21-007
GCF_905175385	NZ_HG992749.1	2751178	Bacteria	Pseudomonadota	Gammaproteobacteria	Vibrionales	Vibrionaceae	Vibrio	Vibrio sp. B1FLJ16	Vibrio sp. B1FLJ16
GCF_023572945	NZ_CP097607.1	747	Bacteria	Pseudomonadota	Gammaproteobacteria	Pasteurellales	Pasteurellaceae	Pasteurella	Pasteurella multocida	Pasteurella multocida
GCF_030717605	NZ_CP132033.1	1280	Bacteria	Bacillota	Bacilli	Bacillales	Staphylococcaceae	Staphylococcus	Staphylococcus aureus	Staphylococcus aureus
GCF_002128145	NZ_CP017333.1	2104	Bacteria	Mycoplasmatota	unclassified Mycoplasmatota class	Mycoplasmoidales	Metamycoplasmataceae	Mycoplasmoides	Mycoplasmoides pneumoniae	Mycoplasmoides pneumoniae
GCF_002741055	NZ_CP016809.1	1870820	Bacteria	Bacillota	Bacilli	Bacillales	Paenibacillaceae	Paenibacillus	Paenibacillus ihbetae	Paenibacillus ihbetae
GCF_023374895	NZ_CP090770.1	87883	Bacteria	Pseudomonadota	Betaproteobacteria	Burkholderiales	Burkholderiaceae	Burkholderia	Burkholderia multivorans	Burkholderia multivorans
GCF_003584645	NZ_AP017928.1	1432792	Bacteria	Pseudomonadota	Gammaproteobacteria	Methylococcales	Methylococcaceae	Methylocaldum	Methylocaldum marinum	Methylocaldum marinum
GCF_014718155	NZ_CP061551.1	1530123	Bacteria	Pseudomonadota	Gammaproteobacteria	Moraxellales	Moraxellaceae	Acinetobacter	Acinetobacter seifertii	Acinetobacter seifertii
GCF_025757485	NZ_CP107282.1	691	Bacteria	Pseudomonadota	Gammaproteobacteria	Vibrionales	Vibrionaceae	Vibrio	Vibrio natriegens	Vibrio natriegens
GCF_014844555	NZ_CP054507.1	996	Bacteria	Bacteroidota	Flavobacteriia	Flavobacteriales	Flavobacteriaceae	Flavobacterium	Flavobacterium columnare	Flavobacterium columnare
GCF_000262165	NC_017904.1	1168287	Bacteria	Actinomycetota	Actinomycetes	Mycobacteriales	Mycobacteriaceae	Mycobacterium	Mycobacterium sp. MOTT36Y	Mycobacterium sp. MOTT36Y
GCF_030064165	NZ_CP125947.1	3046670	Bacteria	Pseudomonadota	Betaproteobacteria	Burkholderiales	Comamonadaceae	Comamonas	Comamonas sp. ZM22	Comamonas sp. ZM22
GCF_014211995	NZ_CP060085.1	492670	Bacteria	Bacillota	Bacilli	Bacillales	Bacillaceae	Bacillus	Bacillus velezensis	Bacillus velezensis
GCF_025232235	NZ_CP012228.1	197	Bacteria	Campylobacterota	Epsilonproteobacteria	Campylobacterales	Campylobacteraceae	Campylobacter	Campylobacter jejuni	Campylobacter jejuni
GCF_014899525	NZ_CP041804.1	1773	Bacteria	Actinomycetota	Actinomycetes	Mycobacteriales	Mycobacteriaceae	Mycobacterium	Mycobacterium tuberculosis	Mycobacterium tuberculosis
GCF_017357145	NZ_CP071603.1	35814	Bacteria	Pseudomonadota	Betaproteobacteria	Burkholderiales	Alcaligenaceae	Bordetella	Bordetella holmesii	Bordetella holmesii
GCF_030718915	NZ_CP132196.1	875808	Bacteria	Actinomycetota	Actinomycetes	Mycobacteriales	Gordoniaceae	Gordonia	Gordonia sp. NB41Y	Gordonia sp. NB41Y
GCF_002952715	NZ_CP025031.1	1283	Bacteria	Bacillota	Bacilli	Bacillales	Staphylococcaceae	Staphylococcus	Staphylococcus haemolyticus	Staphylococcus haemolyticus
GCF_026810205	NZ_CP113950.1	2996785	Bacteria	Myxococcota	Myxococcia	Myxococcales	Myxococcaceae	Myxococcus	Myxococcus sp. NMCA1	Myxococcus sp. NMCA1
GCF_003717835	NZ_CP029888.1	90370	Bacteria	Pseudomonadota	Gammaproteobacteria	Enterobacterales	Enterobacteriaceae	Salmonella	Salmonella enterica	Salmonella enterica subsp. enterica serovar Typhi
GCF_012934925	NZ_CP050388.1	470	Bacteria	Pseudomonadota	Gammaproteobacteria	Moraxellales	Moraxellaceae	Acinetobacter	Acinetobacter baumannii	Acinetobacter baumannii
GCF_001547895	NZ_AP014627.1	1500686	Bacteria	Pseudomonadota	Gammaproteobacteria	Pseudomonadales	Pseudomonadaceae	Pseudomonas	Pseudomonas sp. Os17	Pseudomonas sp. Os17
GCF_020719855	NZ_CP086168.1	197	Bacteria	Campylobacterota	Epsilonproteobacteria	Campylobacterales	Campylobacteraceae	Campylobacter	Campylobacter jejuni	Campylobacter jejuni
GCF_020150015	NZ_CP083764.1	492670	Bacteria	Bacillota	Bacilli	Bacillales	Bacillaceae	Bacillus	Bacillus velezensis	Bacillus velezensis
GCF_002024865	NZ_CP019777.1	569579	Bacteria	Pseudomonadota	Gammaproteobacteria	Enterobacterales	Enterobacteriaceae	Escherichia	Escherichia coli	Escherichia coli NU14
GCF_002003325	NZ_CP016089.1	169679	Bacteria	Bacillota	Clostridia	Eubacteriales	Clostridiaceae	Clostridium	Clostridium saccharobutylicum	Clostridium saccharobutylicum
GCF_001865415	NZ_CP017860.1	197	Bacteria	Campylobacterota	Epsilonproteobacteria	Campylobacterales	Campylobacteraceae	Campylobacter	Campylobacter jejuni	Campylobacter jejuni
GCF_020735785	NZ_CP085942.1	28132	Bacteria	Bacteroidota	Bacteroidia	Bacteroidales	Prevotellaceae	Prevotella	Prevotella melaninogenica	Prevotella melaninogenica
GCF_900477895	NZ_LS483455.1	2564310	Bacteria	Pseudomonadota	Gammaproteobacteria	Enterobacterales	Enterobacteriaceae	Salmonella	Salmonella enterica	Salmonella enterica subsp. enterica serovar Carmel
GCF_016127835	NZ_CP066047.1	28901	Bacteria	Pseudomonadota	Gammaproteobacteria	Enterobacterales	Enterobacteriaceae	Salmonella	Salmonella enterica	Salmonella enterica
GCF_001867005	NZ_CP015183.1	1719	Bacteria	Actinomycetota	Actinomycetes	Mycobacteriales	Corynebacteriaceae	Corynebacterium	Corynebacterium pseudotuberculosis	Corynebacterium pseudotuberculosis
GCF_022344025	NZ_CP092185.1	492670	Bacteria	Bacillota	Bacilli	Bacillales	Bacillaceae	Bacillus	Bacillus velezensis	Bacillus velezensis
GCF_001697685	NZ_CP016663.1	487	Bacteria	Pseudomonadota	Betaproteobacteria	Neisseriales	Neisseriaceae	Neisseria	Neisseria meningitidis	Neisseria meningitidis
GCF_017656055	NZ_CP069383.1	1971485	Bacteria	Pseudomonadota	Gammaproteobacteria	unclassified Gammaproteobacteria order	unclassified Gammaproteobacteria family	Candidatus Nardonella	Candidatus Nardonella dryophthoridicola	Candidatus Nardonella dryophthoridicola
GCF_002494365	NZ_CP030919.1	562	Bacteria	Pseudomonadota	Gammaproteobacteria	Enterobacterales	Enterobacteriaceae	Escherichia	Escherichia coli	Escherichia coli
GCF_024730685	NZ_CP093910.1	714	Bacteria	Pseudomonadota	Gammaproteobacteria	Pasteurellales	Pasteurellaceae	Aggregatibacter	Aggregatibacter actinomycetemcomitans	Aggregatibacter actinomycetemcomitans
GCF_002845845	NZ_CP018757.1	1681	Bacteria	Actinomycetota	Actinomycetes	Bifidobacteriales	Bifidobacteriaceae	Bifidobacterium	Bifidobacterium bifidum	Bifidobacterium bifidum
GCF_016313165	NZ_CP066219.1	659243	Bacteria	Bacillota	Bacilli	Bacillales	Bacillaceae	Bacillus	Bacillus siamensis	Bacillus siamensis
GCF_030908625	NZ_CP133133.1	3070656	Bacteria	Bacillota	Clostridia	Eubacteriales	Oscillospiraceae	Paludihabitans	Paludicola sp. MB14-C6	Paludicola sp. MB14-C6
GCF_021228615	NZ_CP089319.1	1352	Bacteria	Bacillota	Bacilli	Lactobacillales	Enterococcaceae	Enterococcus	Enterococcus faecium	Enterococcus faecium
GCF_023573785	NZ_CP097683.1	573	Bacteria	Pseudomonadota	Gammaproteobacteria	Enterobacterales	Enterobacteriaceae	Klebsiella	Klebsiella pneumoniae	Klebsiella pneumoniae
GCF_002310595	NZ_CP023364.1	562	Bacteria	Pseudomonadota	Gammaproteobacteria	Enterobacterales	Enterobacteriaceae	Escherichia	Escherichia coli	Escherichia coli
GCF_000833125	NZ_CP010322.1	1392	Bacteria	Bacillota	Bacilli	Bacillales	Bacillaceae	Bacillus	Bacillus anthracis	Bacillus anthracis
GCF_030718825	NZ_CP132065.1	1405	Bacteria	Bacillota	Bacilli	Bacillales	Bacillaceae	Bacillus	Bacillus mycoides	Bacillus mycoides
GCF_947250815	NZ_OX366350.1	2954034	Bacteria	Pseudomonadota	Alphaproteobacteria	Rickettsiales	Anaplasmataceae	Wolbachia	Wolbachia endosymbiont (group B) of Nymphalis c-album	Wolbachia endosymbiont (group B) of Nymphalis c-album
GCF_002243325	NZ_CP022654.2	492670	Bacteria	Bacillota	Bacilli	Bacillales	Bacillaceae	Bacillus	Bacillus velezensis	Bacillus velezensis
GCF_001683215	NZ_CP012724.1	1392	Bacteria	Bacillota	Bacilli	Bacillales	Bacillaceae	Bacillus	Bacillus anthracis	Bacillus anthracis
GCF_900323965	NZ_LT992435.1	1280	Bacteria	Bacillota	Bacilli	Bacillales	Staphylococcaceae	Staphylococcus	Staphylococcus aureus	Staphylococcus aureus
GCF_905143135	NZ_OU508367.1	83555	Bacteria	Chlamydiota	Chlamydiia	Chlamydiales	Chlamydiaceae	Chlamydia	Chlamydia abortus	Chlamydia abortus
GCF_002246595	NZ_CP041110.1	562	Bacteria	Pseudomonadota	Gammaproteobacteria	Enterobacterales	Enterobacteriaceae	Escherichia	Escherichia coli	Escherichia coli
GCF_002832675	NZ_CP021707.1	2005885	Bacteria	Actinomycetota	Actinomycetes	Kitasatosporales	Streptomycetaceae	Streptomyces	Streptomyces sp. S063	Streptomyces sp. S063
GCF_011462375	NZ_CP036393.1	210	Bacteria	Campylobacterota	Epsilonproteobacteria	Campylobacterales	Helicobacteraceae	Helicobacter	Helicobacter pylori	Helicobacter pylori
GCF_009664795	NZ_CP045955.1	149539	Bacteria	Pseudomonadota	Gammaproteobacteria	Enterobacterales	Enterobacteriaceae	Salmonella	Salmonella enterica	Salmonella enterica subsp. enterica serovar Enteritidis
GCF_947250805	NZ_OX366352.1	2954004	Bacteria	Pseudomonadota	Alphaproteobacteria	Rickettsiales	Anaplasmataceae	Wolbachia	Wolbachia endosymbiont (group A) of Endotricha flammealis	Wolbachia endosymbiont (group A) of Endotricha flammealis
GCF_020525885	NZ_CP084868.1	573	Bacteria	Pseudomonadota	Gammaproteobacteria	Enterobacterales	Enterobacteriaceae	Klebsiella	Klebsiella pneumoniae	Klebsiella pneumoniae
GCF_021166335	NZ_CP089065.2	287	Bacteria	Pseudomonadota	Gammaproteobacteria	Pseudomonadales	Pseudomonadaceae	Pseudomonas	Pseudomonas aeruginosa	Pseudomonas aeruginosa
GCF_029023845	NZ_CP118973.1	1292	Bacteria	Bacillota	Bacilli	Bacillales	Staphylococcaceae	Staphylococcus	Staphylococcus warneri	Staphylococcus warneri
GCF_014697215	NZ_CP031142.1	333966	Bacteria	Actinomycetota	Actinomycetes	Pseudonocardiales	Pseudonocardiaceae	Saccharopolyspora	Saccharopolyspora pogona	Saccharopolyspora pogona
GCF_003515325	NZ_CP022774.1	305	Bacteria	Pseudomonadota	Betaproteobacteria	Burkholderiales	Burkholderiaceae	Ralstonia	Ralstonia solanacearum	Ralstonia solanacearum
GCF_015689375	NZ_CP065059.1	40041	Bacteria	Bacillota	Bacilli	Lactobacillales	Streptococcaceae	Streptococcus	Streptococcus equi	Streptococcus equi subsp. zooepidemicus
GCF_009931615	NZ_CP046620.1	2683284	Bacteria	Pseudomonadota	Alphaproteobacteria	Rhodobacterales	Paracoccaceae	Algicella	Algicella marina	Algicella marina
GCF_011045555	NZ_CP040917.1	40480	Bacteria	Mycoplasmatota	Mollicutes	Mycoplasmatales	Mycoplasmataceae	Mycoplasma	Mycoplasma capricolum	Mycoplasma capricolum subsp. capripneumoniae
GCF_001700735	NZ_CP012330.1	293387	Bacteria	Bacillota	Bacilli	Bacillales	Bacillaceae	Bacillus	Bacillus altitudinis	Bacillus altitudinis
GCF_013201175	NZ_CP053720.1	562	Bacteria	Pseudomonadota	Gammaproteobacteria	Enterobacterales	Enterobacteriaceae	Escherichia	Escherichia coli	Escherichia coli
GCF_000382965	NC_020533.1	1074919	Bacteria	Bacillota	Bacilli	Bacillales	Staphylococcaceae	Staphylococcus	Staphylococcus aureus	Staphylococcus aureus subsp. aureus ST228
GCF_002156785	NZ_CP020853.1	573	Bacteria	Pseudomonadota	Gammaproteobacteria	Enterobacterales	Enterobacteriaceae	Klebsiella	Klebsiella pneumoniae	Klebsiella pneumoniae
GCF_000512745	NZ_CP006999.2	1273266	Bacteria	Campylobacterota	Epsilonproteobacteria	Campylobacterales	Campylobacteraceae	Campylobacter	Campylobacter fetus	Campylobacter fetus subsp. venerealis cfvi03/293
GCF_000025225	NC_013895.2	699246	Bacteria	Bacillota	Clostridia	Eubacteriales	Oscillospiraceae	Mageeibacillus	Mageeibacillus indolicus	Mageeibacillus indolicus UPII9-5
GCF_027474365	NZ_CP114853.1	573	Bacteria	Pseudomonadota	Gammaproteobacteria	Enterobacterales	Enterobacteriaceae	Klebsiella	Klebsiella pneumoniae	Klebsiella pneumoniae
GCF_030254785	NZ_CP120398.1	90370	Bacteria	Pseudomonadota	Gammaproteobacteria	Enterobacterales	Enterobacteriaceae	Salmonella	Salmonella enterica	Salmonella enterica subsp. enterica serovar Typhi
GCF_024399395	NZ_CP029207.1	76860	Bacteria	Bacillota	Bacilli	Lactobacillales	Streptococcaceae	Streptococcus	Streptococcus constellatus	Streptococcus constellatus
GCF_000020325	NC_010730.1	436114	Bacteria	Aquificota	Aquificae	Aquificales	Hydrogenothermaceae	Sulfurihydrogenibium	Sulfurihydrogenibium sp. YO3AOP1	Sulfurihydrogenibium sp. YO3AOP1
GCF_016070795	NZ_CP053781.1	67780	Bacteria	Pseudomonadota	Gammaproteobacteria	Enterobacterales	Hafniaceae	Edwardsiella	Edwardsiella ictaluri	Edwardsiella ictaluri
GCF_023658035	NZ_CP058891.1	1352	Bacteria	Bacillota	Bacilli	Lactobacillales	Enterococcaceae	Enterococcus	Enterococcus faecium	Enterococcus faecium
GCF_000835185	NZ_CP009605.1	1396	Bacteria	Bacillota	Bacilli	Bacillales	Bacillaceae	Bacillus	Bacillus cereus	Bacillus cereus
GCF_000253015	NC_014932.1	696125	Bacteria	Pseudomonadota	Alphaproteobacteria	Hyphomicrobiales	Bartonellaceae	Bartonella	Bartonella clarridgeiae	Bartonella clarridgeiae 73
GCF_001680065	NZ_CP016349.1	691	Bacteria	Pseudomonadota	Gammaproteobacteria	Vibrionales	Vibrionaceae	Vibrio	Vibrio natriegens	Vibrio natriegens
GCF_001901405	NZ_CP010238.1	562	Bacteria	Pseudomonadota	Gammaproteobacteria	Enterobacterales	Enterobacteriaceae	Escherichia	Escherichia coli	Escherichia coli
GCF_000242595	NC_017098.1	889378	Bacteria	Spirochaetota	Spirochaetia	Spirochaetales	Spirochaetaceae	Spirochaeta	Spirochaeta africana	Spirochaeta africana DSM 8902
GCF_016904615	NZ_CP070162.1	562	Bacteria	Pseudomonadota	Gammaproteobacteria	Enterobacterales	Enterobacteriaceae	Escherichia	Escherichia coli	Escherichia coli
GCF_023702575	NZ_CP098447.1	584	Bacteria	Pseudomonadota	Gammaproteobacteria	Enterobacterales	Morganellaceae	Proteus	Proteus mirabilis	Proteus mirabilis
GCF_028596245	NZ_CP117230.1	1280	Bacteria	Bacillota	Bacilli	Bacillales	Staphylococcaceae	Staphylococcus	Staphylococcus aureus	Staphylococcus aureus
GCF_000016845	NC_009505.1	444178	Bacteria	Pseudomonadota	Alphaproteobacteria	Hyphomicrobiales	Brucellaceae	Brucella	Brucella ovis	Brucella ovis ATCC 25840
GCF_018622855	NZ_CP076025.1	2836369	Bacteria	Bacillota	Bacilli	Bacillales	Staphylococcaceae	Staphylococcus	Staphylococcus sp. MZ1	Staphylococcus sp. MZ1
GCF_003667725	NZ_CP033022.1	1176649	Bacteria	Pseudomonadota	Alphaproteobacteria	Hyphomicrobiales	Rhizobiaceae	Agrobacterium	Agrobacterium fabrum	Agrobacterium fabrum
GCF_002504105	NZ_CP022663.1	59201	Bacteria	Pseudomonadota	Gammaproteobacteria	Enterobacterales	Enterobacteriaceae	Salmonella	Salmonella enterica	Salmonella enterica subsp. enterica
GCF_023658385	NZ_CP098217.1	562	Bacteria	Pseudomonadota	Gammaproteobacteria	Enterobacterales	Enterobacteriaceae	Escherichia	Escherichia coli	Escherichia coli
GCF_013365535	NZ_CP053590.1	2736252	Bacteria	Bacteroidota	Flavobacteriia	Flavobacteriales	Flavobacteriaceae	Aquimarina	Aquimarina sp. TRL1	Aquimarina sp. TRL1
GCF_025985505	NZ_CP036494.1	303	Bacteria	Pseudomonadota	Gammaproteobacteria	Pseudomonadales	Pseudomonadaceae	Pseudomonas	Pseudomonas putida	Pseudomonas putida
GCF_001605965	NZ_CP014947.1	198620	Bacteria	Pseudomonadota	Gammaproteobacteria	Pseudomonadales	Pseudomonadaceae	Pseudomonas	Pseudomonas koreensis	Pseudomonas koreensis
GCF_026427615	NZ_CP102490.1	573	Bacteria	Pseudomonadota	Gammaproteobacteria	Enterobacterales	Enterobacteriaceae	Klebsiella	Klebsiella pneumoniae	Klebsiella pneumoniae
GCF_024266245	NZ_CP100744.1	108619	Bacteria	Pseudomonadota	Gammaproteobacteria	Enterobacterales	Enterobacteriaceae	Salmonella	Salmonella enterica	Salmonella enterica subsp. enterica serovar Newport
GCF_026057735	NZ_CP110418.1	423477	Bacteria	Bacillota	Negativicutes	Veillonellales	Veillonellaceae	Veillonella	Veillonella rogosae	Veillonella rogosae
GCF_029909435	NZ_CP123782.1	3040675	Bacteria	Pseudomonadota	Alphaproteobacteria	Minwuiales	Minwuiaceae	Minwuia	Minwuia sp. IMCC3060	Minwuia sp. IMCC3060
GCF_029537135	NZ_CP120621.1	1423	Bacteria	Bacillota	Bacilli	Bacillales	Bacillaceae	Bacillus	Bacillus subtilis	Bacillus subtilis
GCF_017655685	NZ_CP040414.1	29394	Bacteria	Bacillota	Bacilli	Lactobacillales	Carnobacteriaceae	Dolosigranulum	Dolosigranulum pigrum	Dolosigranulum pigrum
GCF_016592155	NZ_AP024237.1	110505	Bacteria	Actinomycetota	Actinomycetes	Mycobacteriales	Mycobacteriaceae	Mycobacterium	Mycobacterium heckeshornense	Mycobacterium heckeshornense
GCF_001605195	NZ_CP010843.1	520	Bacteria	Pseudomonadota	Betaproteobacteria	Burkholderiales	Alcaligenaceae	Bordetella	Bordetella pertussis	Bordetella pertussis
GCF_023824095	NZ_CP085409.1	1428	Bacteria	Bacillota	Bacilli	Bacillales	Bacillaceae	Bacillus	Bacillus thuringiensis	Bacillus thuringiensis
GCF_002263515	NZ_CP022752.1	414996	Bacteria	Actinomycetota	Actinomycetes	Actinopolysporales	Actinopolysporaceae	Actinopolyspora	Actinopolyspora erythraea	Actinopolyspora erythraea
GCF_002302375	NZ_CP019488.1	382	Bacteria	Pseudomonadota	Alphaproteobacteria	Hyphomicrobiales	Rhizobiaceae	Sinorhizobium	Sinorhizobium meliloti	Sinorhizobium meliloti
GCF_023374655	NZ_CP090728.1	87883	Bacteria	Pseudomonadota	Betaproteobacteria	Burkholderiales	Burkholderiaceae	Burkholderia	Burkholderia multivorans	Burkholderia multivorans
GCF_019798025	NZ_CP073788.1	573	Bacteria	Pseudomonadota	Gammaproteobacteria	Enterobacterales	Enterobacteriaceae	Klebsiella	Klebsiella pneumoniae	Klebsiella pneumoniae
GCF_002007685	NZ_CP019798.1	1812480	Bacteria	Actinomycetota	Actinomycetes	Kitasatosporales	Streptomycetaceae	Streptomyces	Streptomyces sp. fd1-xmd	Streptomyces sp. fd1-xmd
GCF_027886425	NZ_CP115671.1	41276	Bacteria	Pseudomonadota	Alphaproteobacteria	Caulobacterales	Caulobacteraceae	Brevundimonas	Brevundimonas vesicularis	Brevundimonas vesicularis
GCF_900635315	NZ_LR134090.1	1280	Bacteria	Bacillota	Bacilli	Bacillales	Staphylococcaceae	Staphylococcus	Staphylococcus aureus	Staphylococcus aureus
GCF_001989475	NZ_CP014759.1	446	Bacteria	Pseudomonadota	Gammaproteobacteria	Legionellales	Legionellaceae	Legionella	Legionella pneumophila	Legionella pneumophila
GCF_008807175	NZ_CP026368.1	1463165	Bacteria	Pseudomonadota	Gammaproteobacteria	Enterobacterales	Enterobacteriaceae	Klebsiella	Klebsiella quasipneumoniae	Klebsiella quasipneumoniae
GCF_023716805	NZ_CP097373.1	561879	Bacteria	Bacillota	Bacilli	Bacillales	Bacillaceae	Bacillus	Bacillus safensis	Bacillus safensis
GCF_004168365	NZ_CP035704.1	2511995	Bacteria	Pseudomonadota	Gammaproteobacteria	Xanthomonadales	Xanthomonadaceae	Pseudolysobacter	Pseudolysobacter antarcticus	Pseudolysobacter antarcticus
GCF_021484845	NZ_CP090579.1	31998	Bacteria	Pseudomonadota	Alphaproteobacteria	Hyphomicrobiales	Methylobacteriaceae	Methylobacterium	Methylobacterium radiotolerans	Methylobacterium radiotolerans
GCF_014162935	NZ_CP118405.1	573	Bacteria	Pseudomonadota	Gammaproteobacteria	Enterobacterales	Enterobacteriaceae	Klebsiella	Klebsiella pneumoniae	Klebsiella pneumoniae
GCF_023734735	NZ_AP025700.1	1358	Bacteria	Bacillota	Bacilli	Lactobacillales	Streptococcaceae	Lactococcus	Lactococcus lactis	Lactococcus lactis
GCF_018388585	NZ_CP074428.1	2833771	Bacteria	Pseudomonadota	Gammaproteobacteria	Enterobacterales	Enterobacteriaceae	Salmonella	Salmonella sp. SJTUF14523	Salmonella sp. SJTUF14523
GCF_002968515	NZ_CP027165.1	287	Bacteria	Pseudomonadota	Gammaproteobacteria	Pseudomonadales	Pseudomonadaceae	Pseudomonas	Pseudomonas aeruginosa	Pseudomonas aeruginosa
GCF_021497545	NZ_CP071276.1	1423	Bacteria	Bacillota	Bacilli	Bacillales	Bacillaceae	Bacillus	Bacillus subtilis	Bacillus subtilis
GCF_002741745	NZ_CP024204.1	293387	Bacteria	Bacillota	Bacilli	Bacillales	Bacillaceae	Bacillus	Bacillus altitudinis	Bacillus altitudinis
GCF_001719225	NZ_CP017072.1	1837130	Bacteria	Bacillota	Bacilli	Bacillales	Bacillaceae	Bacillus	Bacillus sp. FJAT-14266	Bacillus sp. FJAT-14266
GCF_029773365	NZ_CP121842.1	654	Bacteria	Pseudomonadota	Gammaproteobacteria	Aeromonadales	Aeromonadaceae	Aeromonas	Aeromonas veronii	Aeromonas veronii
GCF_001272895	NZ_CP010549.1	1280940	Bacteria	Mycoplasmatota	unclassified Mycoplasmatota class	Mycoplasmoidales	Metamycoplasmataceae	Mycoplasmoides	Mycoplasmoides pneumoniae	Mycoplasmoides pneumoniae M2592
GCF_029542425	NZ_CP120711.1	492670	Bacteria	Bacillota	Bacilli	Bacillales	Bacillaceae	Bacillus	Bacillus velezensis	Bacillus velezensis
GCF_905367725	NZ_HG999363.1	2259622	Bacteria	Pseudomonadota	Gammaproteobacteria	Xanthomonadales	Xanthomonadaceae	Xanthomonas	Xanthomonas euroxanthea	Xanthomonas euroxanthea
GCF_005943945	NZ_CP040710.1	2583587	Bacteria	Bacteroidota	Flavobacteriia	Flavobacteriales	Flavobacteriaceae	Aggregatimonas	Aggregatimonas sangjinii	Aggregatimonas sangjinii
GCF_003060745	NZ_CP028910.1	197	Bacteria	Campylobacterota	Epsilonproteobacteria	Campylobacterales	Campylobacteraceae	Campylobacter	Campylobacter jejuni	Campylobacter jejuni
GCF_003020705	NZ_CP027506.1	1352	Bacteria	Bacillota	Bacilli	Lactobacillales	Enterococcaceae	Enterococcus	Enterococcus faecium	Enterococcus faecium
GCF_030169335	NZ_CP104613.1	562	Bacteria	Pseudomonadota	Gammaproteobacteria	Enterobacterales	Enterobacteriaceae	Escherichia	Escherichia coli	Escherichia coli
GCF_009388985	NZ_CP036422.1	2601894	Bacteria	Pseudomonadota	Gammaproteobacteria	Cellvibrionales	Halieaceae	Halioglobus	Halioglobus maricola	Halioglobus maricola
GCF_000013905	NC_007969.1	335284	Bacteria	Pseudomonadota	Gammaproteobacteria	Moraxellales	Moraxellaceae	Psychrobacter	Psychrobacter cryohalolentis	Psychrobacter cryohalolentis K5
GCF_015278055	NZ_CP063871.1	573	Bacteria	Pseudomonadota	Gammaproteobacteria	Enterobacterales	Enterobacteriaceae	Klebsiella	Klebsiella pneumoniae	Klebsiella pneumoniae
GCF_016026975	NZ_CP065662.1	1376	Bacteria	Bacillota	Bacilli	Lactobacillales	Aerococcaceae	Aerococcus	Aerococcus urinae	Aerococcus urinae
GCF_001753085	NZ_CP015941.1	446	Bacteria	Pseudomonadota	Gammaproteobacteria	Legionellales	Legionellaceae	Legionella	Legionella pneumophila	Legionella pneumophila
GCF_023702735	NZ_CP098482.1	817	Bacteria	Bacteroidota	Bacteroidia	Bacteroidales	Bacteroidaceae	Bacteroides	Bacteroides fragilis	Bacteroides fragilis
GCF_000195935	NC_000868.1	272844	Archaea	Euryarchaeota	Thermococci	Thermococcales	Thermococcaceae	Pyrococcus	Pyrococcus abyssi	Pyrococcus abyssi GE5
GCF_020735845	NZ_CP085954.1	2061	Bacteria	Actinomycetota	Actinomycetes	Mycobacteriales	Tsukamurellaceae	Tsukamurella	Tsukamurella paurometabola	Tsukamurella paurometabola
GCF_000834775	NZ_CP009844.1	632	Bacteria	Pseudomonadota	Gammaproteobacteria	Enterobacterales	Yersiniaceae	Yersinia	Yersinia pestis	Yersinia pestis
GCF_013393385	NZ_AP023239.1	2741301	Bacteria	Bacillota	Bacilli	Bacillales	Paenibacillaceae	Paenibacillus	Paenibacillus sp. URB8-2	Paenibacillus sp. URB8-2
GCF_001590695	NZ_CP014257.1	91890	Bacteria	Pseudomonadota	Gammaproteobacteria	Legionellales	Legionellaceae	Legionella	Legionella pneumophila	Legionella pneumophila subsp. pascullei
GCF_004635505	NZ_CP026468.1	520	Bacteria	Pseudomonadota	Betaproteobacteria	Burkholderiales	Alcaligenaceae	Bordetella	Bordetella pertussis	Bordetella pertussis
GCF_003130795	NZ_CP029352.1	2202148	Bacteria	Pseudomonadota	Alphaproteobacteria	Rhodospirillales	Azospirillaceae	Azospirillum	Azospirillum thermophilum	Azospirillum thermophilum
GCF_029952745	NZ_CP124220.1	573	Bacteria	Pseudomonadota	Gammaproteobacteria	Enterobacterales	Enterobacteriaceae	Klebsiella	Klebsiella pneumoniae	Klebsiella pneumoniae
GCF_902703215	NZ_LR739071.1	287	Bacteria	Pseudomonadota	Gammaproteobacteria	Pseudomonadales	Pseudomonadaceae	Pseudomonas	Pseudomonas aeruginosa	Pseudomonas aeruginosa
GCF_013377375	NZ_CP040350.1	615	Bacteria	Pseudomonadota	Gammaproteobacteria	Enterobacterales	Yersiniaceae	Serratia	Serratia marcescens	Serratia marcescens
GCF_021137775	NZ_CP083016.1	573	Bacteria	Pseudomonadota	Gammaproteobacteria	Enterobacterales	Enterobacteriaceae	Klebsiella	Klebsiella pneumoniae	Klebsiella pneumoniae
GCF_002999115	NZ_CP027250.2	48296	Bacteria	Pseudomonadota	Gammaproteobacteria	Moraxellales	Moraxellaceae	Acinetobacter	Acinetobacter pittii	Acinetobacter pittii
GCF_016925535	NZ_CP070496.1	2811108	Bacteria	Actinomycetota	Actinomycetes	Glycomycetales	Glycomycetaceae	Natronoglycomyces	Natronoglycomyces albus	Natronoglycomyces albus
GCF_016811975	NZ_CP069198.1	287	Bacteria	Pseudomonadota	Gammaproteobacteria	Pseudomonadales	Pseudomonadaceae	Pseudomonas	Pseudomonas aeruginosa	Pseudomonas aeruginosa
GCF_017723895	NZ_CP072265.1	473421	Bacteria	Pseudomonadota	Gammaproteobacteria	Xanthomonadales	Xanthomonadaceae	Xanthomonas	Xanthomonas citri	Xanthomonas citri pv. glycines
GCF_002763575	NZ_CP024697.1	28131	Bacteria	Bacteroidota	Bacteroidia	Bacteroidales	Prevotellaceae	Prevotella	Prevotella intermedia	Prevotella intermedia
GCF_001922185	NZ_CP013702.1	90371	Bacteria	Pseudomonadota	Gammaproteobacteria	Enterobacterales	Enterobacteriaceae	Salmonella	Salmonella enterica	Salmonella enterica subsp. enterica serovar Typhimurium
GCF_020683085	NZ_CP085622.1	562	Bacteria	Pseudomonadota	Gammaproteobacteria	Enterobacterales	Enterobacteriaceae	Escherichia	Escherichia coli	Escherichia coli
GCF_000328545	NC_019970.1	698948	Bacteria	Bacillota	Clostridia	Thermoanaerobacterales	Thermoanaerobacteraceae	Thermoanaerobacterium	Thermoanaerobacterium thermosaccharolyticum	Thermoanaerobacterium thermosaccharolyticum M0795
GCF_022220645	NZ_CP076157.1	1392	Bacteria	Bacillota	Bacilli	Bacillales	Bacillaceae	Bacillus	Bacillus anthracis	Bacillus anthracis
GCF_015336695	NZ_CP064128.1	632	Bacteria	Pseudomonadota	Gammaproteobacteria	Enterobacterales	Yersiniaceae	Yersinia	Yersinia pestis	Yersinia pestis
GCF_002447695	NZ_CP023614.1	1773	Bacteria	Actinomycetota	Actinomycetes	Mycobacteriales	Mycobacteriaceae	Mycobacterium	Mycobacterium tuberculosis	Mycobacterium tuberculosis
GCF_023158915	NZ_CP096114.1	985002	Bacteria	Bacillota	Bacilli	Bacillales	Staphylococcaceae	Staphylococcus	Staphylococcus argenteus	Staphylococcus argenteus
GCF_013267755	NZ_CP053940.1	1685	Bacteria	Actinomycetota	Actinomycetes	Bifidobacteriales	Bifidobacteriaceae	Bifidobacterium	Bifidobacterium breve	Bifidobacterium breve
GCF_024205705	NZ_CP073115.1	28449	Bacteria	Pseudomonadota	Betaproteobacteria	Neisseriales	Neisseriaceae	Neisseria	Neisseria subflava	Neisseria subflava
GCF_004208675	NZ_CP035795.1	29459	Bacteria	Pseudomonadota	Alphaproteobacteria	Hyphomicrobiales	Brucellaceae	Brucella	Brucella melitensis	Brucella melitensis
GCF_017815795	NZ_CP051490.1	573	Bacteria	Pseudomonadota	Gammaproteobacteria	Enterobacterales	Enterobacteriaceae	Klebsiella	Klebsiella pneumoniae	Klebsiella pneumoniae
GCF_004141755	NZ_CP035556.1	1590	Bacteria	Bacillota	Bacilli	Lactobacillales	Lactobacillaceae	Lactiplantibacillus	Lactiplantibacillus plantarum	Lactiplantibacillus plantarum
GCF_026572155	NZ_CP075224.1	29519	Bacteria	Spirochaetota	Spirochaetia	Spirochaetales	Borreliaceae	Borreliella	Borreliella garinii	Borreliella garinii
GCF_004847545	NZ_CP039471.1	1183393	Bacteria	Pseudomonadota	Gammaproteobacteria	Enterobacterales	Enterobacteriaceae	Salmonella	Salmonella enterica	Salmonella enterica subsp. enterica serovar Bareilly str. CFSAN000970
GCF_015624465	NZ_CP061816.1	120576	Bacteria	Pseudomonadota	Alphaproteobacteria	Hyphomicrobiales	Brucellaceae	Brucella	Brucella pinnipedialis	Brucella pinnipedialis
GCF_017068395	NZ_CP070619.1	2811421	Bacteria	Actinomycetota	Actinomycetes	Mycobacteriales	Nocardiaceae	Rhodococcus	Rhodococcus pseudokoreensis	Rhodococcus pseudokoreensis
GCF_000196135	NC_005090.1	273121	Bacteria	Campylobacterota	Epsilonproteobacteria	Campylobacterales	Helicobacteraceae	Wolinella	Wolinella succinogenes	Wolinella succinogenes DSM 1740
GCF_900638445	NZ_LR134515.1	715	Bacteria	Pseudomonadota	Gammaproteobacteria	Pasteurellales	Pasteurellaceae	Actinobacillus	Actinobacillus pleuropneumoniae	Actinobacillus pleuropneumoniae
GCF_026572395	NZ_CP075236.1	664662	Bacteria	Spirochaetota	Spirochaetia	Spirochaetales	Borreliaceae	Borreliella	Borreliella bavariensis	Borreliella bavariensis
GCF_000147075	NC_014484.1	665571	Bacteria	Spirochaetota	Spirochaetia	Spirochaetales	Spirochaetaceae	Spirochaeta	Spirochaeta thermophila	Spirochaeta thermophila DSM 6192
GCF_014904315	NZ_CP075472.1	562	Bacteria	Pseudomonadota	Gammaproteobacteria	Enterobacterales	Enterobacteriaceae	Escherichia	Escherichia coli	Escherichia coli
GCF_900492165	NZ_LS974444.1	1308	Bacteria	Bacillota	Bacilli	Lactobacillales	Streptococcaceae	Streptococcus	Streptococcus thermophilus	Streptococcus thermophilus
GCF_009769095	NZ_CP043843.1	1280	Bacteria	Bacillota	Bacilli	Bacillales	Staphylococcaceae	Staphylococcus	Staphylococcus aureus	Staphylococcus aureus
GCF_016865445	NZ_AP024412.1	2735436	Bacteria	Mycoplasmatota	Mollicutes	Acholeplasmatales	Acholeplasmataceae	Mariniplasma	Mariniplasma anaerobium	Mariniplasma anaerobium
GCF_029989065	NZ_CP124345.1	562	Bacteria	Pseudomonadota	Gammaproteobacteria	Enterobacterales	Enterobacteriaceae	Escherichia	Escherichia coli	Escherichia coli
GCF_032086715	NZ_CP134943.1	29562	Bacteria	Mycoplasmatota	Mollicutes	Mycoplasmatales	Mycoplasmataceae	Mesomycoplasma	Mesomycoplasma ovipneumoniae	Mesomycoplasma ovipneumoniae
GCF_023330905	NZ_CP091571.1	28901	Bacteria	Pseudomonadota	Gammaproteobacteria	Enterobacterales	Enterobacteriaceae	Salmonella	Salmonella enterica	Salmonella enterica
GCF_001605545	NZ_CP010259.1	520	Bacteria	Pseudomonadota	Betaproteobacteria	Burkholderiales	Alcaligenaceae	Bordetella	Bordetella pertussis	Bordetella pertussis
GCF_001902315	NZ_CP018199.1	61015	Bacteria	Bacillota	Bacilli	Bacillales	Staphylococcaceae	Staphylococcus	Staphylococcus succinus	Staphylococcus succinus
GCF_946406225	NZ_OX291532.1	615	Bacteria	Pseudomonadota	Gammaproteobacteria	Enterobacterales	Yersiniaceae	Serratia	Serratia marcescens	Serratia marcescens
GCF_000179915	NC_014963.1	401053	Bacteria	Acidobacteriota	Terriglobia	Terriglobales	Acidobacteriaceae	Terriglobus	Terriglobus saanensis	Terriglobus saanensis SP1PR4
GCF_030413805	NZ_CP129252.1	562	Bacteria	Pseudomonadota	Gammaproteobacteria	Enterobacterales	Enterobacteriaceae	Escherichia	Escherichia coli	Escherichia coli
GCF_017916195	NZ_CP072825.1	573	Bacteria	Pseudomonadota	Gammaproteobacteria	Enterobacterales	Enterobacteriaceae	Klebsiella	Klebsiella pneumoniae	Klebsiella pneumoniae
GCF_013624375	NZ_CP058118.1	1134687	Bacteria	Pseudomonadota	Gammaproteobacteria	Enterobacterales	Enterobacteriaceae	Klebsiella	Klebsiella michiganensis	Klebsiella michiganensis
GCF_005341465	NZ_CP039867.1	1719	Bacteria	Actinomycetota	Actinomycetes	Mycobacteriales	Corynebacteriaceae	Corynebacterium	Corynebacterium pseudotuberculosis	Corynebacterium pseudotuberculosis
GCF_030078235	NZ_CP116705.1	1311	Bacteria	Bacillota	Bacilli	Lactobacillales	Streptococcaceae	Streptococcus	Streptococcus agalactiae	Streptococcus agalactiae
GCF_015277955	NZ_CP063851.1	573	Bacteria	Pseudomonadota	Gammaproteobacteria	Enterobacterales	Enterobacteriaceae	Klebsiella	Klebsiella pneumoniae	Klebsiella pneumoniae
GCF_028747205	NZ_CP112880.1	2980556	Bacteria	Actinomycetota	Actinomycetes	Kitasatosporales	Streptomycetaceae	Streptomyces	Streptomyces sp. CA-278952	Streptomyces sp. CA-278952
GCF_011193375	NZ_CP049775.1	1351	Bacteria	Bacillota	Bacilli	Lactobacillales	Enterococcaceae	Enterococcus	Enterococcus faecalis	Enterococcus faecalis
GCF_006542645	NZ_AP019734.1	2585117	Bacteria	Bacteroidota	Bacteroidia	Bacteroidales	Rikenellaceae	Alistipes	Alistipes onderdonkii	Alistipes onderdonkii subsp. vulgaris
GCF_024181165	NZ_CP051195.1	120682	Bacteria	Spirochaetota	Spirochaetia	Spirochaetales	Treponemataceae	Treponema	Treponema sp. OMZ 803	Treponema sp. OMZ 803
GCF_027571345	NZ_CP111032.1	287	Bacteria	Pseudomonadota	Gammaproteobacteria	Pseudomonadales	Pseudomonadaceae	Pseudomonas	Pseudomonas aeruginosa	Pseudomonas aeruginosa
GCF_018137945	NZ_CP073089.1	2823518	Bacteria	Actinomycetota	Actinomycetes	Micrococcales	Brevibacteriaceae	Brevibacterium	Brevibacterium sp. W7.2	Brevibacterium sp. W7.2
GCF_021391535	NZ_CP090066.1	2906072	Bacteria	Pseudomonadota	Alphaproteobacteria	Hyphomicrobiales	Aurantimonadaceae	Aurantimonas	Aurantimonas sp. HBX-1	Aurantimonas sp. HBX-1
GCF_000190315	NC_015151.1	985053	Archaea	Thermoproteota	Thermoprotei	Thermoproteales	Thermoproteaceae	Vulcanisaeta	Vulcanisaeta moutnovskia	Vulcanisaeta moutnovskia 768-28
GCF_029991195	NZ_CP124332.1	562	Bacteria	Pseudomonadota	Gammaproteobacteria	Enterobacterales	Enterobacteriaceae	Escherichia	Escherichia coli	Escherichia coli
GCF_011045315	NZ_CP049205.1	64187	Bacteria	Pseudomonadota	Gammaproteobacteria	Xanthomonadales	Xanthomonadaceae	Xanthomonas	Xanthomonas oryzae	Xanthomonas oryzae pv. oryzae
GCF_029023805	NZ_CP118972.1	1670	Bacteria	Actinomycetota	Actinomycetes	Micrococcales	Micrococcaceae	Arthrobacter	Arthrobacter citreus	Arthrobacter citreus
GCF_001445575	NZ_CP013200.1	656366	Bacteria	Actinomycetota	Actinomycetes	Micrococcales	Micrococcaceae	Arthrobacter	Arthrobacter alpinus	Arthrobacter alpinus
GCF_009931315	NZ_CP035109.1	48296	Bacteria	Pseudomonadota	Gammaproteobacteria	Moraxellales	Moraxellaceae	Acinetobacter	Acinetobacter pittii	Acinetobacter pittii
GCF_006349345	NZ_CP040898.1	1351	Bacteria	Bacillota	Bacilli	Lactobacillales	Enterococcaceae	Enterococcus	Enterococcus faecalis	Enterococcus faecalis
GCF_028885545	NZ_CP118530.1	669	Bacteria	Pseudomonadota	Gammaproteobacteria	Vibrionales	Vibrionaceae	Vibrio	Vibrio harveyi	Vibrio harveyi
GCF_013357865	NZ_CP053820.1	666	Bacteria	Pseudomonadota	Gammaproteobacteria	Vibrionales	Vibrionaceae	Vibrio	Vibrio cholerae	Vibrio cholerae
GCF_947538885	NZ_OX384529.1	163164	Bacteria	Pseudomonadota	Alphaproteobacteria	Rickettsiales	Anaplasmataceae	Wolbachia	Wolbachia endosymbiont of Drosophila melanogaster	Wolbachia endosymbiont of Drosophila melanogaster
GCF_021484965	NZ_CP090622.1	573	Bacteria	Pseudomonadota	Gammaproteobacteria	Enterobacterales	Enterobacteriaceae	Klebsiella	Klebsiella pneumoniae	Klebsiella pneumoniae
GCF_000292505	NC_018498.1	662947	Bacteria	Mycoplasmatota	unclassified Mycoplasmatota class	Mycoplasmoidales	Metamycoplasmataceae	Mycoplasmoides	Mycoplasmoides genitalium	Mycoplasmoides genitalium M2288
GCF_013415845	NZ_CP058907.1	1076	Bacteria	Pseudomonadota	Alphaproteobacteria	Hyphomicrobiales	Nitrobacteraceae	Rhodopseudomonas	Rhodopseudomonas palustris	Rhodopseudomonas palustris
GCF_009709035	NZ_CP039055.1	1238	Bacteria	Pseudomonadota	Gammaproteobacteria	Thiotrichales	Piscirickettsiaceae	Piscirickettsia	Piscirickettsia salmonis	Piscirickettsia salmonis
GCF_010669285	NZ_CP048711.1	2708301	Bacteria	Pseudomonadota	Gammaproteobacteria	Cellvibrionales	Halieaceae	Kineobactrum	Kineobactrum salinum	Kineobactrum salinum
GCF_000442415	NC_021902.1	877468	Bacteria	Pseudomonadota	Gammaproteobacteria	Enterobacterales	Enterobacteriaceae	Salmonella	Salmonella enterica	Salmonella enterica subsp. enterica serovar Newport str. USMARC-S3124.1
GCF_016694775	NZ_CP068033.1	573	Bacteria	Pseudomonadota	Gammaproteobacteria	Enterobacterales	Enterobacteriaceae	Klebsiella	Klebsiella pneumoniae	Klebsiella pneumoniae
GCF_001664405	NZ_CP013568.1	396	Bacteria	Pseudomonadota	Alphaproteobacteria	Hyphomicrobiales	Rhizobiaceae	Rhizobium	Rhizobium phaseoli	Rhizobium phaseoli
GCF_025021925	NZ_CP092368.1	2916816	Bacteria	Pseudomonadota	Alphaproteobacteria	Rickettsiales	Anaplasmataceae	Wolbachia	Wolbachia endosymbiont of Howardula sp.	Wolbachia endosymbiont of Howardula sp.
GCF_019038085	NZ_CP070327.1	416213	Bacteria	Pseudomonadota	Betaproteobacteria	Ferrovales	Ferrovaceae	Ferrovum	Ferrovum myxofaciens	Ferrovum myxofaciens
GCF_001017775	NZ_CP011568.3	445709	Bacteria	Pseudomonadota	Betaproteobacteria	Burkholderiales	Burkholderiaceae	Pandoraea	Pandoraea thiooxydans	Pandoraea thiooxydans
GCF_017948365	NZ_CP072851.1	293387	Bacteria	Bacillota	Bacilli	Bacillales	Bacillaceae	Bacillus	Bacillus altitudinis	Bacillus altitudinis
GCF_003443555	NZ_CP031952.1	221822	Bacteria	Pseudomonadota	Alphaproteobacteria	Rhodobacterales	Roseobacteraceae	Phaeobacter	Phaeobacter inhibens	Phaeobacter inhibens
GCF_026222555	NZ_CP098511.1	2949996	Bacteria	Bacteroidota	Flavobacteriia	Flavobacteriales	Flavobacteriaceae	Aquimarina	Aquimarina sp. ERC-38	Aquimarina sp. ERC-38
GCF_000017845	NC_010546.1	43989	Bacteria	Cyanobacteriota	Cyanophyceae	Chroococcales	Aphanothecaceae	Crocosphaera	Crocosphaera subtropica	Crocosphaera subtropica ATCC 51142
GCF_004135105	NZ_CP035457.1	85581	Bacteria	Pseudomonadota	Gammaproteobacteria	Vibrionales	Vibrionaceae	Photobacterium	Photobacterium damselae	Photobacterium damselae subsp. damselae
GCF_021052665	NZ_CP088113.1	382	Bacteria	Pseudomonadota	Alphaproteobacteria	Hyphomicrobiales	Rhizobiaceae	Sinorhizobium	Sinorhizobium meliloti	Sinorhizobium meliloti
GCF_008326525	NZ_AP019730.1	210	Bacteria	Campylobacterota	Epsilonproteobacteria	Campylobacterales	Helicobacteraceae	Helicobacter	Helicobacter pylori	Helicobacter pylori
GCF_022014635	NZ_CP091770.1	210	Bacteria	Campylobacterota	Epsilonproteobacteria	Campylobacterales	Helicobacteraceae	Helicobacter	Helicobacter pylori	Helicobacter pylori
GCF_028749765	NZ_CP066933.1	340	Bacteria	Pseudomonadota	Gammaproteobacteria	Xanthomonadales	Xanthomonadaceae	Xanthomonas	Xanthomonas campestris	Xanthomonas campestris pv. campestris
GCF_022558805	NZ_CP060924.1	562	Bacteria	Pseudomonadota	Gammaproteobacteria	Enterobacterales	Enterobacteriaceae	Escherichia	Escherichia coli	Escherichia coli
GCF_003181015	NZ_CP029569.1	470	Bacteria	Pseudomonadota	Gammaproteobacteria	Moraxellales	Moraxellaceae	Acinetobacter	Acinetobacter baumannii	Acinetobacter baumannii
GCF_029814955	NZ_CP104583.1	2975373	Bacteria	Pseudomonadota	Gammaproteobacteria	Pseudomonadales	Pseudomonadaceae	Pseudomonas	Pseudomonas sp. GD03721	Pseudomonas sp. GD03721
GCF_000284615	NC_017067.1	1163748	Bacteria	Pseudomonadota	Gammaproteobacteria	Pseudomonadales	Marinobacteraceae	Marinobacter	Marinobacter nauticus	Marinobacter nauticus ATCC 49840
GCF_000807405	NZ_CP012165.1	1296536	Bacteria	Pseudomonadota	Gammaproteobacteria	Enterobacterales	Enterobacteriaceae	Enterobacter	Enterobacter hormaechei	Enterobacter hormaechei subsp. xiangfangensis
GCF_000963535	NZ_CP007483.2	1454590	Bacteria	Pseudomonadota	Gammaproteobacteria	Enterobacterales	Enterobacteriaceae	Salmonella	Salmonella enterica	Salmonella enterica subsp. enterica serovar Anatum str. USDA-ARS-USMARC-1175
GCF_001515725	NZ_CP007491.1	562	Bacteria	Pseudomonadota	Gammaproteobacteria	Enterobacterales	Enterobacteriaceae	Escherichia	Escherichia coli	Escherichia coli
GCF_900637705	NZ_LR134390.1	856	Bacteria	Fusobacteriota	Fusobacteriia	Fusobacteriales	Fusobacteriaceae	Fusobacterium	Fusobacterium varium	Fusobacterium varium
GCF_000022025	NC_011886.1	452863	Bacteria	Actinomycetota	Actinomycetes	Micrococcales	Micrococcaceae	Pseudarthrobacter	Pseudarthrobacter chlorophenolicus	Pseudarthrobacter chlorophenolicus A6
GCF_001050455	NZ_CP010586.1	1452722	Bacteria	Bacillota	Bacilli	Bacillales	Bacillaceae	Priestia	Priestia megaterium	Priestia megaterium Q3
GCF_014931055	NZ_CP063078.1	1448857	Bacteria	Campylobacterota	Epsilonproteobacteria	Campylobacterales	Campylobacteraceae	Campylobacter	Campylobacter corcagiensis	Campylobacter corcagiensis
GCF_019710495	NZ_CP081202.1	287	Bacteria	Pseudomonadota	Gammaproteobacteria	Pseudomonadales	Pseudomonadaceae	Pseudomonas	Pseudomonas aeruginosa	Pseudomonas aeruginosa
GCF_007726465	NZ_CP042046.1	1280	Bacteria	Bacillota	Bacilli	Bacillales	Staphylococcaceae	Staphylococcus	Staphylococcus aureus	Staphylococcus aureus
GCF_013636235	NZ_CP058209.1	1499973	Bacteria	Pseudomonadota	Gammaproteobacteria	Enterobacterales	Enterobacteriaceae	Escherichia	Escherichia marmotae	Escherichia marmotae
GCF_025947245	NZ_CP110006.1	2986832	Bacteria	Bacteroidota	Flavobacteriia	Flavobacteriales	Flavobacteriaceae	Flavobacterium	Flavobacterium sp. N2469	Flavobacterium sp. N2469
GCF_004636265	NZ_CP026629.1	520	Bacteria	Pseudomonadota	Betaproteobacteria	Burkholderiales	Alcaligenaceae	Bordetella	Bordetella pertussis	Bordetella pertussis
GCF_016804245	NZ_CP060160.1	28035	Bacteria	Bacillota	Bacilli	Bacillales	Staphylococcaceae	Staphylococcus	Staphylococcus lugdunensis	Staphylococcus lugdunensis
GCF_019856395	NZ_CP082197.1	1307	Bacteria	Bacillota	Bacilli	Lactobacillales	Streptococcaceae	Streptococcus	Streptococcus suis	Streptococcus suis
GCF_028872235	NZ_CP118383.1	158836	Bacteria	Pseudomonadota	Gammaproteobacteria	Enterobacterales	Enterobacteriaceae	Enterobacter	Enterobacter hormaechei	Enterobacter hormaechei
GCF_023921245	NZ_CP071698.1	715	Bacteria	Pseudomonadota	Gammaproteobacteria	Pasteurellales	Pasteurellaceae	Actinobacillus	Actinobacillus pleuropneumoniae	Actinobacillus pleuropneumoniae
GCF_002993105	NZ_CP027365.1	40216	Bacteria	Pseudomonadota	Gammaproteobacteria	Moraxellales	Moraxellaceae	Acinetobacter	Acinetobacter radioresistens	Acinetobacter radioresistens
GCF_900635345	NZ_LR134094.1	99822	Bacteria	Bacillota	Bacilli	Lactobacillales	Streptococcaceae	Streptococcus	Streptococcus dysgalactiae	Streptococcus dysgalactiae subsp. dysgalactiae
GCF_003716785	NZ_CP033440.1	338217	Bacteria	Spirochaetota	Spirochaetia	Leptospirales	Leptospiraceae	Leptospira	Leptospira borgpetersenii	Leptospira borgpetersenii serovar Hardjo-bovis
GCF_026625065	NZ_CP113090.1	2994972	Bacteria	Actinomycetota	Actinomycetes	Micrococcales	Microbacteriaceae	Microcella	Microcella sp. MMS21-STM26	Microcella sp. MMS21-STM26
GCF_000940845	NZ_CP010341.1	66712	Bacteria	Actinomycetota	Actinomycetes	Propionibacteriales	Propionibacteriaceae	Propionibacterium	Propionibacterium freudenreichii	Propionibacterium freudenreichii subsp. freudenreichii
GCF_019334705	NZ_CP079807.1	72407	Bacteria	Pseudomonadota	Gammaproteobacteria	Enterobacterales	Enterobacteriaceae	Klebsiella	Klebsiella pneumoniae	Klebsiella pneumoniae subsp. pneumoniae
GCF_001293085	NZ_CP012679.1	287	Bacteria	Pseudomonadota	Gammaproteobacteria	Pseudomonadales	Pseudomonadaceae	Pseudomonas	Pseudomonas aeruginosa	Pseudomonas aeruginosa
GCF_002760955	NZ_CP018642.1	149539	Bacteria	Pseudomonadota	Gammaproteobacteria	Enterobacterales	Enterobacteriaceae	Salmonella	Salmonella enterica	Salmonella enterica subsp. enterica serovar Enteritidis
GCF_002025665	NZ_CP018786.1	253	Bacteria	Bacteroidota	Flavobacteriia	Flavobacteriales	Weeksellaceae	Chryseobacterium	Chryseobacterium indologenes	Chryseobacterium indologenes
GCF_021496765	NZ_CP053750.1	2735795	Bacteria	Pseudomonadota	Betaproteobacteria	Neisseriales	Chromobacteriaceae	Chromobacterium	Chromobacterium sp. Beijing	Chromobacterium sp. Beijing
GCF_000632905	NZ_CP007477.1	1249654	Bacteria	Pseudomonadota	Alphaproteobacteria	Rickettsiales	Anaplasmataceae	Ehrlichia	Ehrlichia chaffeensis	Ehrlichia chaffeensis str. Osceola
GCF_021729805	NZ_CP058976.1	1774	Bacteria	Actinomycetota	Actinomycetes	Mycobacteriales	Mycobacteriaceae	Mycobacteroides	Mycobacteroides chelonae	Mycobacteroides chelonae
GCF_026642275	NZ_CP075402.1	29519	Bacteria	Spirochaetota	Spirochaetia	Spirochaetales	Borreliaceae	Borreliella	Borreliella garinii	Borreliella garinii
GCF_028421465	NZ_CP116355.1	67385	Bacteria	Actinomycetota	Actinomycetes	Kitasatosporales	Streptomycetaceae	Streptomyces	Streptomyces xanthophaeus	Streptomyces xanthophaeus
GCF_002706485	NZ_CP017638.1	1306405	Bacteria	Pseudomonadota	Gammaproteobacteria	Enterobacterales	Pectobacteriaceae	Dickeya	Dickeya dianthicola	Dickeya dianthicola RNS04.9
GCF_003935895	NZ_CP054058.1	1851514	Bacteria	Pseudomonadota	Gammaproteobacteria	Enterobacterales	Enterobacteriaceae	Scandinavium	Scandinavium goeteborgense	Scandinavium goeteborgense
GCF_001951275	NZ_CP007190.1	197	Bacteria	Campylobacterota	Epsilonproteobacteria	Campylobacterales	Campylobacteraceae	Campylobacter	Campylobacter jejuni	Campylobacter jejuni
GCF_024365025	NZ_CP101390.1	28901	Bacteria	Pseudomonadota	Gammaproteobacteria	Enterobacterales	Enterobacteriaceae	Salmonella	Salmonella enterica	Salmonella enterica
GCF_002803805	NZ_CP024978.1	562	Bacteria	Pseudomonadota	Gammaproteobacteria	Enterobacterales	Enterobacteriaceae	Escherichia	Escherichia coli	Escherichia coli
GCF_013635755	NZ_CP058196.1	1812935	Bacteria	Pseudomonadota	Gammaproteobacteria	Enterobacterales	Enterobacteriaceae	Enterobacter	Enterobacter roggenkampii	Enterobacter roggenkampii
GCF_024749465	NZ_CP087309.1	470	Bacteria	Pseudomonadota	Gammaproteobacteria	Moraxellales	Moraxellaceae	Acinetobacter	Acinetobacter baumannii	Acinetobacter baumannii
GCF_029762435	NZ_CP121769.1	738	Bacteria	Pseudomonadota	Gammaproteobacteria	Pasteurellales	Pasteurellaceae	Glaesserella	Glaesserella parasuis	Glaesserella parasuis
GCF_028898485	NZ_CP131954.1	1117645	Bacteria	Bacteroidota	Flavobacteriia	Flavobacteriales	Weeksellaceae	Elizabethkingia	Elizabethkingia anophelis	Elizabethkingia anophelis
GCF_000024865	NC_013595.1	479432	Bacteria	Actinomycetota	Actinomycetes	Streptosporangiales	Streptosporangiaceae	Streptosporangium	Streptosporangium roseum	Streptosporangium roseum DSM 43021
GCF_022964955	NZ_CP095162.1	1307	Bacteria	Bacillota	Bacilli	Lactobacillales	Streptococcaceae	Streptococcus	Streptococcus suis	Streptococcus suis
GCF_014041845	NZ_CP066517.1	573	Bacteria	Pseudomonadota	Gammaproteobacteria	Enterobacterales	Enterobacteriaceae	Klebsiella	Klebsiella pneumoniae	Klebsiella pneumoniae
GCF_023653865	NZ_CP084205.1	562	Bacteria	Pseudomonadota	Gammaproteobacteria	Enterobacterales	Enterobacteriaceae	Escherichia	Escherichia coli	Escherichia coli
GCF_025561505	NZ_CP095102.1	1286	Bacteria	Bacillota	Bacilli	Bacillales	Staphylococcaceae	Staphylococcus	Staphylococcus simulans	Staphylococcus simulans
GCF_003717095	NZ_CP029930.1	90370	Bacteria	Pseudomonadota	Gammaproteobacteria	Enterobacterales	Enterobacteriaceae	Salmonella	Salmonella enterica	Salmonella enterica subsp. enterica serovar Typhi
GCF_006064855	NZ_CP040753.1	664426	Bacteria	Pseudomonadota	Alphaproteobacteria	Rhodobacterales	Roseobacteraceae	Sulfitobacter	Sulfitobacter sp. BSw21498	Sulfitobacter sp. BSw21498
GCF_028622195	NZ_CP117562.1	208962	Bacteria	Pseudomonadota	Gammaproteobacteria	Enterobacterales	Enterobacteriaceae	Escherichia	Escherichia albertii	Escherichia albertii
GCF_007197795	NZ_CP041632.1	391290	Bacteria	Bacillota	Bacilli	Bacillales	Bacillaceae	Geobacillus	Geobacillus sp. E263	Geobacillus sp. E263
GCF_008195605	NZ_CP043332.1	584	Bacteria	Pseudomonadota	Gammaproteobacteria	Enterobacterales	Morganellaceae	Proteus	Proteus mirabilis	Proteus mirabilis
GCF_030344935	NZ_CP128313.1	1178825	Bacteria	Bacteroidota	Flavobacteriia	Flavobacteriales	Flavobacteriaceae	Algibacter	Algibacter luteus	Algibacter luteus
GCF_018831365	NZ_CP029275.1	346	Bacteria	Pseudomonadota	Gammaproteobacteria	Xanthomonadales	Xanthomonadaceae	Xanthomonas	Xanthomonas citri	Xanthomonas citri
GCF_023559125	NZ_CP096925.1	154048	Bacteria	Pseudomonadota	Alphaproteobacteria	Rickettsiales	Anaplasmataceae	Wolbachia	Wolbachia endosymbiont of Ostrinia furnacalis	Wolbachia endosymbiont of Ostrinia furnacalis
GCF_028226215	NZ_CP107508.1	573	Bacteria	Pseudomonadota	Gammaproteobacteria	Enterobacterales	Enterobacteriaceae	Klebsiella	Klebsiella pneumoniae	Klebsiella pneumoniae
GCF_004154365	NZ_CP031632.1	1314	Bacteria	Bacillota	Bacilli	Lactobacillales	Streptococcaceae	Streptococcus	Streptococcus pyogenes	Streptococcus pyogenes
GCF_016903775	NZ_CP069962.1	573	Bacteria	Pseudomonadota	Gammaproteobacteria	Enterobacterales	Enterobacteriaceae	Klebsiella	Klebsiella pneumoniae	Klebsiella pneumoniae
GCF_020139275	NZ_CP076000.1	1502	Bacteria	Bacillota	Clostridia	Eubacteriales	Clostridiaceae	Clostridium	Clostridium perfringens	Clostridium perfringens
GCF_001687125	NZ_CP016380.1	644	Bacteria	Pseudomonadota	Gammaproteobacteria	Aeromonadales	Aeromonadaceae	Aeromonas	Aeromonas hydrophila	Aeromonas hydrophila
GCF_002386325	NZ_CP023512.1	90105	Bacteria	Pseudomonadota	Gammaproteobacteria	Enterobacterales	Enterobacteriaceae	Salmonella	Salmonella enterica	Salmonella enterica subsp. enterica serovar Saintpaul
GCF_022353665	NZ_CP054972.1	573	Bacteria	Pseudomonadota	Gammaproteobacteria	Enterobacterales	Enterobacteriaceae	Klebsiella	Klebsiella pneumoniae	Klebsiella pneumoniae
GCF_002082645	NZ_CP020586.1	470	Bacteria	Pseudomonadota	Gammaproteobacteria	Moraxellales	Moraxellaceae	Acinetobacter	Acinetobacter baumannii	Acinetobacter baumannii
GCF_002237305	NZ_CP012379.1	562	Bacteria	Pseudomonadota	Gammaproteobacteria	Enterobacterales	Enterobacteriaceae	Escherichia	Escherichia coli	Escherichia coli
GCF_013343095	NZ_CP054569.1	32002	Bacteria	Pseudomonadota	Betaproteobacteria	Burkholderiales	Alcaligenaceae	Achromobacter	Achromobacter denitrificans	Achromobacter denitrificans
GCF_001447155	NZ_CP014754.1	1749259	Bacteria	Pseudomonadota	Gammaproteobacteria	Pseudomonadales	Marinobacteraceae	Marinobacter	Marinobacter sp. LQ44	Marinobacter sp. LQ44
GCF_003609915	NZ_AP018349.1	1280	Bacteria	Bacillota	Bacilli	Bacillales	Staphylococcaceae	Staphylococcus	Staphylococcus aureus	Staphylococcus aureus
GCF_013046865	NZ_CP053185.1	1280	Bacteria	Bacillota	Bacilli	Bacillales	Staphylococcaceae	Staphylococcus	Staphylococcus aureus	Staphylococcus aureus
GCF_026723705	NZ_CP113516.1	1648923	Bacteria	Bacillota	Bacilli	Bacillales	Bacillaceae	Bacillus	Bacillus paralicheniformis	Bacillus paralicheniformis
GCF_000354175	NC_022349.1	1219076	Bacteria	Pseudomonadota	Gammaproteobacteria	Vibrionales	Vibrionaceae	Vibrio	Vibrio alginolyticus	Vibrio alginolyticus NBRC 15630 = ATCC 17749
GCF_028227635	NZ_CP109891.1	644356	Bacteria	Pseudomonadota	Gammaproteobacteria	Xanthomonadales	Xanthomonadaceae	Xylella	Xylella fastidiosa	Xylella fastidiosa subsp. fastidiosa
GCF_000012865	NC_007503.1	246194	Bacteria	Bacillota	Clostridia	Thermoanaerobacterales	Thermoanaerobacteraceae	Carboxydothermus	Carboxydothermus hydrogenoformans	Carboxydothermus hydrogenoformans Z-2901
GCF_008244905	NZ_CP043418.1	470	Bacteria	Pseudomonadota	Gammaproteobacteria	Moraxellales	Moraxellaceae	Acinetobacter	Acinetobacter baumannii	Acinetobacter baumannii
GCF_021513495	NZ_CP069329.1	287	Bacteria	Pseudomonadota	Gammaproteobacteria	Pseudomonadales	Pseudomonadaceae	Pseudomonas	Pseudomonas aeruginosa	Pseudomonas aeruginosa
GCF_013367935	NZ_CP055145.1	2098	Bacteria	Mycoplasmatota	unclassified Mycoplasmatota class	Mycoplasmoidales	Metamycoplasmataceae	Metamycoplasma	Metamycoplasma hominis	Metamycoplasma hominis
GCF_000981585	NZ_LN831776.1	1073571	Bacteria	Bacillota	Bacilli	Bacillales	Paenibacillaceae	Paenibacillus	Paenibacillus riograndensis	Paenibacillus riograndensis SBR5
GCF_004353865	NZ_CP037867.1	47421	Bacteria	Pseudomonadota	Betaproteobacteria	Burkholderiales	Comamonadaceae	Hydrogenophaga	Hydrogenophaga pseudoflava	Hydrogenophaga pseudoflava
GCF_026430575	NZ_CP110784.1	29388	Bacteria	Bacillota	Bacilli	Bacillales	Staphylococcaceae	Staphylococcus	Staphylococcus capitis	Staphylococcus capitis
GCF_004355845	NZ_CP033197.1	64187	Bacteria	Pseudomonadota	Gammaproteobacteria	Xanthomonadales	Xanthomonadaceae	Xanthomonas	Xanthomonas oryzae	Xanthomonas oryzae pv. oryzae
GCF_011065365	NZ_CP034321.1	573	Bacteria	Pseudomonadota	Gammaproteobacteria	Enterobacterales	Enterobacteriaceae	Klebsiella	Klebsiella pneumoniae	Klebsiella pneumoniae
GCF_030503855	NZ_CP129971.1	3059078	Bacteria	Bacteroidota	Cytophagia	Cytophagales	Marivirgaceae	Marivirga	Marivirga sp. BDSF4-3	Marivirga sp. BDSF4-3
GCF_021800405	NZ_CP084550.1	2879622	Bacteria	Actinomycetota	Actinomycetes	Micrococcales	Micrococcaceae	Arthrobacter	Arthrobacter sp. FW306-07-I	Arthrobacter sp. FW306-07-I
GCF_012934785	NZ_CP051744.1	562	Bacteria	Pseudomonadota	Gammaproteobacteria	Enterobacterales	Enterobacteriaceae	Escherichia	Escherichia coli	Escherichia coli
GCF_025757545	NZ_CP107205.1	328813	Bacteria	Bacteroidota	Bacteroidia	Bacteroidales	Rikenellaceae	Alistipes	Alistipes onderdonkii	MAG: Alistipes onderdonkii
GCF_007301515	NZ_CP041666.1	2594883	Bacteria	Bacillota	Bacilli	Bacillales	Bacillaceae	Radiobacillus	Radiobacillus deserti	Radiobacillus deserti
GCF_022819915	NZ_CP091953.1	28182	Bacteria	Spirochaetota	Spirochaetia	Leptospirales	Leptospiraceae	Leptospira	Leptospira noguchii	Leptospira noguchii
GCF_013374315	NZ_AP023235.1	562	Bacteria	Pseudomonadota	Gammaproteobacteria	Enterobacterales	Enterobacteriaceae	Escherichia	Escherichia coli	Escherichia coli
GCF_002946455	NZ_CP026649.1	1398	Bacteria	Bacillota	Bacilli	Bacillales	Bacillaceae	Heyndrickxia	Heyndrickxia coagulans	Heyndrickxia coagulans
GCF_900475115	NZ_LS483357.1	1314	Bacteria	Bacillota	Bacilli	Lactobacillales	Streptococcaceae	Streptococcus	Streptococcus pyogenes	Streptococcus pyogenes
GCF_019857405	NZ_CP077971.1	287	Bacteria	Pseudomonadota	Gammaproteobacteria	Pseudomonadales	Pseudomonadaceae	Pseudomonas	Pseudomonas aeruginosa	Pseudomonas aeruginosa
GCF_028751395	NZ_CP067001.1	340	Bacteria	Pseudomonadota	Gammaproteobacteria	Xanthomonadales	Xanthomonadaceae	Xanthomonas	Xanthomonas campestris	Xanthomonas campestris pv. campestris
GCF_003949975	NZ_CP025272.1	325776	Bacteria	Pseudomonadota	Gammaproteobacteria	Xanthomonadales	Xanthomonadaceae	Xanthomonas	Xanthomonas vasicola	Xanthomonas vasicola pv. vasculorum
GCF_000212735	NC_015510.1	760192	Bacteria	Bacteroidota	Saprospiria	Saprospirales	Haliscomenobacteraceae	Haliscomenobacter	Haliscomenobacter hydrossis	Haliscomenobacter hydrossis DSM 1100
GCF_016576845	NZ_CP066121.1	106648	Bacteria	Pseudomonadota	Gammaproteobacteria	Moraxellales	Moraxellaceae	Acinetobacter	Acinetobacter bereziniae	Acinetobacter bereziniae
GCF_022814825	NZ_CP063045.1	779	Bacteria	Pseudomonadota	Alphaproteobacteria	Rickettsiales	Anaplasmataceae	Ehrlichia	Ehrlichia ruminantium	Ehrlichia ruminantium
GCF_000471985	NC_022516.1	1380773	Bacteria	Bacillota	Bacilli	Lactobacillales	Streptococcaceae	Streptococcus	Streptococcus suis	Streptococcus suis YB51
GCF_004526345	NZ_CP038213.1	1288636	Bacteria	Actinomycetota	Actinomycetes	Micrococcales	Ornithinimicrobiaceae	Ornithinimicrobium	Ornithinimicrobium flavum	Ornithinimicrobium flavum
GCF_002776745	NZ_CP017730.1	813	Bacteria	Chlamydiota	Chlamydiia	Chlamydiales	Chlamydiaceae	Chlamydia	Chlamydia trachomatis	Chlamydia trachomatis
GCF_032594815	NZ_CP100645.1	32019	Bacteria	Campylobacterota	Epsilonproteobacteria	Campylobacterales	Campylobacteraceae	Campylobacter	Campylobacter fetus	Campylobacter fetus subsp. fetus
GCF_023207995	NZ_CP051192.1	1590	Bacteria	Bacillota	Bacilli	Lactobacillales	Lactobacillaceae	Lactiplantibacillus	Lactiplantibacillus plantarum	Lactiplantibacillus plantarum
GCF_018085225	NZ_CP072539.1	2822132	Bacteria	Pseudomonadota	Gammaproteobacteria	Enterobacterales	Enterobacteriaceae	Escherichia	Escherichia coli	Escherichia coli O128ac:H12
GCF_001971805	NZ_CP019390.1	1844051	Bacteria	Pseudomonadota	Alphaproteobacteria	Hyphomicrobiales	Brucellaceae	Brucella	Brucella sp. 09RB8910	Brucella sp. 09RB8910
GCF_001952995	NZ_CP019172.1	90105	Bacteria	Pseudomonadota	Gammaproteobacteria	Enterobacterales	Enterobacteriaceae	Salmonella	Salmonella enterica	Salmonella enterica subsp. enterica serovar Saintpaul
GCF_009017315	NZ_CP044961.1	2583588	Bacteria	Pseudomonadota	Gammaproteobacteria	Enterobacterales	Enterobacteriaceae	Salmonella	Salmonella enterica	Salmonella enterica subsp. enterica serovar 1,4,[5],12:i:-
GCF_005161825	NZ_CP035440.1	1314	Bacteria	Bacillota	Bacilli	Lactobacillales	Streptococcaceae	Streptococcus	Streptococcus pyogenes	Streptococcus pyogenes
GCF_029541585	NZ_CP120689.1	1502	Bacteria	Bacillota	Clostridia	Eubacteriales	Clostridiaceae	Clostridium	Clostridium perfringens	Clostridium perfringens
GCF_013357545	NZ_CP053684.1	584	Bacteria	Pseudomonadota	Gammaproteobacteria	Enterobacterales	Morganellaceae	Proteus	Proteus mirabilis	Proteus mirabilis
GCF_928721995	NZ_OV788642.1	1852381	Bacteria	Pseudomonadota	Betaproteobacteria	Burkholderiales	Sutterellaceae	Duodenibacillus	Duodenibacillus massiliensis	MAG: Duodenibacillus massiliensis
GCF_013467405	NZ_CP059155.1	1280	Bacteria	Bacillota	Bacilli	Bacillales	Staphylococcaceae	Staphylococcus	Staphylococcus aureus	Staphylococcus aureus
GCF_028747505	NZ_CP118142.1	587753	Bacteria	Pseudomonadota	Gammaproteobacteria	Pseudomonadales	Pseudomonadaceae	Pseudomonas	Pseudomonas chlororaphis	Pseudomonas chlororaphis
GCF_009834545	NZ_CP019427.1	1573714	Bacteria	Pseudomonadota	Gammaproteobacteria	Pseudomonadales	Pseudomonadaceae	Pseudomonas	Pseudomonas sp. S04	Pseudomonas sp. S04
GCF_002196495	NZ_CP021844.1	562	Bacteria	Pseudomonadota	Gammaproteobacteria	Enterobacterales	Enterobacteriaceae	Escherichia	Escherichia coli	Escherichia coli
GCF_025560305	NZ_CP048532.1	358	Bacteria	Pseudomonadota	Alphaproteobacteria	Hyphomicrobiales	Rhizobiaceae	Agrobacterium	Agrobacterium tumefaciens	Agrobacterium tumefaciens
GCF_024585885	NZ_CP074028.1	562	Bacteria	Pseudomonadota	Gammaproteobacteria	Enterobacterales	Enterobacteriaceae	Escherichia	Escherichia coli	Escherichia coli
GCF_020139255	NZ_CP075992.1	1502	Bacteria	Bacillota	Clostridia	Eubacteriales	Clostridiaceae	Clostridium	Clostridium perfringens	Clostridium perfringens
GCF_003149495	NZ_CP025958.1	114	Bacteria	Planctomycetota	Planctomycetia	Gemmatales	Gemmataceae	Gemmata	Gemmata obscuriglobus	Gemmata obscuriglobus
GCF_026153555	NZ_CP110661.1	573	Bacteria	Pseudomonadota	Gammaproteobacteria	Enterobacterales	Enterobacteriaceae	Klebsiella	Klebsiella pneumoniae	Klebsiella pneumoniae
GCF_013378135	NZ_CP039377.1	582	Bacteria	Pseudomonadota	Gammaproteobacteria	Enterobacterales	Morganellaceae	Morganella	Morganella morganii	Morganella morganii
GCF_023028345	NZ_CP095487.1	2931976	Archaea	Euryarchaeota	Halobacteria	Halobacteriales	Haloarculaceae	Halorientalis	Halorientalis marina	Halorientalis marina
GCF_019711195	NZ_CP081299.1	2861765	Bacteria	Bacteroidota	Cytophagia	Cytophagales	Spirosomataceae	Dyadobacter	Dyadobacter sp. NIV53	Dyadobacter sp. NIV53
GCF_009627215	NZ_CP043138.1	35814	Bacteria	Pseudomonadota	Betaproteobacteria	Burkholderiales	Alcaligenaceae	Bordetella	Bordetella holmesii	Bordetella holmesii
GCF_023735355	NZ_AP025827.1	158836	Bacteria	Pseudomonadota	Gammaproteobacteria	Enterobacterales	Enterobacteriaceae	Enterobacter	Enterobacter hormaechei	Enterobacter hormaechei
GCF_024346795	NZ_AP024864.1	553239	Bacteria	Pseudomonadota	Gammaproteobacteria	Vibrionales	Vibrionaceae	Vibrio	Vibrio breoganii	Vibrio breoganii
GCF_000835205	NZ_CP002580.1	41899	Bacteria	Pseudomonadota	Betaproteobacteria	Burkholderiales	Burkholderiaceae	Burkholderia	Burkholderia plantarii	Burkholderia plantarii
GCF_017896325	NZ_CP072666.1	546165	Bacteria	Pseudomonadota	Alphaproteobacteria	Rickettsiales	Anaplasmataceae	Wolbachia	Wolbachia endosymbiont of Aedes aegypti	Wolbachia endosymbiont of Aedes aegypti
GCF_002157895	NZ_CP021377.1	1416627	Bacteria	Pseudomonadota	Gammaproteobacteria	Aeromonadales	Aeromonadaceae	Oceanisphaera	Oceanisphaera profunda	Oceanisphaera profunda
GCF_026247825	NZ_CP110999.1	562	Bacteria	Pseudomonadota	Gammaproteobacteria	Enterobacterales	Enterobacteriaceae	Escherichia	Escherichia coli	Escherichia coli
GCF_030584865	NZ_CP126010.1	375	Bacteria	Pseudomonadota	Alphaproteobacteria	Hyphomicrobiales	Nitrobacteraceae	Bradyrhizobium	Bradyrhizobium japonicum	Bradyrhizobium japonicum
GCF_003491405	NZ_CP030361.1	146919	Bacteria	Rhodothermota	Rhodothermia	Rhodothermales	Salinibacteraceae	Salinibacter	Salinibacter ruber	Salinibacter ruber
GCF_001708225	NZ_CP016814.1	573	Bacteria	Pseudomonadota	Gammaproteobacteria	Enterobacterales	Enterobacteriaceae	Klebsiella	Klebsiella pneumoniae	Klebsiella pneumoniae
GCF_007421885	NZ_CP054406.1	573	Bacteria	Pseudomonadota	Gammaproteobacteria	Enterobacterales	Enterobacteriaceae	Klebsiella	Klebsiella pneumoniae	Klebsiella pneumoniae
GCF_014723055	NZ_CP061666.1	1530123	Bacteria	Pseudomonadota	Gammaproteobacteria	Moraxellales	Moraxellaceae	Acinetobacter	Acinetobacter seifertii	Acinetobacter seifertii
GCF_018741005	NZ_CP036043.1	1405	Bacteria	Bacillota	Bacilli	Bacillales	Bacillaceae	Bacillus	Bacillus mycoides	Bacillus mycoides
GCF_024364865	NZ_CP101372.1	28901	Bacteria	Pseudomonadota	Gammaproteobacteria	Enterobacterales	Enterobacteriaceae	Salmonella	Salmonella enterica	Salmonella enterica
GCF_028215975	NZ_CP116458.1	1689834	Bacteria	Pseudomonadota	Acidithiobacillia	Acidithiobacillales	Acidithiobacillaceae	Acidithiobacillus	Acidithiobacillus ferriphilus	Acidithiobacillus ferriphilus
GCF_000015505	NC_008781.1	365044	Bacteria	Pseudomonadota	Betaproteobacteria	Burkholderiales	Comamonadaceae	Polaromonas	Polaromonas naphthalenivorans	Polaromonas naphthalenivorans CJ2
GCF_000010065	NC_006576.1	269084	Bacteria	Cyanobacteriota	Cyanophyceae	Synechococcales	Synechococcaceae	Synechococcus	Synechococcus elongatus	Synechococcus elongatus PCC 6301
GCF_027943925	NZ_AP027135.1	1280	Bacteria	Bacillota	Bacilli	Bacillales	Staphylococcaceae	Staphylococcus	Staphylococcus aureus	Staphylococcus aureus
GCF_030584765	NZ_CP126004.1	29448	Bacteria	Pseudomonadota	Alphaproteobacteria	Hyphomicrobiales	Nitrobacteraceae	Bradyrhizobium	Bradyrhizobium elkanii	Bradyrhizobium elkanii
GCF_003214495	NZ_CP029017.1	336810	Bacteria	Bacteroidota	Flavobacteriia	Flavobacteriales	unclassified Flavobacteriales family	Candidatus Karelsulcia	Candidatus Karelsulcia muelleri	Candidatus Karelsulcia muelleri
GCF_000192395	NZ_CP017125.1	927701	Bacteria	Mycoplasmatota	Mollicutes	Mycoplasmatales	Mycoplasmataceae	Mycoplasma	Mycoplasma capricolum	Mycoplasma capricolum subsp. capripneumoniae M1601
GCF_025946985	NZ_CP109973.1	573	Bacteria	Pseudomonadota	Gammaproteobacteria	Enterobacterales	Enterobacteriaceae	Klebsiella	Klebsiella pneumoniae	Klebsiella pneumoniae
GCF_000240165	NC_017586.1	1003195	Bacteria	Actinomycetota	Actinomycetes	Kitasatosporales	Streptomycetaceae	Streptantibioticus	Streptantibioticus cattleyicolor	Streptantibioticus cattleyicolor NRRL 8057 = DSM 46488
GCF_018363075	NZ_CP074378.1	2100821	Bacteria	Bacillota	Bacilli	Lactobacillales	Lactobacillaceae	Lacticaseibacillus	Lacticaseibacillus chiayiensis	Lacticaseibacillus chiayiensis
GCF_029855045	NZ_CP123228.1	3037797	Bacteria	Pseudomonadota	Betaproteobacteria	Burkholderiales	Sphaerotilaceae	Piscinibacter	Piscinibacter sp. XHJ-5	Piscinibacter sp. XHJ-5
GCF_000338095	NC_020230.1	1267754	Bacteria	Actinomycetota	Actinomycetes	Mycobacteriales	Corynebacteriaceae	Corynebacterium	Corynebacterium urealyticum	Corynebacterium urealyticum DSM 7111
GCF_030296675	NZ_AP027736.1	1930058	Bacteria	Actinomycetota	Actinomycetes	Micrococcales	Demequinaceae	Demequina	Demequina sediminis	Demequina sediminis
GCF_001886615	NZ_CP018139.1	1897729	Bacteria	Pseudomonadota	Gammaproteobacteria	Oceanospirillales	Halomonadaceae	Halomonas	Halomonas aestuarii	Halomonas aestuarii
GCF_026723865	NZ_CP113529.1	2991729	Bacteria	Actinomycetota	Actinomycetes	Mycobacteriales	Mycobacteriaceae	Mycobacterium	Mycobacterium sp. Aquia_216	Mycobacterium sp. Aquia_216
GCF_019343105	NZ_CP073764.1	2822761	Bacteria	Pseudomonadota	Alphaproteobacteria	Hyphomicrobiales	Beijerinckiaceae	Methylovirgula	Methylovirgula sp. HY1	Methylovirgula sp. HY1
GCF_032849865	NZ_CP136584.1	656	Bacteria	Pseudomonadota	Gammaproteobacteria	Aeromonadales	Aeromonadaceae	Aeromonas	Aeromonas allosaccharophila	Aeromonas allosaccharophila
GCF_009648995	NZ_CP045782.1	573	Bacteria	Pseudomonadota	Gammaproteobacteria	Enterobacterales	Enterobacteriaceae	Klebsiella	Klebsiella pneumoniae	Klebsiella pneumoniae
GCF_025558725	NZ_CP094733.1	1282	Bacteria	Bacillota	Bacilli	Bacillales	Staphylococcaceae	Staphylococcus	Staphylococcus epidermidis	Staphylococcus epidermidis
GCF_017301935	NZ_CP046593.1	1590	Bacteria	Bacillota	Bacilli	Lactobacillales	Lactobacillaceae	Lactiplantibacillus	Lactiplantibacillus plantarum	Lactiplantibacillus plantarum
GCF_005163085	NZ_CP035452.1	1314	Bacteria	Bacillota	Bacilli	Lactobacillales	Streptococcaceae	Streptococcus	Streptococcus pyogenes	Streptococcus pyogenes
GCF_013349045	NZ_CP054768.1	573	Bacteria	Pseudomonadota	Gammaproteobacteria	Enterobacterales	Enterobacteriaceae	Klebsiella	Klebsiella pneumoniae	Klebsiella pneumoniae
GCF_003203455	NZ_CP025501.1	1502	Bacteria	Bacillota	Clostridia	Eubacteriales	Clostridiaceae	Clostridium	Clostridium perfringens	Clostridium perfringens
GCF_023587205	NZ_CP097789.1	747	Bacteria	Pseudomonadota	Gammaproteobacteria	Pasteurellales	Pasteurellaceae	Pasteurella	Pasteurella multocida	Pasteurella multocida
GCF_024760225	NZ_CP103271.1	674529	Bacteria	Bacteroidota	Bacteroidia	Bacteroidales	Bacteroidaceae	Bacteroides	Bacteroides faecis	Bacteroides faecis
GCF_022558525	NZ_CP060016.1	146017	Bacteria	Actinomycetota	Actinomycetes	Mycobacteriales	Mycobacteriaceae	Mycolicibacterium	Mycolicibacterium boenickei	Mycolicibacterium boenickei
GCF_021768385	NZ_CP090489.1	85581	Bacteria	Pseudomonadota	Gammaproteobacteria	Vibrionales	Vibrionaceae	Photobacterium	Photobacterium damselae	Photobacterium damselae subsp. damselae
GCF_016605905	NZ_CP064057.1	2782004	Bacteria	Actinomycetota	Actinomycetes	Kitasatosporales	Streptomycetaceae	Streptomyces	Streptomyces sp. XC 2026	Streptomyces sp. XC 2026
GCF_001521895	NZ_CP014004.1	72407	Bacteria	Pseudomonadota	Gammaproteobacteria	Enterobacterales	Enterobacteriaceae	Klebsiella	Klebsiella pneumoniae	Klebsiella pneumoniae subsp. pneumoniae
GCF_000512205	NZ_CP006644.1	1123269	Bacteria	Pseudomonadota	Alphaproteobacteria	Sphingomonadales	Sphingomonadaceae	Sphingomonas	Sphingomonas sanxanigenens	Sphingomonas sanxanigenens DSM 19645 = NX02
GCF_022870245	NZ_CP069068.1	1773	Bacteria	Actinomycetota	Actinomycetes	Mycobacteriales	Mycobacteriaceae	Mycobacterium	Mycobacterium tuberculosis	Mycobacterium tuberculosis
GCF_017894325	NZ_CP058603.1	1681	Bacteria	Actinomycetota	Actinomycetes	Bifidobacteriales	Bifidobacteriaceae	Bifidobacterium	Bifidobacterium bifidum	Bifidobacterium bifidum
GCF_018223805	NZ_CP073674.1	95486	Bacteria	Pseudomonadota	Betaproteobacteria	Burkholderiales	Burkholderiaceae	Burkholderia	Burkholderia cenocepacia	Burkholderia cenocepacia
GCF_902379005	NZ_LR698844.1	1351	Bacteria	Bacillota	Bacilli	Lactobacillales	Enterococcaceae	Enterococcus	Enterococcus faecalis	Enterococcus faecalis
GCF_029691815	NZ_CP121526.1	1282	Bacteria	Bacillota	Bacilli	Bacillales	Staphylococcaceae	Staphylococcus	Staphylococcus epidermidis	Staphylococcus epidermidis
GCF_011801265	NZ_CP048049.1	1874630	Bacteria	Actinomycetota	Actinomycetes	Micrococcales	Microbacteriaceae	Clavibacter	Clavibacter capsici	Clavibacter capsici
GCF_002777135	NZ_CP017745.1	813	Bacteria	Chlamydiota	Chlamydiia	Chlamydiales	Chlamydiaceae	Chlamydia	Chlamydia trachomatis	Chlamydia trachomatis
GCF_023205835	NZ_CP054526.1	1682	Bacteria	Actinomycetota	Actinomycetes	Bifidobacteriales	Bifidobacteriaceae	Bifidobacterium	Bifidobacterium longum	Bifidobacterium longum subsp. infantis
GCF_029634665	NZ_CP092860.1	57706	Bacteria	Pseudomonadota	Gammaproteobacteria	Enterobacterales	Enterobacteriaceae	Citrobacter	Citrobacter braakii	Citrobacter braakii
GCF_004777465	NZ_CP038462.1	402297	Bacteria	Actinomycetota	Actinomycetes	Propionibacteriales	Nocardioidaceae	Nocardioides	Nocardioides daphniae	Nocardioides daphniae
GCF_030389295	NZ_CP128912.1	562	Bacteria	Pseudomonadota	Gammaproteobacteria	Enterobacterales	Enterobacteriaceae	Escherichia	Escherichia coli	Escherichia coli
GCF_031036315	NZ_CP065121.1	59201	Bacteria	Pseudomonadota	Gammaproteobacteria	Enterobacterales	Enterobacteriaceae	Salmonella	Salmonella enterica	Salmonella enterica subsp. enterica
GCF_013394615	NZ_CP053349.1	2686077	Bacteria	Bacteroidota	Flavobacteriia	Flavobacteriales	Flavobacteriaceae	Winogradskyella	Winogradskyella forsetii	Winogradskyella forsetii
GCF_029814825	NZ_CP122379.1	3040348	Bacteria	Bacteroidota	Flavobacteriia	Flavobacteriales	Flavobacteriaceae	Aequorivita	Aequorivita sp. Ant34-E75	Aequorivita sp. Ant34-E75
GCF_000179235	NZ_CP039373.1	232348	Bacteria	Cyanobacteriota	Cyanophyceae	Synechococcales	Synechococcaceae	Synechococcus	Synechococcus sp. CB0101	Synechococcus sp. CB0101
GCF_015689335	NZ_CP065053.1	2765360	Bacteria	Pseudomonadota	Betaproteobacteria	Burkholderiales	Oxalobacteraceae	Massilia	Massilia antarctica	Massilia antarctica
GCF_016064595	NZ_CP065848.1	287	Bacteria	Pseudomonadota	Gammaproteobacteria	Pseudomonadales	Pseudomonadaceae	Pseudomonas	Pseudomonas aeruginosa	Pseudomonas aeruginosa
GCF_002982195	NZ_CP020089.1	550	Bacteria	Pseudomonadota	Gammaproteobacteria	Enterobacterales	Enterobacteriaceae	Enterobacter	Enterobacter cloacae	Enterobacter cloacae
GCF_009856605	NZ_CP047242.1	375899	Bacteria	Cyanobacteriota	Cyanophyceae	Nostocales	Nostocaceae	Trichormus	Trichormus variabilis	Trichormus variabilis 0441
GCF_021495345	NZ_CP099397.1	2493633	Bacteria	Pseudomonadota	Gammaproteobacteria	Pseudomonadales	Pseudomonadaceae	Pseudomonas	Pseudomonas hydrolytica	Pseudomonas hydrolytica
GCF_010231335	NZ_CP029753.1	2927224	Bacteria	Verrucomicrobiota	Verrucomicrobiae	Verrucomicrobiales	Akkermansiaceae	Akkermansia	Akkermansia massiliensis	Akkermansia massiliensis
GCF_000017605	NC_010842.1	145259	Bacteria	Spirochaetota	Spirochaetia	Leptospirales	Leptospiraceae	Leptospira	Leptospira biflexa	Leptospira biflexa serovar Patoc
GCF_028583665	NZ_CP115707.1	573	Bacteria	Pseudomonadota	Gammaproteobacteria	Enterobacterales	Enterobacteriaceae	Klebsiella	Klebsiella pneumoniae	Klebsiella pneumoniae
GCF_900475705	NZ_LS483407.1	1314	Bacteria	Bacillota	Bacilli	Lactobacillales	Streptococcaceae	Streptococcus	Streptococcus pyogenes	Streptococcus pyogenes
GCF_900520315	NZ_LR027516.1	1773	Bacteria	Actinomycetota	Actinomycetes	Mycobacteriales	Mycobacteriaceae	Mycobacterium	Mycobacterium tuberculosis	Mycobacterium tuberculosis
GCF_000012545	NC_007681.1	339860	Archaea	Euryarchaeota	Methanobacteria	Methanobacteriales	Methanobacteriaceae	Methanosphaera	Methanosphaera stadtmanae	Methanosphaera stadtmanae DSM 3091
GCF_013415885	NZ_CP058910.1	869889	Archaea	Euryarchaeota	Halobacteria	Halobacteriales	Haloarculaceae	Halosimplex	Halosimplex rubrum	Halosimplex rubrum
GCF_006228425	NZ_CP030164.1	487838	Bacteria	Pseudomonadota	Gammaproteobacteria	Xanthomonadales	Xanthomonadaceae	Xanthomonas	Xanthomonas citri	Xanthomonas citri pv. punicae
GCF_025490575	NZ_CP106652.1	561879	Bacteria	Bacillota	Bacilli	Bacillales	Bacillaceae	Bacillus	Bacillus safensis	Bacillus safensis
GCF_022354085	NZ_CP055055.1	622	Bacteria	Pseudomonadota	Gammaproteobacteria	Enterobacterales	Enterobacteriaceae	Shigella	Shigella dysenteriae	Shigella dysenteriae
GCF_904425455	NZ_LR881936.1	69218	Bacteria	Pseudomonadota	Gammaproteobacteria	Enterobacterales	Enterobacteriaceae	Enterobacter	Enterobacter cancerogenus	Enterobacter cancerogenus
GCF_014042035	NZ_CP059494.1	1925021	Bacteria	Bacillota	Bacilli	Bacillales	Bacillaceae	Bacillus	Bacillus haynesii	Bacillus haynesii
GCF_014489515	NZ_CP060782.1	386874	Bacteria	Pseudomonadota	Alphaproteobacteria	Sphingomonadales	Sphingomonadaceae	Sphingomonas	Sphingomonas sediminicola	Sphingomonas sediminicola
GCF_024722475	NZ_CP102756.1	192955	Bacteria	Pseudomonadota	Gammaproteobacteria	Enterobacterales	Enterobacteriaceae	Salmonella	Salmonella enterica	Salmonella enterica subsp. enterica serovar Kentucky
GCF_020736485	NZ_CP085882.1	2886895	Archaea	Euryarchaeota	Halobacteria	Halobacteriales	Halobacteriaceae	Halobacterium	Halobacterium salinarum	Halobacterium salinarum NRC-34001
GCF_024172525	NZ_CP015552.1	1281	Bacteria	Bacillota	Bacilli	Bacillales	Staphylococcaceae	Staphylococcus	Staphylococcus carnosus	Staphylococcus carnosus
GCF_001646605	NZ_CP014704.1	1492	Bacteria	Bacillota	Clostridia	Eubacteriales	Clostridiaceae	Clostridium	Clostridium butyricum	Clostridium butyricum
GCF_015624505	NZ_CP061379.1	83627	Bacteria	Pseudomonadota	Alphaproteobacteria	Hyphomicrobiales	Nitrobacteraceae	Bradyrhizobium	Bradyrhizobium commune	Bradyrhizobium commune
GCF_009650035	NZ_CP045827.1	562	Bacteria	Pseudomonadota	Gammaproteobacteria	Enterobacterales	Enterobacteriaceae	Escherichia	Escherichia coli	Escherichia coli
GCF_000017965	NC_010382.1	444177	Bacteria	Bacillota	Bacilli	Bacillales	Bacillaceae	Lysinibacillus	Lysinibacillus sphaericus	Lysinibacillus sphaericus C3-41
GCF_019857285	NZ_CP064397.1	287	Bacteria	Pseudomonadota	Gammaproteobacteria	Pseudomonadales	Pseudomonadaceae	Pseudomonas	Pseudomonas aeruginosa	Pseudomonas aeruginosa
GCF_001007915	NZ_CP011416.1	562	Bacteria	Pseudomonadota	Gammaproteobacteria	Enterobacterales	Enterobacteriaceae	Escherichia	Escherichia coli	Escherichia coli
GCF_002192415	NZ_CP021780.1	414771	Bacteria	Bacillota	Bacilli	Bacillales	Paenibacillaceae	Paenibacillus	Paenibacillus donghaensis	Paenibacillus donghaensis
GCF_003186685	NZ_CP020651.1	518	Bacteria	Pseudomonadota	Betaproteobacteria	Burkholderiales	Alcaligenaceae	Bordetella	Bordetella bronchiseptica	Bordetella bronchiseptica
GCF_012889595	NZ_CP040612.1	2572059	Bacteria	Campylobacterota	Epsilonproteobacteria	Campylobacterales	Campylobacteraceae	Campylobacter	Campylobacter sp. CFSAN093241	Campylobacter sp. CFSAN093241
GCF_002213945	NZ_CP007461.1	1196173	Bacteria	Bacillota	Bacilli	Bacillales	Listeriaceae	Listeria	Listeria monocytogenes	Listeria monocytogenes serotype 4b str. 02-1792
GCF_002448115	NZ_CP023635.1	1773	Bacteria	Actinomycetota	Actinomycetes	Mycobacteriales	Mycobacteriaceae	Mycobacterium	Mycobacterium tuberculosis	Mycobacterium tuberculosis
GCF_009913535	NZ_CP028213.1	1423	Bacteria	Bacillota	Bacilli	Bacillales	Bacillaceae	Bacillus	Bacillus subtilis	Bacillus subtilis
GCF_002759115	NZ_CP020967.2	317013	Bacteria	Pseudomonadota	Gammaproteobacteria	Xanthomonadales	Xanthomonadaceae	Xanthomonas	Xanthomonas phaseoli	Xanthomonas phaseoli pv. phaseoli
GCF_009626235	NZ_CP043087.1	519	Bacteria	Pseudomonadota	Betaproteobacteria	Burkholderiales	Alcaligenaceae	Bordetella	Bordetella parapertussis	Bordetella parapertussis
GCF_030388305	NZ_CP103793.1	2033	Bacteria	Actinomycetota	Actinomycetes	Micrococcales	Microbacteriaceae	Microbacterium	Microbacterium testaceum	Microbacterium testaceum
GCF_001936255	NZ_CP013704.1	1365188	Bacteria	Spirochaetota	Spirochaetia	Spirochaetales	Borreliaceae	Borrelia	Borrelia anserina	Borrelia anserina Es
GCF_000286715	NC_018408.1	1159199	Bacteria	Mycoplasmatota	unclassified Mycoplasmatota class	Mycoplasmoidales	Metamycoplasmataceae	Mycoplasmoides	Mycoplasmoides gallisepticum	Mycoplasmoides gallisepticum NC96_1596-4-2P
GCF_024917375	NZ_CP103559.1	562	Bacteria	Pseudomonadota	Gammaproteobacteria	Enterobacterales	Enterobacteriaceae	Escherichia	Escherichia coli	Escherichia coli
GCF_009627335	NZ_CP043145.1	519	Bacteria	Pseudomonadota	Betaproteobacteria	Burkholderiales	Alcaligenaceae	Bordetella	Bordetella parapertussis	Bordetella parapertussis
GCF_013702265	NZ_CP059348.1	587	Bacteria	Pseudomonadota	Gammaproteobacteria	Enterobacterales	Morganellaceae	Providencia	Providencia rettgeri	Providencia rettgeri
GCF_019968805	NZ_CP074159.1	2831891	Bacteria	Pseudomonadota	Gammaproteobacteria	Enterobacterales	Enterobacteriaceae	Enterobacter	Enterobacter sp. JBIWA005	Enterobacter sp. JBIWA005
GCF_003956285	NZ_CP025869.1	562	Bacteria	Pseudomonadota	Gammaproteobacteria	Enterobacterales	Enterobacteriaceae	Escherichia	Escherichia coli	Escherichia coli
GCF_029991125	NZ_CP121693.1	1585976	Bacteria	Bacteroidota	Flavobacteriia	Flavobacteriales	Weeksellaceae	Bergeyella	Bergeyella cardium	Bergeyella cardium
GCF_003491245	NZ_CP016990.1	644	Bacteria	Pseudomonadota	Gammaproteobacteria	Aeromonadales	Aeromonadaceae	Aeromonas	Aeromonas hydrophila	Aeromonas hydrophila
GCF_013374175	NZ_AP023039.1	104628	Bacteria	Campylobacterota	Epsilonproteobacteria	Campylobacterales	Helicobacteraceae	Helicobacter	Helicobacter suis	Helicobacter suis
GCF_012530335	NZ_CP051269.1	90371	Bacteria	Pseudomonadota	Gammaproteobacteria	Enterobacterales	Enterobacteriaceae	Salmonella	Salmonella enterica	Salmonella enterica subsp. enterica serovar Typhimurium
GCF_025258805	NZ_CP104350.1	470	Bacteria	Pseudomonadota	Gammaproteobacteria	Moraxellales	Moraxellaceae	Acinetobacter	Acinetobacter baumannii	Acinetobacter baumannii
GCF_030064655	NZ_CP116285.1	66269	Bacteria	Pseudomonadota	Gammaproteobacteria	Enterobacterales	Erwiniaceae	Pantoea	Pantoea stewartii	MAG: Pantoea stewartii
GCF_003017225	NZ_CP027779.1	1491	Bacteria	Bacillota	Clostridia	Eubacteriales	Clostridiaceae	Clostridium	Clostridium botulinum	Clostridium botulinum
GCF_001922385	NZ_CP018820.1	93064	Bacteria	Pseudomonadota	Alphaproteobacteria	Sphingomonadales	Sphingomonadaceae	Sphingomonas	Sphingomonas koreensis	Sphingomonas koreensis
GCF_000014185	NC_008148.1	266117	Bacteria	Actinomycetota	Rubrobacteria	Rubrobacterales	Rubrobacteraceae	Rubrobacter	Rubrobacter xylanophilus	Rubrobacter xylanophilus DSM 9941
GCF_029542205	NZ_CP113783.1	1664560	Bacteria	Pseudomonadota	Gammaproteobacteria	Xanthomonadales	Xanthomonadaceae	Pseudoxanthomonas	Pseudoxanthomonas sp. SE1	Pseudoxanthomonas sp. SE1
GCF_019175445	NZ_CP072881.1	1352	Bacteria	Bacillota	Bacilli	Lactobacillales	Enterococcaceae	Enterococcus	Enterococcus faecium	Enterococcus faecium
GCF_002082765	NZ_CP020566.1	39777	Bacteria	Bacillota	Negativicutes	Veillonellales	Veillonellaceae	Veillonella	Veillonella atypica	Veillonella atypica
GCF_001928175	NZ_CP059591.1	64187	Bacteria	Pseudomonadota	Gammaproteobacteria	Xanthomonadales	Xanthomonadaceae	Xanthomonas	Xanthomonas oryzae	Xanthomonas oryzae pv. oryzae
GCF_000834845	NZ_CP009935.1	349746	Bacteria	Pseudomonadota	Gammaproteobacteria	Enterobacterales	Yersiniaceae	Yersinia	Yersinia pestis	Yersinia pestis Angola
GCF_025152605	NZ_CP030888.1	197	Bacteria	Campylobacterota	Epsilonproteobacteria	Campylobacterales	Campylobacteraceae	Campylobacter	Campylobacter jejuni	Campylobacter jejuni
GCF_021484905	NZ_CP090607.1	470	Bacteria	Pseudomonadota	Gammaproteobacteria	Moraxellales	Moraxellaceae	Acinetobacter	Acinetobacter baumannii	Acinetobacter baumannii
GCF_023369715	NZ_CP097130.1	1423	Bacteria	Bacillota	Bacilli	Bacillales	Bacillaceae	Bacillus	Bacillus subtilis	Bacillus subtilis
GCF_021484945	NZ_CP090608.1	292	Bacteria	Pseudomonadota	Betaproteobacteria	Burkholderiales	Burkholderiaceae	Burkholderia	Burkholderia cepacia	Burkholderia cepacia
GCF_001721145	NZ_CP012691.1	1396	Bacteria	Bacillota	Bacilli	Bacillales	Bacillaceae	Bacillus	Bacillus cereus	Bacillus cereus
GCF_009912775	NZ_CP047841.1	1280	Bacteria	Bacillota	Bacilli	Bacillales	Staphylococcaceae	Staphylococcus	Staphylococcus aureus	Staphylococcus aureus
GCF_022453785	NZ_CP092632.1	2590157	Bacteria	Pseudomonadota	Gammaproteobacteria	Enterobacterales	Enterobacteriaceae	Klebsiella	Klebsiella variicola	Klebsiella variicola subsp. variicola
GCF_024664135	NZ_CP100256.1	337	Bacteria	Pseudomonadota	Betaproteobacteria	Burkholderiales	Burkholderiaceae	Burkholderia	Burkholderia glumae	Burkholderia glumae
GCF_002761395	NZ_CP017973.1	1454600	Bacteria	Pseudomonadota	Gammaproteobacteria	Enterobacterales	Enterobacteriaceae	Salmonella	Salmonella enterica	Salmonella enterica subsp. enterica serovar Montevideo str. USDA-ARS-USMARC-1912
GCF_024918875	NZ_CP103731.1	573	Bacteria	Pseudomonadota	Gammaproteobacteria	Enterobacterales	Enterobacteriaceae	Klebsiella	Klebsiella pneumoniae	Klebsiella pneumoniae
GCF_015159575	NZ_CP063330.1	211968	Bacteria	Pseudomonadota	Gammaproteobacteria	Enterobacterales	Enterobacteriaceae	Salmonella	Salmonella enterica	Salmonella enterica subsp. enterica serovar Albany
GCF_010728925	NZ_AP022608.1	1794	Bacteria	Actinomycetota	Actinomycetes	Mycobacteriales	Mycobacteriaceae	Mycolicibacterium	Mycolicibacterium gadium	Mycolicibacterium gadium
GCF_001941645	NZ_CP016077.1	1612551	Bacteria	Actinomycetota	Actinomycetes	Pseudonocardiales	Pseudonocardiaceae	Actinoalloteichus	Actinoalloteichus sp. GBA129-24	Actinoalloteichus sp. GBA129-24
GCF_004771295	NZ_CP027565.1	1583	Bacteria	Bacillota	Bacilli	Lactobacillales	Lactobacillaceae	Weissella	Weissella confusa	Weissella confusa
GCF_014931695	NZ_CP053103.1	1296536	Bacteria	Pseudomonadota	Gammaproteobacteria	Enterobacterales	Enterobacteriaceae	Enterobacter	Enterobacter hormaechei	Enterobacter hormaechei subsp. xiangfangensis
GCF_002117205	NZ_CP015512.1	672	Bacteria	Pseudomonadota	Gammaproteobacteria	Vibrionales	Vibrionaceae	Vibrio	Vibrio vulnificus	Vibrio vulnificus
GCF_030122945	NZ_CP126086.1	293387	Bacteria	Bacillota	Bacilli	Bacillales	Bacillaceae	Bacillus	Bacillus altitudinis	Bacillus altitudinis
GCF_000626615	NZ_CP007539.2	1280	Bacteria	Bacillota	Bacilli	Bacillales	Staphylococcaceae	Staphylococcus	Staphylococcus aureus	Staphylococcus aureus
GCF_000730165	NZ_CP022110.1	1441467	Bacteria	Pseudomonadota	Alphaproteobacteria	Rhodospirillales	Azospirillaceae	Nitrospirillum	Nitrospirillum amazonense	Nitrospirillum amazonense CBAmc
GCF_024972815	NZ_CP098731.1	316	Bacteria	Pseudomonadota	Gammaproteobacteria	Pseudomonadales	Pseudomonadaceae	Stutzerimonas	Stutzerimonas stutzeri	Stutzerimonas stutzeri
GCF_030297695	NZ_AP028145.1	1590	Bacteria	Bacillota	Bacilli	Lactobacillales	Lactobacillaceae	Lactiplantibacillus	Lactiplantibacillus plantarum	Lactiplantibacillus plantarum
GCF_024746795	NZ_CP080524.1	2865839	Bacteria	Pseudomonadota	Alphaproteobacteria	Hyphomicrobiales	Phyllobacteriaceae	Mesorhizobium	Mesorhizobium sp. AR10	Mesorhizobium sp. AR10
GCF_006016075	NZ_CP040093.1	2576307	Bacteria	Bacillota	Clostridia	Eubacteriales	Clostridiaceae	Caloramator	Caloramator sp. E03	Caloramator sp. E03
GCF_001448785	NZ_CP030175.1	1243578	Bacteria	Pseudomonadota	Gammaproteobacteria	Enterobacterales	Enterobacteriaceae	Salmonella	Salmonella enterica	Salmonella enterica subsp. enterica serovar Milwaukee str. SA19950795
GCF_029691955	NZ_CP121529.1	1282	Bacteria	Bacillota	Bacilli	Bacillales	Staphylococcaceae	Staphylococcus	Staphylococcus epidermidis	Staphylococcus epidermidis
GCF_006547045	NZ_CP041242.1	2591633	Bacteria	Pseudomonadota	Gammaproteobacteria	Xanthomonadales	Xanthomonadaceae	Lysobacter	Lysobacter alkalisoli	Lysobacter alkalisoli
GCF_030406665	NZ_CP129121.1	29573	Bacteria	Pseudomonadota	Gammaproteobacteria	Oceanospirillales	Halomonadaceae	Halomonas	Halomonas halophila	Halomonas halophila
GCF_029855885	NZ_CP123308.1	28903	Bacteria	Mycoplasmatota	Mollicutes	Mycoplasmatales	Mycoplasmataceae	Mycoplasmopsis	Mycoplasmopsis bovis	Mycoplasmopsis bovis
GCF_009627755	NZ_CP043165.1	519	Bacteria	Pseudomonadota	Betaproteobacteria	Burkholderiales	Alcaligenaceae	Bordetella	Bordetella parapertussis	Bordetella parapertussis
GCF_024023035	NZ_CP099575.1	2745482	Bacteria	Pseudomonadota	Gammaproteobacteria	Pseudomonadales	Pseudomonadaceae	Pseudomonas	Pseudomonas kermanshahensis	Pseudomonas kermanshahensis
GCF_019803065	NZ_CP081351.1	1134687	Bacteria	Pseudomonadota	Gammaproteobacteria	Enterobacterales	Enterobacteriaceae	Klebsiella	Klebsiella michiganensis	Klebsiella michiganensis
GCF_028768485	NZ_CP118222.1	1590	Bacteria	Bacillota	Bacilli	Lactobacillales	Lactobacillaceae	Lactiplantibacillus	Lactiplantibacillus plantarum	Lactiplantibacillus plantarum
GCF_027286305	NZ_CP114599.1	3015177	Bacteria	Pseudomonadota	Alphaproteobacteria	Caulobacterales	Caulobacteraceae	Phenylobacterium	Phenylobacterium sp. NIBR 498073	Phenylobacterium sp. NIBR 498073
GCF_000364725	NC_021057.1	1234603	Bacteria	Pseudomonadota	Gammaproteobacteria	Enterobacterales	Enterobacteriaceae	Candidatus Moranella	Candidatus Moranella endobia	Candidatus Moranella endobia PCVAL
GCF_027570735	NZ_CP107275.1	287	Bacteria	Pseudomonadota	Gammaproteobacteria	Pseudomonadales	Pseudomonadaceae	Pseudomonas	Pseudomonas aeruginosa	Pseudomonas aeruginosa
GCF_000830775	NZ_CP006685.1	1385720	Bacteria	Campylobacterota	Epsilonproteobacteria	Campylobacterales	Campylobacteraceae	Campylobacter	Campylobacter jejuni	Campylobacter jejuni subsp. jejuni NCTC 11168-K12E5
GCF_002953275	NZ_CP026500.1	1719	Bacteria	Actinomycetota	Actinomycetes	Mycobacteriales	Corynebacteriaceae	Corynebacterium	Corynebacterium pseudotuberculosis	Corynebacterium pseudotuberculosis
GCF_000020345	NC_012658.1	515621	Bacteria	Bacillota	Clostridia	Eubacteriales	Clostridiaceae	Clostridium	Clostridium botulinum	Clostridium botulinum Ba4 str. 657
GCF_018672415	NZ_CP076051.1	1639	Bacteria	Bacillota	Bacilli	Bacillales	Listeriaceae	Listeria	Listeria monocytogenes	Listeria monocytogenes
GCF_918258265	NZ_OU901070.1	28116	Bacteria	Bacteroidota	Bacteroidia	Bacteroidales	Bacteroidaceae	Bacteroides	Bacteroides ovatus	Bacteroides ovatus
GCF_023347665	NZ_CP091326.1	573	Bacteria	Pseudomonadota	Gammaproteobacteria	Enterobacterales	Enterobacteriaceae	Klebsiella	Klebsiella pneumoniae	Klebsiella pneumoniae
GCF_013821695	NZ_CP057258.1	546	Bacteria	Pseudomonadota	Gammaproteobacteria	Enterobacterales	Enterobacteriaceae	Citrobacter	Citrobacter freundii	Citrobacter freundii
GCF_003425625	NZ_CP031680.1	727	Bacteria	Pseudomonadota	Gammaproteobacteria	Pasteurellales	Pasteurellaceae	Haemophilus	Haemophilus influenzae	Haemophilus influenzae
GCF_029459755	NZ_CP113071.1	470	Bacteria	Pseudomonadota	Gammaproteobacteria	Moraxellales	Moraxellaceae	Acinetobacter	Acinetobacter baumannii	Acinetobacter baumannii
GCF_029889745	NZ_CP123639.1	762833	Bacteria	Bacillota	Bacilli	Lactobacillales	Lactobacillaceae	Ligilactobacillus	Ligilactobacillus faecis	Ligilactobacillus faecis
GCF_024741635	NZ_CP102968.1	1280	Bacteria	Bacillota	Bacilli	Bacillales	Staphylococcaceae	Staphylococcus	Staphylococcus aureus	Staphylococcus aureus
GCF_021378295	NZ_CP068791.1	243230	Bacteria	Deinococcota	Deinococci	Deinococcales	Deinococcaceae	Deinococcus	Deinococcus radiodurans	Deinococcus radiodurans R1 = ATCC 13939 = DSM 20539
GCF_001865835	NZ_CP017769.1	1458492	Bacteria	Bacteroidota	Flavobacteriia	Flavobacteriales	Flavobacteriaceae	Myroides	Myroides sp. ZB35	Myroides sp. ZB35
GCF_002082685	NZ_CP020590.1	470	Bacteria	Pseudomonadota	Gammaproteobacteria	Moraxellales	Moraxellaceae	Acinetobacter	Acinetobacter baumannii	Acinetobacter baumannii
GCF_025919745	NZ_CP101180.1	37931	Bacteria	Actinomycetota	Actinomycetes	Micrococcales	Micrococcaceae	Paenarthrobacter	Paenarthrobacter ureafaciens	Paenarthrobacter ureafaciens
GCF_022558985	NZ_CP043274.1	562	Bacteria	Pseudomonadota	Gammaproteobacteria	Enterobacterales	Enterobacteriaceae	Escherichia	Escherichia coli	Escherichia coli
GCF_003351645	NZ_CP031245.1	1313	Bacteria	Bacillota	Bacilli	Lactobacillales	Streptococcaceae	Streptococcus	Streptococcus pneumoniae	Streptococcus pneumoniae
GCF_030758855	NZ_CP132362.1	1280	Bacteria	Bacillota	Bacilli	Bacillales	Staphylococcaceae	Staphylococcus	Staphylococcus aureus	Staphylococcus aureus
GCF_023921525	NZ_CP072326.1	648	Bacteria	Pseudomonadota	Gammaproteobacteria	Aeromonadales	Aeromonadaceae	Aeromonas	Aeromonas caviae	Aeromonas caviae
GCF_018069665	NZ_CP072932.1	644357	Bacteria	Pseudomonadota	Gammaproteobacteria	Xanthomonadales	Xanthomonadaceae	Xylella	Xylella fastidiosa	Xylella fastidiosa subsp. multiplex
GCF_019342885	NZ_CP049687.1	1314	Bacteria	Bacillota	Bacilli	Lactobacillales	Streptococcaceae	Streptococcus	Streptococcus pyogenes	Streptococcus pyogenes
GCF_008693665	NZ_CP044089.1	518	Bacteria	Pseudomonadota	Betaproteobacteria	Burkholderiales	Alcaligenaceae	Bordetella	Bordetella bronchiseptica	Bordetella bronchiseptica
GCF_021496745	NZ_CP053568.1	550	Bacteria	Pseudomonadota	Gammaproteobacteria	Enterobacterales	Enterobacteriaceae	Enterobacter	Enterobacter cloacae	Enterobacter cloacae
GCF_014717935	NZ_CP061556.1	1530123	Bacteria	Pseudomonadota	Gammaproteobacteria	Moraxellales	Moraxellaceae	Acinetobacter	Acinetobacter seifertii	Acinetobacter seifertii
GCF_008370835	NZ_CP043403.1	129394	Bacteria	Pseudomonadota	Gammaproteobacteria	Xanthomonadales	Xanthomonadaceae	Xanthomonas	Xanthomonas oryzae	Xanthomonas oryzae pv. oryzicola
GCF_900636565	NZ_LR134292.1	1335	Bacteria	Bacillota	Bacilli	Lactobacillales	Streptococcaceae	Streptococcus	Streptococcus equinus	Streptococcus equinus
GCF_003547035	NZ_CP025306.1	28450	Bacteria	Pseudomonadota	Betaproteobacteria	Burkholderiales	Burkholderiaceae	Burkholderia	Burkholderia pseudomallei	Burkholderia pseudomallei
GCF_015679985	NZ_CP049239.1	199	Bacteria	Campylobacterota	Epsilonproteobacteria	Campylobacterales	Campylobacteraceae	Campylobacter	Campylobacter concisus	Campylobacter concisus
GCF_004328745	NZ_CP026505.1	1590	Bacteria	Bacillota	Bacilli	Lactobacillales	Lactobacillaceae	Lactiplantibacillus	Lactiplantibacillus plantarum	Lactiplantibacillus plantarum
GCF_014705965	NZ_CP061530.1	562	Bacteria	Pseudomonadota	Gammaproteobacteria	Enterobacterales	Enterobacteriaceae	Escherichia	Escherichia coli	Escherichia coli
GCF_026723725	NZ_CP113504.1	180957	Bacteria	Pseudomonadota	Gammaproteobacteria	Enterobacterales	Pectobacteriaceae	Pectobacterium	Pectobacterium brasiliense	Pectobacterium brasiliense
GCF_003325975	NZ_CP030939.1	562	Bacteria	Pseudomonadota	Gammaproteobacteria	Enterobacterales	Enterobacteriaceae	Escherichia	Escherichia coli	Escherichia coli
GCF_013797615	NZ_CP056899.1	2742629	Bacteria	Pseudomonadota	Gammaproteobacteria	Enterobacterales	Enterobacteriaceae	Citrobacter	Citrobacter sp. RHBSTW-00017	Citrobacter sp. RHBSTW-00017
GCF_002249975	NZ_CP022691.2	72407	Bacteria	Pseudomonadota	Gammaproteobacteria	Enterobacterales	Enterobacteriaceae	Klebsiella	Klebsiella pneumoniae	Klebsiella pneumoniae subsp. pneumoniae
GCF_029891475	NZ_CP127193.1	1639	Bacteria	Bacillota	Bacilli	Bacillales	Listeriaceae	Listeria	Listeria monocytogenes	Listeria monocytogenes
GCF_001986715	NZ_CP011703.1	520	Bacteria	Pseudomonadota	Betaproteobacteria	Burkholderiales	Alcaligenaceae	Bordetella	Bordetella pertussis	Bordetella pertussis
GCF_027912455	NZ_CP115446.1	3009083	Bacteria	Pseudomonadota	Alphaproteobacteria	Sphingomonadales	Erythrobacteraceae	Aurantiacibacter	Aurantiacibacter sp. MUD61	Aurantiacibacter sp. MUD61
GCF_000520015	NZ_CP007044.2	1441930	Bacteria	Pseudomonadota	Gammaproteobacteria	Enterobacterales	Yersiniaceae	Chania	Chania multitudinisentens	Chania multitudinisentens RB-25
GCF_001447315	NZ_CP013203.1	867076	Bacteria	Bacillota	Bacilli	Bacillales	Paenibacillaceae	Paenibacillus	Paenibacillus sp. IHB B 3084	Paenibacillus sp. IHB B 3084
GCF_002287545	NZ_CP023054.1	55601	Bacteria	Pseudomonadota	Gammaproteobacteria	Vibrionales	Vibrionaceae	Vibrio	Vibrio anguillarum	Vibrio anguillarum
GCF_026410065	NZ_CP112872.1	1501	Bacteria	Bacillota	Clostridia	Eubacteriales	Clostridiaceae	Clostridium	Clostridium pasteurianum	Clostridium pasteurianum
GCF_000163915	NZ_CP007064.1	469602	Bacteria	Fusobacteriota	Fusobacteriia	Fusobacteriales	Fusobacteriaceae	Fusobacterium	Fusobacterium vincentii	Fusobacterium vincentii 3_1_27
GCF_001682435	NZ_CP016073.1	283734	Bacteria	Bacillota	Bacilli	Bacillales	Staphylococcaceae	Staphylococcus	Staphylococcus pseudintermedius	Staphylococcus pseudintermedius
GCF_016728625	NZ_CP068160.1	43769	Bacteria	Actinomycetota	Actinomycetes	Mycobacteriales	Corynebacteriaceae	Corynebacterium	Corynebacterium propinquum	Corynebacterium propinquum
GCF_025854135	NZ_CP107603.1	470	Bacteria	Pseudomonadota	Gammaproteobacteria	Moraxellales	Moraxellaceae	Acinetobacter	Acinetobacter baumannii	Acinetobacter baumannii
GCF_017742815	NZ_CP072396.1	366649	Bacteria	Pseudomonadota	Gammaproteobacteria	Xanthomonadales	Xanthomonadaceae	Xanthomonas	Xanthomonas citri	Xanthomonas citri pv. fuscans
GCF_021729365	NZ_CP091421.1	2912260	Bacteria	Bacillota	Bacilli	Bacillales	Bacillaceae	Bacillus	Bacillus sp. R45	Bacillus sp. R45
GCF_025561585	NZ_CP095109.1	1280	Bacteria	Bacillota	Bacilli	Bacillales	Staphylococcaceae	Staphylococcus	Staphylococcus aureus	Staphylococcus aureus
GCF_014884545	NZ_CP054959.1	644346	Bacteria	Pseudomonadota	Alphaproteobacteria	Hyphomicrobiales	Brucellaceae	Brucella	Brucella suis	Brucella suis bv. 1
GCF_020034555	NZ_CP083262.1	753	Bacteria	Pseudomonadota	Gammaproteobacteria	Pasteurellales	Pasteurellaceae	Pasteurella	Pasteurella canis	Pasteurella canis
GCF_027286145	NZ_CP114690.1	47466	Bacteria	Spirochaetota	Spirochaetia	Spirochaetales	Borreliaceae	Borrelia	Borrelia miyamotoi	Borrelia miyamotoi
GCF_026167525	NZ_CP110679.1	2991075	Bacteria	Pseudomonadota	Alphaproteobacteria	Sphingomonadales	Sphingomonadaceae	Sphingomonas	Sphingomonas sp. S6-11	Sphingomonas sp. S6-11
GCF_022221485	NZ_CP077753.1	1117645	Bacteria	Bacteroidota	Flavobacteriia	Flavobacteriales	Weeksellaceae	Elizabethkingia	Elizabethkingia anophelis	Elizabethkingia anophelis
GCF_000439435	NC_021846.1	1276220	Bacteria	Mycoplasmatota	Mollicutes	Entomoplasmatales	Spiroplasmataceae	Spiroplasma	Spiroplasma taiwanense	Spiroplasma taiwanense CT-1
GCF_000210855	NC_016810.1	216597	Bacteria	Pseudomonadota	Gammaproteobacteria	Enterobacterales	Enterobacteriaceae	Salmonella	Salmonella enterica	Salmonella enterica subsp. enterica serovar Typhimurium str. SL1344
GCF_011082725	NZ_CP049715.1	2656760	Bacteria	Bacteroidota	Flavobacteriia	Flavobacteriales	Weeksellaceae	Apibacter	Apibacter sp. B3706	Apibacter sp. B3706
GCF_009496955	NZ_CP045562.1	1614	Bacteria	Bacillota	Bacilli	Lactobacillales	Lactobacillaceae	Fructilactobacillus	Fructilactobacillus fructivorans	Fructilactobacillus fructivorans
GCF_000970125	NZ_CP009507.1	1434119	Archaea	Euryarchaeota	Methanomicrobia	Methanosarcinales	Methanosarcinaceae	Methanosarcina	Methanosarcina siciliae	Methanosarcina siciliae HI350
GCF_012850455	NZ_CP051639.1	728	Bacteria	Pseudomonadota	Gammaproteobacteria	Pasteurellales	Pasteurellaceae	Avibacterium	Avibacterium paragallinarum	Avibacterium paragallinarum
GCF_001663455	NZ_CP015130.1	573	Bacteria	Pseudomonadota	Gammaproteobacteria	Enterobacterales	Enterobacteriaceae	Klebsiella	Klebsiella pneumoniae	Klebsiella pneumoniae
GCF_018406465	NZ_AP024510.1	1796635	Bacteria	Bacillota	Erysipelotrichia	Erysipelotrichales	Erysipelotrichaceae	Longicatena	Longicatena caecimuris	Longicatena caecimuris
GCF_017161605	NZ_CP071009.1	158836	Bacteria	Pseudomonadota	Gammaproteobacteria	Enterobacterales	Enterobacteriaceae	Enterobacter	Enterobacter hormaechei	Enterobacter hormaechei
GCF_008807055	NZ_CP032743.1	470	Bacteria	Pseudomonadota	Gammaproteobacteria	Moraxellales	Moraxellaceae	Acinetobacter	Acinetobacter baumannii	Acinetobacter baumannii
GCF_000599645	NZ_CP007391.1	562	Bacteria	Pseudomonadota	Gammaproteobacteria	Enterobacterales	Enterobacteriaceae	Escherichia	Escherichia coli	Escherichia coli
GCF_023913595	NZ_CP099413.1	573	Bacteria	Pseudomonadota	Gammaproteobacteria	Enterobacterales	Enterobacteriaceae	Klebsiella	Klebsiella pneumoniae	Klebsiella pneumoniae
GCF_024759765	NZ_CP103195.1	28116	Bacteria	Bacteroidota	Bacteroidia	Bacteroidales	Bacteroidaceae	Bacteroides	Bacteroides ovatus	Bacteroides ovatus
GCF_900475985	NZ_LS483437.1	1314	Bacteria	Bacillota	Bacilli	Lactobacillales	Streptococcaceae	Streptococcus	Streptococcus pyogenes	Streptococcus pyogenes
GCF_001594205	NZ_CP014791.1	1280	Bacteria	Bacillota	Bacilli	Bacillales	Staphylococcaceae	Staphylococcus	Staphylococcus aureus	Staphylococcus aureus
GCF_009913635	NZ_CP028220.1	1590	Bacteria	Bacillota	Bacilli	Lactobacillales	Lactobacillaceae	Lactiplantibacillus	Lactiplantibacillus plantarum	Lactiplantibacillus plantarum
GCF_024582915	NZ_CP102140.1	1307	Bacteria	Bacillota	Bacilli	Lactobacillales	Streptococcaceae	Streptococcus	Streptococcus suis	Streptococcus suis
GCF_000013765	NC_007954.1	318161	Bacteria	Pseudomonadota	Gammaproteobacteria	Alteromonadales	Shewanellaceae	Shewanella	Shewanella denitrificans	Shewanella denitrificans OS217
GCF_026428235	NZ_CP084384.1	1218494	Bacteria	Bacillota	Bacilli	Lactobacillales	Lactobacillaceae	Lactobacillus	Lactobacillus helsingborgensis	Lactobacillus helsingborgensis
GCF_030322905	NZ_CP095475.1	2480810	Bacteria	Pseudomonadota	Gammaproteobacteria	Xanthomonadales	Xanthomonadaceae	Pseudoxanthomonas	Pseudoxanthomonas winnipegensis	Pseudoxanthomonas winnipegensis
GCF_000430425	NC_021848.1	1338032	Bacteria	Pseudomonadota	Gammaproteobacteria	Vibrionales	Vibrionaceae	Vibrio	Vibrio parahaemolyticus	Vibrio parahaemolyticus O1:K33 str. CDC_K4557
GCF_016725285	NZ_CP068219.1	45972	Bacteria	Bacillota	Bacilli	Bacillales	Staphylococcaceae	Staphylococcus	Staphylococcus pasteuri	Staphylococcus pasteuri
GCF_002139855	NZ_CP018789.1	1660073	Bacteria	Campylobacterota	Epsilonproteobacteria	Campylobacterales	Campylobacteraceae	Campylobacter	Campylobacter sp. RM6137	Campylobacter sp. RM6137
GCF_030413595	NZ_CP129238.1	3058394	Bacteria	Bacillota	Bacilli	Bacillales	Planococcaceae	Planococcus	Planococcus sp. N056	Planococcus sp. N056
GCF_022869625	NZ_CP064365.1	1280	Bacteria	Bacillota	Bacilli	Bacillales	Staphylococcaceae	Staphylococcus	Staphylococcus aureus	Staphylococcus aureus
GCF_002327165	NZ_CP023431.1	492670	Bacteria	Bacillota	Bacilli	Bacillales	Bacillaceae	Bacillus	Bacillus velezensis	Bacillus velezensis
GCF_902825205	NZ_LR782232.1	562	Bacteria	Pseudomonadota	Gammaproteobacteria	Enterobacterales	Enterobacteriaceae	Escherichia	Escherichia coli	Escherichia coli
GCF_013458095	NZ_CP046673.1	2683822	Bacteria	Pseudomonadota	Gammaproteobacteria	Enterobacterales	Enterobacteriaceae	Citrobacter	Citrobacter sp. 172116965	Citrobacter sp. 172116965
GCF_001628715	NZ_CP011120.1	1633874	Bacteria	Pseudomonadota	Alphaproteobacteria	Rhodospirillales	Acetobacteraceae	Acetobacter	Acetobacter oryzifermentans	Acetobacter oryzifermentans
GCF_023823995	NZ_CP085514.1	450367	Bacteria	Bacillota	Bacilli	Bacillales	Bacillaceae	Peribacillus	Peribacillus frigoritolerans	Peribacillus frigoritolerans
GCF_000021165	NC_011333.1	563041	Bacteria	Campylobacterota	Epsilonproteobacteria	Campylobacterales	Helicobacteraceae	Helicobacter	Helicobacter pylori	Helicobacter pylori G27
GCF_020525945	NZ_CP084829.1	573	Bacteria	Pseudomonadota	Gammaproteobacteria	Enterobacterales	Enterobacteriaceae	Klebsiella	Klebsiella pneumoniae	Klebsiella pneumoniae
GCF_027925565	NZ_AP027162.1	562	Bacteria	Pseudomonadota	Gammaproteobacteria	Enterobacterales	Enterobacteriaceae	Escherichia	Escherichia coli	Escherichia coli
GCF_017570425	NZ_CP071885.1	239935	Bacteria	Verrucomicrobiota	Verrucomicrobiae	Verrucomicrobiales	Akkermansiaceae	Akkermansia	Akkermansia muciniphila	Akkermansia muciniphila
GCF_031039535	NZ_CP065097.1	59201	Bacteria	Pseudomonadota	Gammaproteobacteria	Enterobacterales	Enterobacteriaceae	Salmonella	Salmonella enterica	Salmonella enterica subsp. enterica
GCF_009649015	NZ_CP045794.1	745023	Bacteria	Pseudomonadota	Gammaproteobacteria	Vibrionales	Vibrionaceae	Vibrio	Vibrio parahaemolyticus	Vibrio parahaemolyticus 10329
GCF_900618255	NZ_LR130527.1	287	Bacteria	Pseudomonadota	Gammaproteobacteria	Pseudomonadales	Pseudomonadaceae	Pseudomonas	Pseudomonas aeruginosa	Pseudomonas aeruginosa
GCF_016801635	NZ_CP060465.1	611301	Bacteria	Pseudomonadota	Gammaproteobacteria	Xanthomonadales	Xanthomonadaceae	Xanthomonas	Xanthomonas citri	Xanthomonas citri pv. citri
GCF_001617565	NZ_CP015138.1	562	Bacteria	Pseudomonadota	Gammaproteobacteria	Enterobacterales	Enterobacteriaceae	Escherichia	Escherichia coli	Escherichia coli
GCF_002949775	NZ_CP026780.1	622	Bacteria	Pseudomonadota	Gammaproteobacteria	Enterobacterales	Enterobacteriaceae	Shigella	Shigella dysenteriae	Shigella dysenteriae
GCF_024220175	NZ_CP098502.1	2949664	Bacteria	Actinomycetota	Thermoleophilia	Solirubrobacterales	Paraconexibacteraceae	Paraconexibacter	Paraconexibacter antarcticus	Paraconexibacter antarcticus
GCF_004154105	NZ_CP031622.1	1314	Bacteria	Bacillota	Bacilli	Lactobacillales	Streptococcaceae	Streptococcus	Streptococcus pyogenes	Streptococcus pyogenes
GCF_001547875	NZ_AP013044.1	1307832	Bacteria	Bacteroidota	Bacteroidia	Bacteroidales	Tannerellaceae	Tannerella	Tannerella forsythia	Tannerella forsythia 3313
GCF_003330785	NZ_CP024934.1	60548	Bacteria	Pseudomonadota	Betaproteobacteria	Burkholderiales	Burkholderiaceae	Paraburkholderia	Paraburkholderia graminis	Paraburkholderia graminis
GCF_003956405	NZ_CP025859.1	562	Bacteria	Pseudomonadota	Gammaproteobacteria	Enterobacterales	Enterobacteriaceae	Escherichia	Escherichia coli	Escherichia coli
GCF_900475145	NZ_LS483367.1	119602	Bacteria	Bacillota	Bacilli	Lactobacillales	Streptococcaceae	Streptococcus	Streptococcus dysgalactiae	Streptococcus dysgalactiae subsp. equisimilis
GCF_002761055	NZ_CP018657.1	149539	Bacteria	Pseudomonadota	Gammaproteobacteria	Enterobacterales	Enterobacteriaceae	Salmonella	Salmonella enterica	Salmonella enterica subsp. enterica serovar Enteritidis
GCF_002111345	NZ_CP018372.1	28450	Bacteria	Pseudomonadota	Betaproteobacteria	Burkholderiales	Burkholderiaceae	Burkholderia	Burkholderia pseudomallei	Burkholderia pseudomallei
GCF_000487575	NZ_CP007531.1	984211	Bacteria	Pseudomonadota	Gammaproteobacteria	Enterobacterales	Enterobacteriaceae	Salmonella	Salmonella enterica	Salmonella enterica subsp. enterica serovar Anatum str. ATCC BAA-1592
GCF_022404755	NZ_CP062340.1	1280	Bacteria	Bacillota	Bacilli	Bacillales	Staphylococcaceae	Staphylococcus	Staphylococcus aureus	Staphylococcus aureus
GCF_018741145	NZ_CP036057.1	1405	Bacteria	Bacillota	Bacilli	Bacillales	Bacillaceae	Bacillus	Bacillus mycoides	Bacillus mycoides
GCF_000441815	NC_021893.1	1007870	Bacteria	Chlamydiota	Chlamydiia	Chlamydiales	Chlamydiaceae	Chlamydia	Chlamydia trachomatis	Chlamydia trachomatis RC-L2/55
GCF_000970225	NZ_CP009513.1	1434114	Archaea	Euryarchaeota	Methanomicrobia	Methanosarcinales	Methanosarcinaceae	Methanosarcina	Methanosarcina mazei	Methanosarcina mazei LYC
GCF_030489885	NZ_CP129718.1	573	Bacteria	Pseudomonadota	Gammaproteobacteria	Enterobacterales	Enterobacteriaceae	Klebsiella	Klebsiella pneumoniae	Klebsiella pneumoniae
GCF_025149915	NZ_CP102278.1	33043	Bacteria	Bacillota	Clostridia	Eubacteriales	Lachnospiraceae	Coprococcus	Coprococcus eutactus	Coprococcus eutactus
GCF_007843715	NZ_CP024947.1	210	Bacteria	Campylobacterota	Epsilonproteobacteria	Campylobacterales	Helicobacteraceae	Helicobacter	Helicobacter pylori	Helicobacter pylori
GCF_002024305	NZ_CP019732.1	103796	Bacteria	Pseudomonadota	Gammaproteobacteria	Pseudomonadales	Pseudomonadaceae	Pseudomonas	Pseudomonas syringae	Pseudomonas syringae pv. actinidiae
GCF_003355065	NZ_CP031113.1	520	Bacteria	Pseudomonadota	Betaproteobacteria	Burkholderiales	Alcaligenaceae	Bordetella	Bordetella pertussis	Bordetella pertussis
GCF_009762615	NZ_CP046733.1	1719	Bacteria	Actinomycetota	Actinomycetes	Mycobacteriales	Corynebacteriaceae	Corynebacterium	Corynebacterium pseudotuberculosis	Corynebacterium pseudotuberculosis
GCF_015159555	NZ_CP063302.1	2779527	Bacteria	Bacillota	Bacilli	Bacillales	Planococcaceae	Viridibacillus	Viridibacillus sp. JNUCC-6	Viridibacillus sp. JNUCC-6
GCF_020905875	NZ_CP086847.1	1402135	Bacteria	Pseudomonadota	Alphaproteobacteria	Rhodobacterales	Roseobacteraceae	Pseudosulfitobacter	Pseudosulfitobacter pseudonitzschiae	Pseudosulfitobacter pseudonitzschiae
GCF_024585925	NZ_CP074033.1	562	Bacteria	Pseudomonadota	Gammaproteobacteria	Enterobacterales	Enterobacteriaceae	Escherichia	Escherichia coli	Escherichia coli
GCF_015775135	NZ_CP065343.1	573	Bacteria	Pseudomonadota	Gammaproteobacteria	Enterobacterales	Enterobacteriaceae	Klebsiella	Klebsiella pneumoniae	Klebsiella pneumoniae
GCF_030996785	NZ_CP115386.1	562	Bacteria	Pseudomonadota	Gammaproteobacteria	Enterobacterales	Enterobacteriaceae	Escherichia	Escherichia coli	Escherichia coli
GCF_024298645	NZ_CP101176.1	340	Bacteria	Pseudomonadota	Gammaproteobacteria	Xanthomonadales	Xanthomonadaceae	Xanthomonas	Xanthomonas campestris	Xanthomonas campestris pv. campestris
GCF_002966735	NZ_CP020014.1	727	Bacteria	Pseudomonadota	Gammaproteobacteria	Pasteurellales	Pasteurellaceae	Haemophilus	Haemophilus influenzae	Haemophilus influenzae
GCF_024730785	NZ_CP102830.1	1357074	Bacteria	Pseudomonadota	Gammaproteobacteria	Pseudomonadales	Pseudomonadaceae	Pseudomonas	Pseudomonas sp. LS44	Pseudomonas sp. LS44
GCF_018304765	NZ_CP072642.1	2821540	Bacteria	Acidobacteriota	Blastocatellia	unclassified Blastocatellia order	unclassified Blastocatellia family	Chloracidobacterium	Chloracidobacterium aggregatum	Chloracidobacterium sp. N
GCF_009762675	NZ_CP046728.2	1773	Bacteria	Actinomycetota	Actinomycetes	Mycobacteriales	Mycobacteriaceae	Mycobacterium	Mycobacterium tuberculosis	Mycobacterium tuberculosis
GCF_001187845	NZ_CP012160.1	1458307	Bacteria	Pseudomonadota	Alphaproteobacteria	Rhodobacterales	Roseobacteraceae	Octadecabacter	Octadecabacter temperatus	Octadecabacter temperatus
GCF_016925435	NZ_CP070464.1	573	Bacteria	Pseudomonadota	Gammaproteobacteria	Enterobacterales	Enterobacteriaceae	Klebsiella	Klebsiella pneumoniae	Klebsiella pneumoniae
GCF_016454265	NZ_CP051358.1	611	Bacteria	Pseudomonadota	Gammaproteobacteria	Enterobacterales	Enterobacteriaceae	Salmonella	Salmonella enterica	Salmonella enterica subsp. enterica serovar Heidelberg
GCF_000973485	NZ_CP011278.1	492670	Bacteria	Bacillota	Bacilli	Bacillales	Bacillaceae	Bacillus	Bacillus velezensis	Bacillus velezensis
GCF_000444995	NC_022041.1	1367847	Bacteria	Pseudomonadota	Alphaproteobacteria	Rhodobacterales	Paracoccaceae	Paracoccus	Paracoccus aminophilus	Paracoccus aminophilus JCM 7686
GCF_002902965	NZ_CP026105.1	169430	Bacteria	Pseudomonadota	Betaproteobacteria	Burkholderiales	Burkholderiaceae	Paraburkholderia	Paraburkholderia hospita	Paraburkholderia hospita
GCF_026240795	NZ_CP110888.1	2983842	Bacteria	Bacillota	Clostridia	Thermoanaerobacterales	Thermoanaerobacteraceae	Thermoanaerobacter	Thermoanaerobacter sp. RKWS2	Thermoanaerobacter sp. RKWS2
GCF_028596225	NZ_CP117235.1	562	Bacteria	Pseudomonadota	Gammaproteobacteria	Enterobacterales	Enterobacteriaceae	Escherichia	Escherichia coli	Escherichia coli
GCF_004006115	NZ_CP018902.1	1390	Bacteria	Bacillota	Bacilli	Bacillales	Bacillaceae	Bacillus	Bacillus amyloliquefaciens	Bacillus amyloliquefaciens
GCF_007430945	NZ_CP041728.1	1718	Bacteria	Actinomycetota	Actinomycetes	Mycobacteriales	Corynebacteriaceae	Corynebacterium	Corynebacterium glutamicum	Corynebacterium glutamicum
GCF_001566615	NZ_CP014495.1	562	Bacteria	Pseudomonadota	Gammaproteobacteria	Enterobacterales	Enterobacteriaceae	Escherichia	Escherichia coli	Escherichia coli
GCF_024917515	NZ_CP103586.1	573	Bacteria	Pseudomonadota	Gammaproteobacteria	Enterobacterales	Enterobacteriaceae	Klebsiella	Klebsiella pneumoniae	Klebsiella pneumoniae
GCF_030440315	NZ_CP124072.1	478174	Bacteria	Spirochaetota	Spirochaetia	Spirochaetales	Borreliaceae	Borreliella	Borreliella carolinensis	Borreliella carolinensis
GCF_016695175	NZ_CP068022.1	2003316	Bacteria	Pseudomonadota	Gammaproteobacteria	Alteromonadales	Pseudoalteromonadaceae	Pseudoalteromonas	Pseudoalteromonas sp. GCY	Pseudoalteromonas sp. GCY
GCF_900478295	NZ_LS483488.1	102618	Bacteria	Campylobacterota	Epsilonproteobacteria	Campylobacterales	Helicobacteraceae	Helicobacter	Helicobacter pylori	Helicobacter pylori NCTC 11637 = CCUG 17874 = ATCC 43504 = JCM 12093
GCF_030168515	NZ_CP109933.1	1280	Bacteria	Bacillota	Bacilli	Bacillales	Staphylococcaceae	Staphylococcus	Staphylococcus aureus	Staphylococcus aureus
GCF_900119755	NZ_LT632615.1	446	Bacteria	Pseudomonadota	Gammaproteobacteria	Legionellales	Legionellaceae	Legionella	Legionella pneumophila	Legionella pneumophila
GCF_001680025	NZ_CP016345.1	1219067	Bacteria	Pseudomonadota	Gammaproteobacteria	Vibrionales	Vibrionaceae	Vibrio	Vibrio natriegens	Vibrio natriegens NBRC 15636 = ATCC 14048 = DSM 759
GCF_010731675	NZ_AP022584.1	701042	Bacteria	Actinomycetota	Actinomycetes	Mycobacteriales	Mycobacteriaceae	Mycobacterium	Mycobacterium marseillense	Mycobacterium marseillense
GCF_002173755	NZ_CP017577.1	1428	Bacteria	Bacillota	Bacilli	Bacillales	Bacillaceae	Bacillus	Bacillus thuringiensis	Bacillus thuringiensis
GCF_029166985	NZ_CP119138.1	392011	Bacteria	Bacillota	Bacilli	Bacillales	Alicyclobacillaceae	Alicyclobacillus	Alicyclobacillus fastidiosus	Alicyclobacillus fastidiosus
GCF_002848445	NZ_CP025435.1	2059875	Bacteria	Actinomycetota	Actinomycetes	Mycobacteriales	Gordoniaceae	Gordonia	Gordonia sp. YC-JH1	Gordonia sp. YC-JH1
GCF_028622275	NZ_CP117609.1	208962	Bacteria	Pseudomonadota	Gammaproteobacteria	Enterobacterales	Enterobacteriaceae	Escherichia	Escherichia albertii	Escherichia albertii
GCF_002788215	NZ_CP024845.1	1073996	Archaea	Euryarchaeota	Halobacteria	Haloferacales	Haloferacaceae	Halohasta	Halohasta litchfieldiae	Halohasta litchfieldiae
GCF_024224875	NZ_CP100511.1	573	Bacteria	Pseudomonadota	Gammaproteobacteria	Enterobacterales	Enterobacteriaceae	Klebsiella	Klebsiella pneumoniae	Klebsiella pneumoniae
GCF_030013495	NZ_CP122727.1	562	Bacteria	Pseudomonadota	Gammaproteobacteria	Enterobacterales	Enterobacteriaceae	Escherichia	Escherichia coli	Escherichia coli
GCF_001572725	NZ_CP014474.1	61652	Bacteria	Pseudomonadota	Gammaproteobacteria	Enterobacterales	Yersiniaceae	Serratia	Serratia rubidaea	Serratia rubidaea
GCF_000743015	NZ_CP008926.1	1314	Bacteria	Bacillota	Bacilli	Lactobacillales	Streptococcaceae	Streptococcus	Streptococcus pyogenes	Streptococcus pyogenes
GCF_023374695	NZ_CP090733.1	87883	Bacteria	Pseudomonadota	Betaproteobacteria	Burkholderiales	Burkholderiaceae	Burkholderia	Burkholderia multivorans	Burkholderia multivorans
GCF_010669065	NZ_CP048618.1	446	Bacteria	Pseudomonadota	Gammaproteobacteria	Legionellales	Legionellaceae	Legionella	Legionella pneumophila	Legionella pneumophila
GCF_000160335	NC_022113.1	585143	Bacteria	Bacillota	Bacilli	Bacillales	Staphylococcaceae	Staphylococcus	Staphylococcus aureus	Staphylococcus aureus subsp. aureus 55/2053
GCF_030376765	NZ_CP128453.1	1422	Bacteria	Bacillota	Bacilli	Bacillales	Bacillaceae	Geobacillus	Geobacillus stearothermophilus	Geobacillus stearothermophilus
GCF_015767495	NZ_CP065194.1	1280	Bacteria	Bacillota	Bacilli	Bacillales	Staphylococcaceae	Staphylococcus	Staphylococcus aureus	Staphylococcus aureus
GCF_019904175	NZ_CP061913.1	53362	Bacteria	Actinomycetota	Actinomycetes	Micromonosporales	Micromonosporaceae	Dactylosporangium	Dactylosporangium vinaceum	Dactylosporangium vinaceum
GCF_020524035	NZ_CP129013.1	86663	Bacteria	Bacillota	Bacilli	Bacillales	Bacillaceae	Bacillus	Bacillus carboniphilus	Bacillus carboniphilus
GCF_023521595	NZ_CP026037.1	1423	Bacteria	Bacillota	Bacilli	Bacillales	Bacillaceae	Bacillus	Bacillus subtilis	Bacillus subtilis
GCF_006385615	NZ_CP041038.1	344886	Bacteria	Chlamydiota	Chlamydiia	Chlamydiales	Chlamydiaceae	Chlamydia	Chlamydia sp. Rostinovo-70	Chlamydia sp. Rostinovo-70
GCF_030123405	NZ_CP126110.1	3047873	Bacteria	Bacillota	Bacilli	Bacillales	Bacillaceae	Neobacillus	Neobacillus sp. WH10	Neobacillus sp. WH10
GCF_009223885	NZ_CP045144.1	1850374	Bacteria	Pseudomonadota	Alphaproteobacteria	Hyphomicrobiales	Xanthobacteraceae	Ancylobacter	Ancylobacter sp. TS-1	Ancylobacter sp. TS-1
GCF_019342985	NZ_CP049692.1	1314	Bacteria	Bacillota	Bacilli	Lactobacillales	Streptococcaceae	Streptococcus	Streptococcus pyogenes	Streptococcus pyogenes
GCF_030533605	NZ_CP130509.1	1280	Bacteria	Bacillota	Bacilli	Bacillales	Staphylococcaceae	Staphylococcus	Staphylococcus aureus	Staphylococcus aureus
GCF_013267455	NZ_CP053991.1	1396	Bacteria	Bacillota	Bacilli	Bacillales	Bacillaceae	Bacillus	Bacillus cereus	Bacillus cereus
GCF_003019855	NZ_CP027852.1	703	Bacteria	Pseudomonadota	Gammaproteobacteria	Enterobacterales	Enterobacteriaceae	Plesiomonas	Plesiomonas shigelloides	Plesiomonas shigelloides
GCF_002859685	NZ_CP017925.1	520	Bacteria	Pseudomonadota	Betaproteobacteria	Burkholderiales	Alcaligenaceae	Bordetella	Bordetella pertussis	Bordetella pertussis
GCF_000833495	NZ_CP010288.1	119857	Bacteria	Pseudomonadota	Gammaproteobacteria	Thiotrichales	Francisellaceae	Francisella	Francisella tularensis	Francisella tularensis subsp. holarctica
GCF_016454285	NZ_CP051366.1	119912	Bacteria	Pseudomonadota	Gammaproteobacteria	Enterobacterales	Enterobacteriaceae	Salmonella	Salmonella enterica	Salmonella enterica subsp. enterica serovar Choleraesuis
GCF_009626275	NZ_CP043089.1	519	Bacteria	Pseudomonadota	Betaproteobacteria	Burkholderiales	Alcaligenaceae	Bordetella	Bordetella parapertussis	Bordetella parapertussis
GCF_009913075	NZ_CP047799.1	1280	Bacteria	Bacillota	Bacilli	Bacillales	Staphylococcaceae	Staphylococcus	Staphylococcus aureus	Staphylococcus aureus
GCF_001605505	NZ_CP010257.1	520	Bacteria	Pseudomonadota	Betaproteobacteria	Burkholderiales	Alcaligenaceae	Bordetella	Bordetella pertussis	Bordetella pertussis
GCF_021029445	NZ_CP072610.1	2906062	Bacteria	Pseudomonadota	Gammaproteobacteria	Pseudomonadales	Pseudomonadaceae	Pseudomonas	Pseudomonas wenzhouensis	Pseudomonas wenzhouensis
GCF_004634765	NZ_CP026441.1	520	Bacteria	Pseudomonadota	Betaproteobacteria	Burkholderiales	Alcaligenaceae	Bordetella	Bordetella pertussis	Bordetella pertussis
GCF_019431295	NZ_CP080223.1	2861806	Bacteria	Pseudomonadota	Gammaproteobacteria	Enterobacterales	Enterobacteriaceae	Escherichia	Escherichia coli	Escherichia coli O141:H4
GCF_001045685	NZ_CP012001.1	1123015	Bacteria	Pseudomonadota	Gammaproteobacteria	Pseudomonadales	Pseudomonadaceae	Pseudomonas	Pseudomonas aeruginosa	Pseudomonas aeruginosa DSM 50071 = NBRC 12689
GCF_016904435	NZ_CP070111.1	562	Bacteria	Pseudomonadota	Gammaproteobacteria	Enterobacterales	Enterobacteriaceae	Escherichia	Escherichia coli	Escherichia coli
GCF_030515435	NZ_CP082077.1	562	Bacteria	Pseudomonadota	Gammaproteobacteria	Enterobacterales	Enterobacteriaceae	Escherichia	Escherichia coli	Escherichia coli
GCF_017901155	NZ_CP072800.1	2823902	Bacteria	Pseudomonadota	Gammaproteobacteria	Thiotrichales	Thiotrichaceae	Thiothrix	Candidatus Thiothrix anitrata	Candidatus Thiothrix anitrata
GCF_004101545	NZ_CP035150.1	1590	Bacteria	Bacillota	Bacilli	Lactobacillales	Lactobacillaceae	Lactiplantibacillus	Lactiplantibacillus plantarum	Lactiplantibacillus plantarum
GCF_022558945	NZ_CP060950.1	562	Bacteria	Pseudomonadota	Gammaproteobacteria	Enterobacterales	Enterobacteriaceae	Escherichia	Escherichia coli	Escherichia coli
GCF_004119655	NZ_CP035403.1	1423	Bacteria	Bacillota	Bacilli	Bacillales	Bacillaceae	Bacillus	Bacillus subtilis	Bacillus subtilis
GCF_013046805	NZ_CP053188.1	1718	Bacteria	Actinomycetota	Actinomycetes	Mycobacteriales	Corynebacteriaceae	Corynebacterium	Corynebacterium glutamicum	Corynebacterium glutamicum
GCF_006741845	NZ_AP019714.1	135461	Bacteria	Bacillota	Bacilli	Bacillales	Bacillaceae	Bacillus	Bacillus subtilis	Bacillus subtilis subsp. subtilis
GCF_013408385	NZ_CP042315.1	573	Bacteria	Pseudomonadota	Gammaproteobacteria	Enterobacterales	Enterobacteriaceae	Klebsiella	Klebsiella pneumoniae	Klebsiella pneumoniae
GCF_024585405	NZ_CP073929.1	562	Bacteria	Pseudomonadota	Gammaproteobacteria	Enterobacterales	Enterobacteriaceae	Escherichia	Escherichia coli	Escherichia coli
GCF_000477415	NC_022575.1	1403316	Bacteria	Mycoplasmatota	Mollicutes	Mycoplasmatales	Mycoplasmataceae	Mycoplasma	Mycoplasma parvum	Mycoplasma parvum str. Indiana
GCF_015286965	NZ_CP063910.1	244366	Bacteria	Pseudomonadota	Gammaproteobacteria	Enterobacterales	Enterobacteriaceae	Klebsiella	Klebsiella variicola	Klebsiella variicola
GCF_003952625	NZ_CP034441.1	1280	Bacteria	Bacillota	Bacilli	Bacillales	Staphylococcaceae	Staphylococcus	Staphylococcus aureus	Staphylococcus aureus
GCF_016944695	NZ_CP063499.1	562	Bacteria	Pseudomonadota	Gammaproteobacteria	Enterobacterales	Enterobacteriaceae	Escherichia	Escherichia coli	Escherichia coli
GCF_009913995	NZ_CP028264.1	1255	Bacteria	Bacillota	Bacilli	Lactobacillales	Lactobacillaceae	Pediococcus	Pediococcus pentosaceus	Pediococcus pentosaceus
GCF_001640765	NZ_CP015557.1	1307	Bacteria	Bacillota	Bacilli	Lactobacillales	Streptococcaceae	Streptococcus	Streptococcus suis	Streptococcus suis
GCF_021253825	NZ_CP089782.1	1245	Bacteria	Bacillota	Bacilli	Lactobacillales	Lactobacillaceae	Leuconostoc	Leuconostoc mesenteroides	Leuconostoc mesenteroides
GCF_022354625	NZ_CP055096.1	573	Bacteria	Pseudomonadota	Gammaproteobacteria	Enterobacterales	Enterobacteriaceae	Klebsiella	Klebsiella pneumoniae	Klebsiella pneumoniae
GCF_003641245	NZ_CP032788.1	1725	Bacteria	Actinomycetota	Actinomycetes	Mycobacteriales	Corynebacteriaceae	Corynebacterium	Corynebacterium xerosis	Corynebacterium xerosis
GCF_029961765	NZ_CP124681.1	3044187	Bacteria	Actinomycetota	Actinomycetes	Propionibacteriales	Nocardioidaceae	Nocardioides	Nocardioides sp. QY071	Nocardioides sp. QY071
GCF_003096215	NZ_CP023704.1	35841	Bacteria	Bacillota	Bacilli	Bacillales	Bacillaceae	Caldibacillus	Caldibacillus thermoamylovorans	Caldibacillus thermoamylovorans
GCF_022569915	NZ_CP093015.1	287	Bacteria	Pseudomonadota	Gammaproteobacteria	Pseudomonadales	Pseudomonadaceae	Pseudomonas	Pseudomonas aeruginosa	Pseudomonas aeruginosa
GCF_016903435	NZ_CP069935.1	562	Bacteria	Pseudomonadota	Gammaproteobacteria	Enterobacterales	Enterobacteriaceae	Escherichia	Escherichia coli	Escherichia coli
GCF_004795875	NZ_CP039254.1	2565561	Bacteria	Actinomycetota	Actinomycetes	Mycobacteriales	Nocardiaceae	Rhodococcus	Rhodococcus sp. PAMC28705	Rhodococcus sp. PAMC28705
GCF_003352165	NZ_CP029176.1	1969806	Bacteria	Pseudomonadota	Alphaproteobacteria	Rhodospirillales	Acetobacteraceae	Acidibrevibacterium	Acidibrevibacterium fodinaquatile	Acidibrevibacterium fodinaquatile
GCF_001605095	NZ_CP010841.1	520	Bacteria	Pseudomonadota	Betaproteobacteria	Burkholderiales	Alcaligenaceae	Bordetella	Bordetella pertussis	Bordetella pertussis
GCF_002002905	NZ_CP019509.1	1938604	Bacteria	Pseudomonadota	Betaproteobacteria	Neisseriales	Aquaspirillaceae	Aquaspirillum	Aquaspirillum sp. LM1	Aquaspirillum sp. LM1
GCF_003443515	NZ_CP031968.1	1778675	Bacteria	Pseudomonadota	Betaproteobacteria	Neisseriales	Chromobacteriaceae	Chromobacterium	Chromobacterium rhizoryzae	Chromobacterium rhizoryzae
GCF_017161055	NZ_CP046049.1	584	Bacteria	Pseudomonadota	Gammaproteobacteria	Enterobacterales	Morganellaceae	Proteus	Proteus mirabilis	Proteus mirabilis
GCF_023823715	NZ_CP085706.1	492670	Bacteria	Bacillota	Bacilli	Bacillales	Bacillaceae	Bacillus	Bacillus velezensis	Bacillus velezensis
GCF_028583185	NZ_CP096842.1	1765	Bacteria	Actinomycetota	Actinomycetes	Mycobacteriales	Mycobacteriaceae	Mycobacterium	Mycobacterium tuberculosis	Mycobacterium tuberculosis variant bovis
GCF_002224645	NZ_CP022121.1	51515	Bacteria	Bacillota	Clostridia	Eubacteriales	Peptococcaceae	Dehalobacterium	Dehalobacterium formicoaceticum	Dehalobacterium formicoaceticum
GCF_013085505	NZ_CP038513.1	2560029	Bacteria	Pseudomonadota	Gammaproteobacteria	Aeromonadales	Aeromonadaceae	Aeromonas	Aeromonas sp. 2692-1	Aeromonas sp. 2692-1
GCF_027595665	NZ_CP074539.1	573	Bacteria	Pseudomonadota	Gammaproteobacteria	Enterobacterales	Enterobacteriaceae	Klebsiella	Klebsiella pneumoniae	Klebsiella pneumoniae
GCF_000258025	NC_017660.1	595495	Bacteria	Pseudomonadota	Gammaproteobacteria	Enterobacterales	Enterobacteriaceae	Escherichia	Escherichia coli	Escherichia coli KO11FL
GCF_024346895	NZ_CP066915.1	573	Bacteria	Pseudomonadota	Gammaproteobacteria	Enterobacterales	Enterobacteriaceae	Klebsiella	Klebsiella pneumoniae	Klebsiella pneumoniae
GCF_016027815	NZ_CP065748.1	558537	Bacteria	Pseudomonadota	Betaproteobacteria	Burkholderiales	Comamonadaceae	Delftia	Delftia lacustris	Delftia lacustris
GCF_028222535	NZ_CP107432.1	573	Bacteria	Pseudomonadota	Gammaproteobacteria	Enterobacterales	Enterobacteriaceae	Klebsiella	Klebsiella pneumoniae	Klebsiella pneumoniae
GCF_900638245	NZ_LR134503.1	266749	Bacteria	Bacteroidota	Flavobacteriia	Flavobacteriales	Weeksellaceae	Kaistella	Kaistella jeonii	Kaistella jeonii
GCF_029854455	NZ_CP123003.1	382	Bacteria	Pseudomonadota	Alphaproteobacteria	Hyphomicrobiales	Rhizobiaceae	Sinorhizobium	Sinorhizobium meliloti	Sinorhizobium meliloti
GCF_002024265	NZ_CP016790.1	86664	Bacteria	Bacillota	Bacilli	Bacillales	Bacillaceae	Priestia	Priestia flexa	Priestia flexa
GCF_018394175	NZ_CP074571.1	1423	Bacteria	Bacillota	Bacilli	Bacillales	Bacillaceae	Bacillus	Bacillus subtilis	Bacillus subtilis
GCF_900637245	NZ_LR134358.1	485	Bacteria	Pseudomonadota	Betaproteobacteria	Neisseriales	Neisseriaceae	Neisseria	Neisseria gonorrhoeae	Neisseria gonorrhoeae
GCF_018968705	NZ_CP076668.1	2995658	Bacteria	Pseudomonadota	Gammaproteobacteria	Pseudomonadales	Pseudomonadaceae	Pseudomonas	Pseudomonas lijiangensis	Pseudomonas lijiangensis
GCF_001610795	NZ_CP011160.1	76802	Bacteria	Pseudomonadota	Gammaproteobacteria	Xanthomonadales	Xanthomonadaceae	Xanthomonas	Xanthomonas citri	Xanthomonas citri pv. aurantifolii
GCF_008693485	NZ_CP044053.1	87883	Bacteria	Pseudomonadota	Betaproteobacteria	Burkholderiales	Burkholderiaceae	Burkholderia	Burkholderia multivorans	Burkholderia multivorans
GCF_900476255	NZ_LS483447.1	393921	Bacteria	Bacteroidota	Bacteroidia	Bacteroidales	Porphyromonadaceae	Porphyromonas	Porphyromonas crevioricanis	Porphyromonas crevioricanis
GCF_023735795	NZ_AP025887.1	158836	Bacteria	Pseudomonadota	Gammaproteobacteria	Enterobacterales	Enterobacteriaceae	Enterobacter	Enterobacter hormaechei	Enterobacter hormaechei
GCF_000772145	NZ_CP009760.1	83560	Bacteria	Chlamydiota	Chlamydiia	Chlamydiales	Chlamydiaceae	Chlamydia	Chlamydia muridarum	Chlamydia muridarum
GCF_013791265	NZ_CP056830.1	573	Bacteria	Pseudomonadota	Gammaproteobacteria	Enterobacterales	Enterobacteriaceae	Klebsiella	Klebsiella pneumoniae	Klebsiella pneumoniae
GCF_000009385	NC_009332.1	160491	Bacteria	Bacillota	Bacilli	Lactobacillales	Streptococcaceae	Streptococcus	Streptococcus pyogenes	Streptococcus pyogenes str. Manfredo
GCF_021725415	NZ_CP091328.1	470	Bacteria	Pseudomonadota	Gammaproteobacteria	Moraxellales	Moraxellaceae	Acinetobacter	Acinetobacter baumannii	Acinetobacter baumannii
GCF_026684115	NZ_CP113364.1	59201	Bacteria	Pseudomonadota	Gammaproteobacteria	Enterobacterales	Enterobacteriaceae	Salmonella	Salmonella enterica	Salmonella enterica subsp. enterica
GCF_019702905	NZ_AP024708.1	710648	Bacteria	Pseudomonadota	Gammaproteobacteria	Moraxellales	Moraxellaceae	Acinetobacter	Acinetobacter sp. Tol 5	Acinetobacter sp. Tol 5
GCF_024532175	NZ_CP099886.1	208962	Bacteria	Pseudomonadota	Gammaproteobacteria	Enterobacterales	Enterobacteriaceae	Escherichia	Escherichia albertii	Escherichia albertii
GCF_020990425	NZ_CP087280.1	83655	Bacteria	Pseudomonadota	Gammaproteobacteria	Enterobacterales	Enterobacteriaceae	Leclercia	Leclercia adecarboxylata	Leclercia adecarboxylata
GCF_018687275	NZ_CP061287.1	1855880	Bacteria	Pseudomonadota	Betaproteobacteria	Burkholderiales	Burkholderiaceae	Polynucleobacter	Polynucleobacter sp. MWH-Aus1W21	Polynucleobacter sp. MWH-Aus1W21
GCF_005886715	NZ_CP035660.1	1352	Bacteria	Bacillota	Bacilli	Lactobacillales	Enterococcaceae	Enterococcus	Enterococcus faecium	Enterococcus faecium
GCF_002591075	NZ_CP023913.1	573	Bacteria	Pseudomonadota	Gammaproteobacteria	Enterobacterales	Enterobacteriaceae	Klebsiella	Klebsiella pneumoniae	Klebsiella pneumoniae
GCF_000302515	NC_018707.1	1234380	Bacteria	Actinomycetota	Actinomycetes	Propionibacteriales	Propionibacteriaceae	Cutibacterium	Cutibacterium acnes	Cutibacterium acnes C1
GCF_000025165	NC_013941.1	701177	Bacteria	Pseudomonadota	Gammaproteobacteria	Enterobacterales	Enterobacteriaceae	Escherichia	Escherichia coli	Escherichia coli O55:H7 str. CB9615
GCF_001986415	NZ_CP011688.1	520	Bacteria	Pseudomonadota	Betaproteobacteria	Burkholderiales	Alcaligenaceae	Bordetella	Bordetella pertussis	Bordetella pertussis
GCF_016864155	NZ_CP045451.1	158836	Bacteria	Pseudomonadota	Gammaproteobacteria	Enterobacterales	Enterobacteriaceae	Enterobacter	Enterobacter hormaechei	Enterobacter hormaechei
GCF_003482065	NZ_CP012321.1	1496	Bacteria	Bacillota	Clostridia	Eubacteriales	Peptostreptococcaceae	Clostridioides	Clostridioides difficile	Clostridioides difficile
GCF_015644765	NZ_CP064825.1	364106	Bacteria	Pseudomonadota	Gammaproteobacteria	Enterobacterales	Enterobacteriaceae	Escherichia	Escherichia coli	Escherichia coli UTI89
GCF_026643295	NZ_CP075430.1	29519	Bacteria	Spirochaetota	Spirochaetia	Spirochaetales	Borreliaceae	Borreliella	Borreliella garinii	Borreliella garinii
GCF_001900395	NZ_CP010151.1	562	Bacteria	Pseudomonadota	Gammaproteobacteria	Enterobacterales	Enterobacteriaceae	Escherichia	Escherichia coli	Escherichia coli
GCF_030408415	NZ_CP046976.1	1161099	Bacteria	Actinomycetota	Actinomycetes	Mycobacteriales	Corynebacteriaceae	Corynebacterium	Corynebacterium appendicis	Corynebacterium appendicis CIP 107643
GCF_010223575	NZ_CP027013.1	239935	Bacteria	Verrucomicrobiota	Verrucomicrobiae	Verrucomicrobiales	Akkermansiaceae	Akkermansia	Akkermansia muciniphila	Akkermansia muciniphila
GCF_023845475	NZ_CP060818.1	553	Bacteria	Pseudomonadota	Gammaproteobacteria	Enterobacterales	Erwiniaceae	Pantoea	Pantoea ananatis	Pantoea ananatis
GCF_030053675	NZ_CP125654.1	492670	Bacteria	Bacillota	Bacilli	Bacillales	Bacillaceae	Bacillus	Bacillus velezensis	Bacillus velezensis
GCF_023022925	NZ_CP095448.1	562	Bacteria	Pseudomonadota	Gammaproteobacteria	Enterobacterales	Enterobacteriaceae	Escherichia	Escherichia coli	Escherichia coli
GCF_904810335	NZ_LR882496.1	1806	Bacteria	Actinomycetota	Actinomycetes	Mycobacteriales	Mycobacteriaceae	Mycobacterium	Mycobacterium tuberculosis	Mycobacterium tuberculosis variant microti
GCF_023715985	NZ_CP098770.1	573	Bacteria	Pseudomonadota	Gammaproteobacteria	Enterobacterales	Enterobacteriaceae	Klebsiella	Klebsiella pneumoniae	Klebsiella pneumoniae
GCF_029866445	NZ_CP123351.1	648995	Bacteria	Pseudomonadota	Alphaproteobacteria	Hyphomicrobiales	Rhizobiaceae	Agrobacterium	Agrobacterium pusense	Rhizobium pusense
GCF_029873355	NZ_CP123578.1	1404	Bacteria	Bacillota	Bacilli	Bacillales	Bacillaceae	Priestia	Priestia megaterium	Priestia megaterium
GCF_030708195	NZ_CP107122.1	562	Bacteria	Pseudomonadota	Gammaproteobacteria	Enterobacterales	Enterobacteriaceae	Escherichia	Escherichia coli	Escherichia coli
GCF_024734255	NZ_CP102898.1	1463165	Bacteria	Pseudomonadota	Gammaproteobacteria	Enterobacterales	Enterobacteriaceae	Klebsiella	Klebsiella quasipneumoniae	Klebsiella quasipneumoniae
GCF_027570575	NZ_CP106682.1	287	Bacteria	Pseudomonadota	Gammaproteobacteria	Pseudomonadales	Pseudomonadaceae	Pseudomonas	Pseudomonas aeruginosa	Pseudomonas aeruginosa
GCF_016889785	NZ_CP069534.1	39791	Bacteria	Actinomycetota	Actinomycetes	Mycobacteriales	Corynebacteriaceae	Corynebacterium	Corynebacterium glucuronolyticum	Corynebacterium glucuronolyticum
GCF_001703575	NZ_CP016844.1	2751	Bacteria	Bacillota	Bacilli	Lactobacillales	Carnobacteriaceae	Carnobacterium	Carnobacterium maltaromaticum	Carnobacterium maltaromaticum
GCF_022809695	NZ_CP094445.1	40215	Bacteria	Pseudomonadota	Gammaproteobacteria	Moraxellales	Moraxellaceae	Acinetobacter	Acinetobacter junii	Acinetobacter junii
GCF_000192725	NC_017244.1	941967	Bacteria	Pseudomonadota	Alphaproteobacteria	Hyphomicrobiales	Brucellaceae	Brucella	Brucella melitensis	Brucella melitensis M28
GCF_021496965	NZ_CP054055.1	1311	Bacteria	Bacillota	Bacilli	Lactobacillales	Streptococcaceae	Streptococcus	Streptococcus agalactiae	Streptococcus agalactiae
GCF_000012725	NC_007406.1	323098	Bacteria	Pseudomonadota	Alphaproteobacteria	Hyphomicrobiales	Nitrobacteraceae	Nitrobacter	Nitrobacter winogradskyi	Nitrobacter winogradskyi Nb-255
GCF_020494085	NZ_CP084692.1	539813	Bacteria	Pseudomonadota	Gammaproteobacteria	Enterobacterales	Enterobacteriaceae	Enterobacter	Enterobacter mori	Enterobacter mori
GCF_018283575	NZ_CP094991.1	573	Bacteria	Pseudomonadota	Gammaproteobacteria	Enterobacterales	Enterobacteriaceae	Klebsiella	Klebsiella pneumoniae	Klebsiella pneumoniae
GCF_026642675	NZ_CP075451.1	29519	Bacteria	Spirochaetota	Spirochaetia	Spirochaetales	Borreliaceae	Borreliella	Borreliella garinii	Borreliella garinii
GCF_019969605	NZ_CP081791.1	562	Bacteria	Pseudomonadota	Gammaproteobacteria	Enterobacterales	Enterobacteriaceae	Escherichia	Escherichia coli	Escherichia coli
GCF_003144075	NZ_CP029372.1	1639	Bacteria	Bacillota	Bacilli	Bacillales	Listeriaceae	Listeria	Listeria monocytogenes	Listeria monocytogenes
GCF_028471945	NZ_CP110128.1	2986947	Bacteria	Pseudomonadota	Gammaproteobacteria	Pseudomonadales	Pseudomonadaceae	Pseudomonas	Pseudomonas sp. WJP1	Pseudomonas sp. WJP1
GCF_007814725	NZ_CP031277.1	1290	Bacteria	Bacillota	Bacilli	Bacillales	Staphylococcaceae	Staphylococcus	Staphylococcus hominis	Staphylococcus hominis
GCF_003288475	NZ_CP030347.1	158836	Bacteria	Pseudomonadota	Gammaproteobacteria	Enterobacterales	Enterobacteriaceae	Enterobacter	Enterobacter hormaechei	Enterobacter hormaechei
GCF_019355475	NZ_CP059125.1	562	Bacteria	Pseudomonadota	Gammaproteobacteria	Enterobacterales	Enterobacteriaceae	Escherichia	Escherichia coli	Escherichia coli
GCF_001885195	NZ_CP018054.1	28450	Bacteria	Pseudomonadota	Betaproteobacteria	Burkholderiales	Burkholderiaceae	Burkholderia	Burkholderia pseudomallei	Burkholderia pseudomallei
GCF_002813695	NZ_CP017768.1	59277	Archaea	Euryarchaeota	Methanobacteria	Methanobacteriales	Methanobacteriaceae	Methanobacterium	Methanobacterium subterraneum	Methanobacterium subterraneum
GCF_024205045	NZ_CP071551.1	1117645	Bacteria	Bacteroidota	Flavobacteriia	Flavobacteriales	Weeksellaceae	Elizabethkingia	Elizabethkingia anophelis	Elizabethkingia anophelis
GCF_019330145	NZ_CP073890.1	1282	Bacteria	Bacillota	Bacilli	Bacillales	Staphylococcaceae	Staphylococcus	Staphylococcus epidermidis	Staphylococcus epidermidis
GCF_026016845	NZ_CP103981.1	2109	Bacteria	Mycoplasmatota	Mollicutes	Mycoplasmatales	Mycoplasmataceae	Mycoplasmopsis	Mycoplasmopsis synoviae	Mycoplasmopsis synoviae
GCF_000210935	NC_017593.1	869216	Bacteria	Bacillota	Bacilli	Lactobacillales	Streptococcaceae	Streptococcus	Streptococcus pneumoniae	Streptococcus pneumoniae INV200
GCF_030028395	NZ_CP125292.1	1423	Bacteria	Bacillota	Bacilli	Bacillales	Bacillaceae	Bacillus	Bacillus subtilis	Bacillus subtilis
GCF_903890815	NZ_LR822029.1	1308	Bacteria	Bacillota	Bacilli	Lactobacillales	Streptococcaceae	Streptococcus	Streptococcus thermophilus	Streptococcus thermophilus
GCF_029320935	NZ_CP119767.1	651561	Bacteria	Bacteroidota	Flavobacteriia	Flavobacteriales	Weeksellaceae	Chryseobacterium	Chryseobacterium arthrosphaerae	Chryseobacterium arthrosphaerae
GCF_018292145	NZ_CP072254.1	999416	Bacteria	Bacteroidota	Bacteroidia	Bacteroidales	Tannerellaceae	Parabacteroides	Parabacteroides distasonis	Parabacteroides distasonis CL03T12C09
GCF_904711295	NZ_LR882052.1	562	Bacteria	Pseudomonadota	Gammaproteobacteria	Enterobacterales	Enterobacteriaceae	Escherichia	Escherichia coli	Escherichia coli
GCF_027105055	NZ_CP114264.1	3003392	Bacteria	Pseudomonadota	Gammaproteobacteria	Moraxellales	Moraxellaceae	Acinetobacter	Acinetobacter sp. TR3	Acinetobacter sp. TR3
GCF_024760585	NZ_CP033656.1	337	Bacteria	Pseudomonadota	Betaproteobacteria	Burkholderiales	Burkholderiaceae	Burkholderia	Burkholderia glumae	Burkholderia glumae
GCF_002105695	NZ_CP020832.1	1639	Bacteria	Bacillota	Bacilli	Bacillales	Listeriaceae	Listeria	Listeria monocytogenes	Listeria monocytogenes
GCF_022385255	NZ_CP092458.1	1778540	Bacteria	Pseudomonadota	Gammaproteobacteria	Enterobacterales	Pectobacteriaceae	Dickeya	Dickeya fangzhongdai	Dickeya fangzhongdai
GCF_008124325	NZ_CP043203.1	2605619	Bacteria	Pseudomonadota	Gammaproteobacteria	Enterobacterales	Enterobacteriaceae	Escherichia	Escherichia coli	Escherichia coli O16:H48
GCF_022369175	NZ_CP058725.1	562	Bacteria	Pseudomonadota	Gammaproteobacteria	Enterobacterales	Enterobacteriaceae	Escherichia	Escherichia coli	Escherichia coli
GCF_018972105	NZ_CP076680.1	2599927	Bacteria	Pseudomonadota	Gammaproteobacteria	Thiotrichales	Francisellaceae	Francisella	Francisella salimarina	Francisella salimarina
GCF_900699165	NZ_LR217818.1	562	Bacteria	Pseudomonadota	Gammaproteobacteria	Enterobacterales	Enterobacteriaceae	Escherichia	Escherichia coli	Escherichia coli
GCF_016859125	NZ_CP069338.1	83451	Bacteria	Myxococcota	Myxococcia	Myxococcales	Archangiaceae	Archangium	Archangium violaceum	Archangium violaceum
GCF_022226975	NZ_CP092055.1	1280	Bacteria	Bacillota	Bacilli	Bacillales	Staphylococcaceae	Staphylococcus	Staphylococcus aureus	Staphylococcus aureus
GCF_020715365	NZ_CP085808.1	90370	Bacteria	Pseudomonadota	Gammaproteobacteria	Enterobacterales	Enterobacteriaceae	Salmonella	Salmonella enterica	Salmonella enterica subsp. enterica serovar Typhi
GCF_016774415	NZ_CP068706.1	562	Bacteria	Pseudomonadota	Gammaproteobacteria	Enterobacterales	Enterobacteriaceae	Escherichia	Escherichia coli	Escherichia coli
GCF_030053115	NZ_CP125619.1	3042029	Bacteria	Pseudomonadota	Gammaproteobacteria	Pseudomonadales	Pseudomonadaceae	Pseudomonas	Pseudomonas sp. PMCC200367	Pseudomonas sp. PMCC200367
GCF_001746655	NZ_CP013675.1	64187	Bacteria	Pseudomonadota	Gammaproteobacteria	Xanthomonadales	Xanthomonadaceae	Xanthomonas	Xanthomonas oryzae	Xanthomonas oryzae pv. oryzae
GCF_001563565	NZ_CP014344.1	197	Bacteria	Campylobacterota	Epsilonproteobacteria	Campylobacterales	Campylobacteraceae	Campylobacter	Campylobacter jejuni	Campylobacter jejuni
GCF_013168015	NZ_CP038394.1	244320	Bacteria	Pseudomonadota	Gammaproteobacteria	Enterobacterales	Enterobacteriaceae	Escherichia	Escherichia coli	Escherichia coli O55:H7
GCF_002838245	NZ_CP021384.1	1685	Bacteria	Actinomycetota	Actinomycetes	Bifidobacteriales	Bifidobacteriaceae	Bifidobacterium	Bifidobacterium breve	Bifidobacterium breve
GCF_001670425	NZ_CP059035.1	44283	Bacteria	Pseudomonadota	Gammaproteobacteria	Pasteurellales	Pasteurellaceae	Pasteurella	Pasteurella multocida	Pasteurella multocida subsp. multocida
GCF_029392035	NZ_CP113926.1	89059	Bacteria	Bacillota	Bacilli	Lactobacillales	Lactobacillaceae	Ligilactobacillus	Ligilactobacillus acidipiscis	Ligilactobacillus acidipiscis
GCF_024364825	NZ_CP101365.1	28901	Bacteria	Pseudomonadota	Gammaproteobacteria	Enterobacterales	Enterobacteriaceae	Salmonella	Salmonella enterica	Salmonella enterica
GCF_021029855	NZ_CP089090.1	529731	Bacteria	Bacillota	Bacilli	Bacillales	Listeriaceae	Listeria	Listeria marthii	Listeria marthii
GCF_022923915	NZ_CP094128.1	210	Bacteria	Campylobacterota	Epsilonproteobacteria	Campylobacterales	Helicobacteraceae	Helicobacter	Helicobacter pylori	Helicobacter pylori
GCF_023374775	NZ_CP090747.1	87883	Bacteria	Pseudomonadota	Betaproteobacteria	Burkholderiales	Burkholderiaceae	Burkholderia	Burkholderia multivorans	Burkholderia multivorans
GCF_013394125	NZ_CP041327.1	2589992	Bacteria	Pseudomonadota	Gammaproteobacteria	Alteromonadales	Pseudoalteromonadaceae	Pseudoalteromonas	Pseudoalteromonas sp. Scap25	Pseudoalteromonas sp. Scap25
GCF_001484665	NZ_CP011917.1	95486	Bacteria	Pseudomonadota	Betaproteobacteria	Burkholderiales	Burkholderiaceae	Burkholderia	Burkholderia cenocepacia	Burkholderia cenocepacia
GCF_900638365	NZ_LR134511.1	32022	Bacteria	Campylobacterota	Epsilonproteobacteria	Campylobacterales	Campylobacteraceae	Campylobacter	Campylobacter jejuni	Campylobacter jejuni subsp. jejuni
GCF_025808335	NZ_CP060676.1	28901	Bacteria	Pseudomonadota	Gammaproteobacteria	Enterobacterales	Enterobacteriaceae	Salmonella	Salmonella enterica	Salmonella enterica
GCF_028364475	NZ_CP130917.1	573	Bacteria	Pseudomonadota	Gammaproteobacteria	Enterobacterales	Enterobacteriaceae	Klebsiella	Klebsiella pneumoniae	Klebsiella pneumoniae
GCF_900186925	NZ_LT906452.1	446	Bacteria	Pseudomonadota	Gammaproteobacteria	Legionellales	Legionellaceae	Legionella	Legionella pneumophila	Legionella pneumophila
GCF_021137795	NZ_CP083021.1	573	Bacteria	Pseudomonadota	Gammaproteobacteria	Enterobacterales	Enterobacteriaceae	Klebsiella	Klebsiella pneumoniae	Klebsiella pneumoniae
GCF_000829135	NZ_AP013355.1	1391728	Bacteria	Campylobacterota	Epsilonproteobacteria	Campylobacterales	Helicobacteraceae	Helicobacter	Helicobacter pylori	Helicobacter pylori 26695-1CH
GCF_014926585	NZ_CP045422.1	2657486	Bacteria	Pseudomonadota	Alphaproteobacteria	Hyphomicrobiales	Devosiaceae	Devosia	Devosia beringensis	Devosia beringensis
GCF_004135915	NZ_CP035516.1	562	Bacteria	Pseudomonadota	Gammaproteobacteria	Enterobacterales	Enterobacteriaceae	Escherichia	Escherichia coli	Escherichia coli
GCF_002151485	NZ_CP019916.1	139	Bacteria	Spirochaetota	Spirochaetia	Spirochaetales	Borreliaceae	Borreliella	Borreliella burgdorferi	Borreliella burgdorferi
GCF_028622795	NZ_CP117687.1	1623	Bacteria	Bacillota	Bacilli	Lactobacillales	Lactobacillaceae	Ligilactobacillus	Ligilactobacillus ruminis	Ligilactobacillus ruminis
GCF_000025125	NC_013771.1	713887	Bacteria	Cyanobacteriota	Cyanophyceae	Chroococcales	Aphanothecaceae	Candidatus Atelocyanobacterium	Candidatus Atelocyanobacterium thalassa	Candidatus Atelocyanobacterium thalassa
GCF_024749385	NZ_CP087304.1	470	Bacteria	Pseudomonadota	Gammaproteobacteria	Moraxellales	Moraxellaceae	Acinetobacter	Acinetobacter baumannii	Acinetobacter baumannii
GCF_013343075	NZ_CP054568.1	1428	Bacteria	Bacillota	Bacilli	Bacillales	Bacillaceae	Bacillus	Bacillus thuringiensis	Bacillus thuringiensis
GCF_011045415	NZ_CP026655.1	28198	Bacteria	Campylobacterota	Epsilonproteobacteria	Campylobacterales	Arcobacteraceae	Aliarcobacter	Aliarcobacter cryaerophilus	Aliarcobacter cryaerophilus
GCF_021870035	NZ_CP085277.1	944	Bacteria	Pseudomonadota	Alphaproteobacteria	Rickettsiales	Anaplasmataceae	Ehrlichia	Ehrlichia canis	Ehrlichia canis
GCF_013085785	NZ_CP038448.1	651	Bacteria	Pseudomonadota	Gammaproteobacteria	Aeromonadales	Aeromonadaceae	Aeromonas	Aeromonas media	Aeromonas media
GCF_000162235	NC_022196.1	469604	Bacteria	Fusobacteriota	Fusobacteriia	Fusobacteriales	Fusobacteriaceae	Fusobacterium	Fusobacterium vincentii	Fusobacterium vincentii 3_1_36A2
GCF_019903215	NZ_CP059548.1	470	Bacteria	Pseudomonadota	Gammaproteobacteria	Moraxellales	Moraxellaceae	Acinetobacter	Acinetobacter baumannii	Acinetobacter baumannii
GCF_001833305	NZ_CP075127.1	28901	Bacteria	Pseudomonadota	Gammaproteobacteria	Enterobacterales	Enterobacteriaceae	Salmonella	Salmonella enterica	Salmonella enterica
GCF_028551255	NZ_CP117029.1	29498	Bacteria	Pseudomonadota	Gammaproteobacteria	Vibrionales	Vibrionaceae	Vibrio	Vibrio tubiashii	Vibrio tubiashii
GCF_001972625	NZ_CP075120.1	149539	Bacteria	Pseudomonadota	Gammaproteobacteria	Enterobacterales	Enterobacteriaceae	Salmonella	Salmonella enterica	Salmonella enterica subsp. enterica serovar Enteritidis
GCF_020424105	NZ_CP083442.1	587753	Bacteria	Pseudomonadota	Gammaproteobacteria	Pseudomonadales	Pseudomonadaceae	Pseudomonas	Pseudomonas chlororaphis	Pseudomonas chlororaphis
GCF_016767035	NZ_CP068560.1	1496	Bacteria	Bacillota	Clostridia	Eubacteriales	Peptostreptococcaceae	Clostridioides	Clostridioides difficile	Clostridioides difficile
GCF_017900915	NZ_CP072783.1	287	Bacteria	Pseudomonadota	Gammaproteobacteria	Pseudomonadales	Pseudomonadaceae	Pseudomonas	Pseudomonas aeruginosa	Pseudomonas aeruginosa
GCF_032113415	NZ_CP134946.1	3075123	Archaea	Euryarchaeota	Halobacteria	Haloferacales	Haloferacaceae	Halobellus	Halobellus sp. DFY28	Halobellus sp. DFY28
GCF_029580695	NZ_CP120811.1	29575	Bacteria	Pseudomonadota	Betaproteobacteria	Burkholderiales	Alcaligenaceae	Taylorella	Taylorella equigenitalis	Taylorella equigenitalis
GCF_003966525	NZ_AP018936.1	1313	Bacteria	Bacillota	Bacilli	Lactobacillales	Streptococcaceae	Streptococcus	Streptococcus pneumoniae	Streptococcus pneumoniae
GCF_000953295	NZ_LN649255.1	91844	Bacteria	Pseudomonadota	Gammaproteobacteria	Oceanospirillales	Halomonadaceae	Candidatus Portiera	Candidatus Portiera aleyrodidarum	Candidatus Portiera aleyrodidarum
GCF_000091905	NC_012925.1	218494	Bacteria	Bacillota	Bacilli	Lactobacillales	Streptococcaceae	Streptococcus	Streptococcus suis	Streptococcus suis P1/7
GCF_031170655	NZ_CP133369.1	1444	Bacteria	Bacillota	Bacilli	Bacillales	Bacillaceae	Bacillus	Bacillus thuringiensis	Bacillus thuringiensis serovar tenebrionis
GCF_028355655	NZ_CP110645.1	645	Bacteria	Pseudomonadota	Gammaproteobacteria	Aeromonadales	Aeromonadaceae	Aeromonas	Aeromonas salmonicida	Aeromonas salmonicida
GCF_025266285	NZ_CP096141.1	2053930	Bacteria	Pseudomonadota	Gammaproteobacteria	Xanthomonadales	Xanthomonadaceae	Xanthomonas	Xanthomonas prunicola	Xanthomonas prunicola
GCF_023311895	NZ_CP092284.1	2917715	Bacteria	Pseudomonadota	Gammaproteobacteria	Pseudomonadales	Marinobacteraceae	Marinobacter	Marinobacter sp. M3C	Marinobacter sp. M3C
GCF_000783955	NZ_CP026046.1	582	Bacteria	Pseudomonadota	Gammaproteobacteria	Enterobacterales	Morganellaceae	Morganella	Morganella morganii	Morganella morganii
GCF_029278185	NZ_CP119552.1	588	Bacteria	Pseudomonadota	Gammaproteobacteria	Enterobacterales	Morganellaceae	Providencia	Providencia stuartii	Providencia stuartii
GCF_001682295	NZ_CP012749.1	1723645	Bacteria	Actinomycetota	Actinomycetes	Mycobacteriales	Nocardiaceae	Rhodococcus	Rhodococcus sp. 008	Rhodococcus sp. 008
GCF_009740165	NZ_CP046557.1	2681309	Bacteria	Pseudomonadota	Gammaproteobacteria	Enterobacterales	Enterobacteriaceae	Leclercia	Leclercia sp. Colony189	Leclercia sp. Colony189
GCF_022870825	NZ_CP091522.1	2912675	Bacteria	Pseudomonadota	Betaproteobacteria	Neisseriales	Neisseriaceae	Neisseria	Neisseria sp. Dent CA1/247	Neisseria sp. Dent CA1/247
GCF_003408555	NZ_CP031565.1	158836	Bacteria	Pseudomonadota	Gammaproteobacteria	Enterobacterales	Enterobacteriaceae	Enterobacter	Enterobacter hormaechei	Enterobacter hormaechei
GCF_007990575	NZ_AP019845.1	109328	Bacteria	Fusobacteriota	Fusobacteriia	Fusobacteriales	Leptotrichiaceae	Leptotrichia	Leptotrichia trevisanii	Leptotrichia trevisanii
GCF_030020255	NZ_CP124891.1	1351	Bacteria	Bacillota	Bacilli	Lactobacillales	Enterococcaceae	Enterococcus	Enterococcus faecalis	Enterococcus faecalis
GCF_027286205	NZ_CP114738.1	47466	Bacteria	Spirochaetota	Spirochaetia	Spirochaetales	Borreliaceae	Borrelia	Borrelia miyamotoi	Borrelia miyamotoi
GCF_025811355	NZ_CP076677.1	1076	Bacteria	Pseudomonadota	Alphaproteobacteria	Hyphomicrobiales	Nitrobacteraceae	Rhodopseudomonas	Rhodopseudomonas palustris	Rhodopseudomonas palustris
GCF_004008415	NZ_CP025073.1	520	Bacteria	Pseudomonadota	Betaproteobacteria	Burkholderiales	Alcaligenaceae	Bordetella	Bordetella pertussis	Bordetella pertussis
GCF_000757865	NZ_CP007754.1	1501269	Bacteria	Cyanobacteriota	Cyanophyceae	Synechococcales	Prochlorococcaceae	Prochlorococcus	Prochlorococcus sp. MIT 0801	Prochlorococcus sp. MIT 0801
GCF_016598895	NZ_CP066885.1	283734	Bacteria	Bacillota	Bacilli	Bacillales	Staphylococcaceae	Staphylococcus	Staphylococcus pseudintermedius	Staphylococcus pseudintermedius
GCF_024818015	NZ_CP093908.1	336810	Bacteria	Bacteroidota	Flavobacteriia	Flavobacteriales	unclassified Flavobacteriales family	Candidatus Karelsulcia	Candidatus Karelsulcia muelleri	Candidatus Karelsulcia muelleri
GCF_023704295	NZ_CP075561.1	1859475	Bacteria	Bacillota	Bacilli	Lactobacillales	Streptococcaceae	Floricoccus	Floricoccus penangensis	Floricoccus penangensis
GCF_028752455	NZ_CP086193.1	347	Bacteria	Pseudomonadota	Gammaproteobacteria	Xanthomonadales	Xanthomonadaceae	Xanthomonas	Xanthomonas oryzae	Xanthomonas oryzae
GCF_021655035	NZ_AP022921.1	1396	Bacteria	Bacillota	Bacilli	Bacillales	Bacillaceae	Bacillus	Bacillus cereus	Bacillus cereus
GCF_900476475	NZ_LS483450.1	1313	Bacteria	Bacillota	Bacilli	Lactobacillales	Streptococcaceae	Streptococcus	Streptococcus pneumoniae	Streptococcus pneumoniae
GCF_030179835	NZ_CP109694.1	61645	Bacteria	Pseudomonadota	Gammaproteobacteria	Enterobacterales	Enterobacteriaceae	Enterobacter	Enterobacter asburiae	Enterobacter asburiae
GCF_030708215	NZ_CP107126.1	562	Bacteria	Pseudomonadota	Gammaproteobacteria	Enterobacterales	Enterobacteriaceae	Escherichia	Escherichia coli	Escherichia coli
GCF_022069005	NZ_CP035241.1	1313	Bacteria	Bacillota	Bacilli	Lactobacillales	Streptococcaceae	Streptococcus	Streptococcus pneumoniae	Streptococcus pneumoniae
GCF_019443825	NZ_CP050187.1	197700	Bacteria	Pseudomonadota	Gammaproteobacteria	Aeromonadales	Aeromonadaceae	Aeromonas	Aeromonas salmonicida	Aeromonas salmonicida subsp. masoucida
GCF_029718465	NZ_CP099377.1	57706	Bacteria	Pseudomonadota	Gammaproteobacteria	Enterobacterales	Enterobacteriaceae	Citrobacter	Citrobacter braakii	Citrobacter braakii
GCF_022809715	NZ_CP094459.1	60550	Bacteria	Pseudomonadota	Betaproteobacteria	Burkholderiales	Burkholderiaceae	Burkholderia	Burkholderia pyrrocinia	Burkholderia pyrrocinia
GCF_001985225	NZ_CP011182.1	520	Bacteria	Pseudomonadota	Betaproteobacteria	Burkholderiales	Alcaligenaceae	Bordetella	Bordetella pertussis	Bordetella pertussis
GCF_027944775	NZ_CP116115.1	562	Bacteria	Pseudomonadota	Gammaproteobacteria	Enterobacterales	Enterobacteriaceae	Escherichia	Escherichia coli	Escherichia coli
GCF_003353065	NZ_CP027806.1	1457365	Bacteria	Balneolota	Balneolia	Balneolales	Cyclonatronaceae	Cyclonatronum	Cyclonatronum proteinivorum	Cyclonatronum proteinivorum
GCF_021650705	NZ_CP087138.1	2893890	Bacteria	Pseudomonadota	Gammaproteobacteria	Pseudomonadales	Pseudomonadaceae	Pseudomonas	Pseudomonas sp. KNUC1026	Pseudomonas sp. KNUC1026
GCF_002895125	NZ_CP026005.1	29459	Bacteria	Pseudomonadota	Alphaproteobacteria	Hyphomicrobiales	Brucellaceae	Brucella	Brucella melitensis	Brucella melitensis
GCF_023746575	NZ_CP098743.1	1351	Bacteria	Bacillota	Bacilli	Lactobacillales	Enterococcaceae	Enterococcus	Enterococcus faecalis	Enterococcus faecalis
GCF_014169615	NZ_AP022222.1	562	Bacteria	Pseudomonadota	Gammaproteobacteria	Enterobacterales	Enterobacteriaceae	Escherichia	Escherichia coli	Escherichia coli
GCF_022700795	NZ_CP065137.1	2789210	Bacteria	Bacillota	Bacilli	Bacillales	Bacillaceae	Bacillus	Bacillus sp. A1(2020)	Bacillus sp. A1(2020)
GCF_019343025	NZ_CP049694.1	1314	Bacteria	Bacillota	Bacilli	Lactobacillales	Streptococcaceae	Streptococcus	Streptococcus pyogenes	Streptococcus pyogenes
GCF_004684345	NZ_CP038469.1	2562449	Bacteria	Pseudomonadota	Gammaproteobacteria	Enterobacterales	Enterobacteriaceae	Citrobacter	Citrobacter tructae	Citrobacter tructae
GCF_005221365	NZ_CP039894.1	648995	Bacteria	Pseudomonadota	Alphaproteobacteria	Hyphomicrobiales	Rhizobiaceae	Agrobacterium	Agrobacterium pusense	Agrobacterium pusense
GCF_000153485	NC_018721.1	313595	Bacteria	Bacteroidota	Flavobacteriia	Flavobacteriales	Flavobacteriaceae	Psychroflexus	Psychroflexus torquis	Psychroflexus torquis ATCC 700755
GCF_022069905	NZ_CP035251.1	1313	Bacteria	Bacillota	Bacilli	Lactobacillales	Streptococcaceae	Streptococcus	Streptococcus pneumoniae	Streptococcus pneumoniae
GCF_901457785	NZ_OX359239.1	28108	Bacteria	Pseudomonadota	Gammaproteobacteria	Alteromonadales	Alteromonadaceae	Alteromonas	Alteromonas macleodii	Alteromonas macleodii
GCF_029678005	NZ_CP113495.1	1179777	Bacteria	Mycoplasmatota	Mollicutes	Mycoplasmatales	Mycoplasmataceae	Mycoplasma	Mycoplasma feriruminatoris	Mycoplasma feriruminatoris
GCF_021554655	NZ_CP091065.1	562	Bacteria	Pseudomonadota	Gammaproteobacteria	Enterobacterales	Enterobacteriaceae	Escherichia	Escherichia coli	Escherichia coli
GCF_900086615	NZ_LT571449.1	1282	Bacteria	Bacillota	Bacilli	Bacillales	Staphylococcaceae	Staphylococcus	Staphylococcus epidermidis	Staphylococcus epidermidis
GCF_000339015	NC_020260.1	956149	Bacteria	Pseudomonadota	Gammaproteobacteria	Enterobacterales	Enterobacteriaceae	Cronobacter	Cronobacter sakazakii	Cronobacter sakazakii SP291
GCF_030439285	NZ_CP124018.1	57863	Bacteria	Spirochaetota	Spirochaetia	Spirochaetales	Borreliaceae	Borreliella	Borreliella turdi	Borreliella turdi
GCF_029543065	NZ_CP120736.1	47715	Bacteria	Bacillota	Bacilli	Lactobacillales	Lactobacillaceae	Lacticaseibacillus	Lacticaseibacillus rhamnosus	Lacticaseibacillus rhamnosus
GCF_000317835	NC_019793.1	937777	Bacteria	Deinococcota	Deinococci	Deinococcales	Deinococcaceae	Deinococcus	Deinococcus peraridilitoris	Deinococcus peraridilitoris DSM 19664
GCF_024125675	NZ_CP099727.1	303	Bacteria	Pseudomonadota	Gammaproteobacteria	Pseudomonadales	Pseudomonadaceae	Pseudomonas	Pseudomonas putida	Pseudomonas putida
GCF_005145025	NZ_CP039695.1	2571749	Bacteria	Pseudomonadota	Alphaproteobacteria	Sphingomonadales	Sphingomonadaceae	Novosphingobium	Novosphingobium sp. EMRT-2	Novosphingobium sp. EMRT-2
GCF_018885285	NZ_CP076517.1	1307	Bacteria	Bacillota	Bacilli	Lactobacillales	Streptococcaceae	Streptococcus	Streptococcus suis	Streptococcus suis
GCF_006494855	NZ_CP039548.1	1351	Bacteria	Bacillota	Bacilli	Lactobacillales	Enterococcaceae	Enterococcus	Enterococcus faecalis	Enterococcus faecalis
GCF_002967855	NZ_CP086340.1	562	Bacteria	Pseudomonadota	Gammaproteobacteria	Enterobacterales	Enterobacteriaceae	Escherichia	Escherichia coli	Escherichia coli
GCF_002224425	NZ_CP022474.1	28038	Bacteria	Bacillota	Bacilli	Lactobacillales	Lactobacillaceae	Latilactobacillus	Latilactobacillus curvatus	Latilactobacillus curvatus
GCF_003186595	NZ_CP020645.1	518	Bacteria	Pseudomonadota	Betaproteobacteria	Burkholderiales	Alcaligenaceae	Bordetella	Bordetella bronchiseptica	Bordetella bronchiseptica
GCF_016904735	NZ_CP070281.2	208962	Bacteria	Pseudomonadota	Gammaproteobacteria	Enterobacterales	Enterobacteriaceae	Escherichia	Escherichia albertii	Escherichia albertii
GCF_030848085	NZ_CP126798.1	158836	Bacteria	Pseudomonadota	Gammaproteobacteria	Enterobacterales	Enterobacteriaceae	Enterobacter	Enterobacter hormaechei	Enterobacter hormaechei
GCF_022494275	NZ_CP058771.1	623	Bacteria	Pseudomonadota	Gammaproteobacteria	Enterobacterales	Enterobacteriaceae	Shigella	Shigella flexneri	Shigella flexneri
GCF_900497045	NZ_LR025088.1	573	Bacteria	Pseudomonadota	Gammaproteobacteria	Enterobacterales	Enterobacteriaceae	Klebsiella	Klebsiella pneumoniae	Klebsiella pneumoniae
GCF_001506765	NZ_CP010504.1	197	Bacteria	Campylobacterota	Epsilonproteobacteria	Campylobacterales	Campylobacteraceae	Campylobacter	Campylobacter jejuni	Campylobacter jejuni
GCF_001839655	NZ_CP056087.1	289370	Bacteria	Pseudomonadota	Gammaproteobacteria	Pseudomonadales	Pseudomonadaceae	Pseudomonas	Pseudomonas argentinensis	Pseudomonas argentinensis
GCF_000013125	NC_007797.1	212042	Bacteria	Pseudomonadota	Alphaproteobacteria	Rickettsiales	Anaplasmataceae	Anaplasma	Anaplasma phagocytophilum	Anaplasma phagocytophilum str. HZ
GCF_001900555	NZ_CP010125.1	562	Bacteria	Pseudomonadota	Gammaproteobacteria	Enterobacterales	Enterobacteriaceae	Escherichia	Escherichia coli	Escherichia coli
GCF_000009205	NC_009089.1	272563	Bacteria	Bacillota	Clostridia	Eubacteriales	Peptostreptococcaceae	Clostridioides	Clostridioides difficile	Clostridioides difficile 630
GCF_016028655	NZ_CP065750.1	316	Bacteria	Pseudomonadota	Gammaproteobacteria	Pseudomonadales	Pseudomonadaceae	Stutzerimonas	Stutzerimonas stutzeri	Stutzerimonas stutzeri
GCF_004636025	NZ_CP026621.1	520	Bacteria	Pseudomonadota	Betaproteobacteria	Burkholderiales	Alcaligenaceae	Bordetella	Bordetella pertussis	Bordetella pertussis
GCF_009671085	NZ_CP046003.1	562	Bacteria	Pseudomonadota	Gammaproteobacteria	Enterobacterales	Enterobacteriaceae	Escherichia	Escherichia coli	Escherichia coli
GCF_017948305	NZ_CP072842.1	2898187	Bacteria	Bacteroidota	Flavobacteriia	Flavobacteriales	Weeksellaceae	Faecalibacter	Faecalibacter bovis	Faecalibacter bovis
GCF_030864095	NZ_CP090971.1	29447	Bacteria	Pseudomonadota	Gammaproteobacteria	Xanthomonadales	Xanthomonadaceae	Xanthomonas	Xanthomonas albilineans	Xanthomonas albilineans
GCF_026016525	NZ_CP102177.1	47879	Bacteria	Pseudomonadota	Gammaproteobacteria	Pseudomonadales	Pseudomonadaceae	Pseudomonas	Pseudomonas corrugata	Pseudomonas corrugata
GCF_000018545	NC_012587.1	394	Bacteria	Pseudomonadota	Alphaproteobacteria	Hyphomicrobiales	Rhizobiaceae	Sinorhizobium	Sinorhizobium fredii	Sinorhizobium fredii NGR234
GCF_901472535	NZ_LR590470.1	371142	Bacteria	Bacteroidota	Sphingobacteriia	Sphingobacteriales	Sphingobacteriaceae	Sphingobacterium	Sphingobacterium daejeonense	Sphingobacterium daejeonense
GCF_019670485	NZ_AP024165.1	1074311	Bacteria	Pseudomonadota	Gammaproteobacteria	Vibrionales	Vibrionaceae	Vibrio	Vibrio alfacsensis	Vibrio alfacsensis
GCF_025252425	NZ_CP104312.1	573	Bacteria	Pseudomonadota	Gammaproteobacteria	Enterobacterales	Enterobacteriaceae	Klebsiella	Klebsiella pneumoniae	Klebsiella pneumoniae
GCF_020866785	NZ_CP086372.1	64187	Bacteria	Pseudomonadota	Gammaproteobacteria	Xanthomonadales	Xanthomonadaceae	Xanthomonas	Xanthomonas oryzae	Xanthomonas oryzae pv. oryzae
GCF_003718055	NZ_CP029894.1	90370	Bacteria	Pseudomonadota	Gammaproteobacteria	Enterobacterales	Enterobacteriaceae	Salmonella	Salmonella enterica	Salmonella enterica subsp. enterica serovar Typhi
GCF_001304615	NZ_CP032683.1	1715806	Archaea	Euryarchaeota	Methanomicrobia	Methanosarcinales	Methanosarcinaceae	Methanosarcina	Methanosarcina flavescens	Methanosarcina flavescens
GCF_001708425	NZ_CP014262.1	47879	Bacteria	Pseudomonadota	Gammaproteobacteria	Pseudomonadales	Pseudomonadaceae	Pseudomonas	Pseudomonas corrugata	Pseudomonas corrugata
GCF_001456155	NZ_CP013293.1	1721091	Bacteria	Bacteroidota	Flavobacteriia	Flavobacteriales	Weeksellaceae	Chryseobacterium	Chryseobacterium sp. IHB B 17019	Chryseobacterium sp. IHB B 17019
GCF_032833155	NZ_CP134036.1	573	Bacteria	Pseudomonadota	Gammaproteobacteria	Enterobacterales	Enterobacteriaceae	Klebsiella	Klebsiella pneumoniae	Klebsiella pneumoniae
GCF_000213865	NC_017218.1	866777	Bacteria	Actinomycetota	Actinomycetes	Bifidobacteriales	Bifidobacteriaceae	Bifidobacterium	Bifidobacterium breve	Bifidobacterium breve ACS-071-V-Sch8b
GCF_009734305	NZ_CP046429.1	90370	Bacteria	Pseudomonadota	Gammaproteobacteria	Enterobacterales	Enterobacteriaceae	Salmonella	Salmonella enterica	Salmonella enterica subsp. enterica serovar Typhi
GCF_024363505	NZ_AP024742.1	1280	Bacteria	Bacillota	Bacilli	Bacillales	Staphylococcaceae	Staphylococcus	Staphylococcus aureus	Staphylococcus aureus
GCF_028735875	NZ_CP117834.1	766894	Bacteria	Bacillota	Bacilli	Bacillales	Bacillaceae	Shouchella	Shouchella hunanensis	Shouchella hunanensis
GCF_002002885	NZ_CP019510.1	1938606	Bacteria	Pseudomonadota	Betaproteobacteria	Burkholderiales	Oxalobacteraceae	Janthinobacterium	Janthinobacterium sp. LM6	Janthinobacterium sp. LM6
GCF_009709255	NZ_CP039112.1	1238	Bacteria	Pseudomonadota	Gammaproteobacteria	Thiotrichales	Piscirickettsiaceae	Piscirickettsia	Piscirickettsia salmonis	Piscirickettsia salmonis
GCF_030028375	NZ_CP125291.1	1313	Bacteria	Bacillota	Bacilli	Lactobacillales	Streptococcaceae	Streptococcus	Streptococcus pneumoniae	Streptococcus pneumoniae
GCF_024741815	NZ_CP102951.1	2972478	Bacteria	Pseudomonadota	Gammaproteobacteria	Pseudomonadales	Pseudomonadaceae	Pseudomonas	Pseudomonas sp. LS1212	Pseudomonas sp. LS1212
GCF_023374515	NZ_CP090703.1	87883	Bacteria	Pseudomonadota	Betaproteobacteria	Burkholderiales	Burkholderiaceae	Burkholderia	Burkholderia multivorans	Burkholderia multivorans
GCF_028201655	NZ_CP116411.1	562	Bacteria	Pseudomonadota	Gammaproteobacteria	Enterobacterales	Enterobacteriaceae	Escherichia	Escherichia coli	Escherichia coli
GCF_013393785	NZ_CP040015.1	32022	Bacteria	Campylobacterota	Epsilonproteobacteria	Campylobacterales	Campylobacteraceae	Campylobacter	Campylobacter jejuni	Campylobacter jejuni subsp. jejuni
GCF_021391355	NZ_CP090009.1	376490	Bacteria	Thermodesulfobacteriota	Desulfovibrionia	Desulfovibrionales	Desulfovibrionaceae	Paradesulfovibrio (ex Waite et al. 2020)	Paradesulfovibrio bizertensis	Paradesulfovibrio bizertensis
GCF_000277165	NC_017049.1	1105094	Bacteria	Pseudomonadota	Alphaproteobacteria	Rickettsiales	Rickettsiaceae	Rickettsia	Rickettsia prowazekii	Rickettsia prowazekii str. Chernikova
GCF_023223475	NZ_CP092475.1	1280	Bacteria	Bacillota	Bacilli	Bacillales	Staphylococcaceae	Staphylococcus	Staphylococcus aureus	Staphylococcus aureus
GCF_001280365	NZ_CP012639.1	615	Bacteria	Pseudomonadota	Gammaproteobacteria	Enterobacterales	Yersiniaceae	Serratia	Serratia marcescens	Serratia marcescens
GCF_018454385	NZ_CP075321.1	470	Bacteria	Pseudomonadota	Gammaproteobacteria	Moraxellales	Moraxellaceae	Acinetobacter	Acinetobacter baumannii	Acinetobacter baumannii
GCF_016458825	NZ_CP066744.1	2931922	Bacteria	Bacillota	Tissierellia	Tissierellales	Peptoniphilaceae	Miniphocaeibacter	Miniphocaeibacter halophilus	Miniphocaeibacter halophilus
GCF_900636675	NZ_LR134302.1	217203	Bacteria	Pseudomonadota	Betaproteobacteria	Burkholderiales	Alcaligenaceae	Achromobacter	Achromobacter spanius	Achromobacter spanius
GCF_031663095	NZ_CP134366.1	562	Bacteria	Pseudomonadota	Gammaproteobacteria	Enterobacterales	Enterobacteriaceae	Escherichia	Escherichia coli	Escherichia coli
GCF_003953885	NZ_CP032760.1	2382161	Bacteria	Bacillota	Clostridia	Halanaerobiales	Halanaerobiaceae	Halocella	Halocella sp. SP3-1	Halocella sp. SP3-1
GCF_023733635	NZ_CP090569.1	393765	Bacteria	Pseudomonadota	Gammaproteobacteria	Chromatiales	Sedimenticolaceae	Candidatus Endoriftia	Candidatus Endoriftia persephone	Candidatus Endoriftia persephone
GCF_031851475	NZ_CP134641.1	61645	Bacteria	Pseudomonadota	Gammaproteobacteria	Enterobacterales	Enterobacteriaceae	Enterobacter	Enterobacter asburiae	Enterobacter asburiae
GCF_001701845	NZ_CP027048.1	573	Bacteria	Pseudomonadota	Gammaproteobacteria	Enterobacterales	Enterobacteriaceae	Klebsiella	Klebsiella pneumoniae	Klebsiella pneumoniae
GCF_004919265	NZ_CP039585.1	2583588	Bacteria	Pseudomonadota	Gammaproteobacteria	Enterobacterales	Enterobacteriaceae	Salmonella	Salmonella enterica	Salmonella enterica subsp. enterica serovar 1,4,[5],12:i:-
GCF_000750395	NZ_CP009085.2	149539	Bacteria	Pseudomonadota	Gammaproteobacteria	Enterobacterales	Enterobacteriaceae	Salmonella	Salmonella enterica	Salmonella enterica subsp. enterica serovar Enteritidis
GCF_025170155	NZ_CP098466.1	485	Bacteria	Pseudomonadota	Betaproteobacteria	Neisseriales	Neisseriaceae	Neisseria	Neisseria gonorrhoeae	Neisseria gonorrhoeae
GCF_023277505	NZ_CP080574.1	459529	Bacteria	Bacteroidota	Sphingobacteriia	Sphingobacteriales	Sphingobacteriaceae	Sphingobacterium	Sphingobacterium siyangense	Sphingobacterium siyangense
GCF_016725925	NZ_CP068224.1	28454	Bacteria	Bacteroidota	Sphingobacteriia	Sphingobacteriales	Sphingobacteriaceae	Sphingobacterium	Sphingobacterium multivorum	Sphingobacterium multivorum
GCF_001596775	NZ_CP014790.1	1639	Bacteria	Bacillota	Bacilli	Bacillales	Listeriaceae	Listeria	Listeria monocytogenes	Listeria monocytogenes
GCF_001975265	NZ_CP019406.1	1240694	Bacteria	Pseudomonadota	Gammaproteobacteria	Enterobacterales	Enterobacteriaceae	Salmonella	Salmonella enterica	Salmonella enterica subsp. enterica serovar Blegdam str. S-1824
GCF_026153495	NZ_CP110638.1	573	Bacteria	Pseudomonadota	Gammaproteobacteria	Enterobacterales	Enterobacteriaceae	Klebsiella	Klebsiella pneumoniae	Klebsiella pneumoniae
GCF_019343455	NZ_CP049362.1	2582914	Bacteria	Pseudomonadota	Betaproteobacteria	Burkholderiales	Alcaligenaceae	Alcaligenes	Alcaligenes ammonioxydans	Alcaligenes ammonioxydans
GCF_019668665	NZ_AP024394.1	47466	Bacteria	Spirochaetota	Spirochaetia	Spirochaetales	Borreliaceae	Borrelia	Borrelia miyamotoi	Borrelia miyamotoi
GCF_030505815	NZ_CP130091.1	340190	Bacteria	Pseudomonadota	Gammaproteobacteria	Enterobacterales	Enterobacteriaceae	Salmonella	Salmonella enterica	Salmonella enterica subsp. enterica serovar Schwarzengrund
GCF_000834235	NZ_CP009492.1	632	Bacteria	Pseudomonadota	Gammaproteobacteria	Enterobacterales	Yersiniaceae	Yersinia	Yersinia pestis	Yersinia pestis
GCF_019930985	NZ_CP082881.1	195	Bacteria	Campylobacterota	Epsilonproteobacteria	Campylobacterales	Campylobacteraceae	Campylobacter	Campylobacter coli	Campylobacter coli
GCF_023115465	NZ_CP096034.1	371036	Bacteria	Bacillota	Bacilli	Bacillales	Bacillaceae	Gottfriedia	Gottfriedia acidiceleris	Gottfriedia acidiceleris
GCF_023735695	NZ_AP025867.1	158836	Bacteria	Pseudomonadota	Gammaproteobacteria	Enterobacterales	Enterobacteriaceae	Enterobacter	Enterobacter hormaechei	Enterobacter hormaechei
GCF_024918995	NZ_CP103456.1	1423	Bacteria	Bacillota	Bacilli	Bacillales	Bacillaceae	Bacillus	Bacillus subtilis	Bacillus subtilis
GCF_018736745	NZ_CP035965.1	1405	Bacteria	Bacillota	Bacilli	Bacillales	Bacillaceae	Bacillus	Bacillus mycoides	Bacillus mycoides
GCF_901542485	NZ_LR594037.1	1328	Bacteria	Bacillota	Bacilli	Lactobacillales	Streptococcaceae	Streptococcus	Streptococcus anginosus	Streptococcus anginosus
GCF_024498155	NZ_CP101844.1	1307	Bacteria	Bacillota	Bacilli	Lactobacillales	Streptococcaceae	Streptococcus	Streptococcus suis	Streptococcus suis
GCF_022921855	NZ_CP094076.1	210	Bacteria	Campylobacterota	Epsilonproteobacteria	Campylobacterales	Helicobacteraceae	Helicobacter	Helicobacter pylori	Helicobacter pylori
GCF_000767665	NZ_CP009495.1	1772	Bacteria	Actinomycetota	Actinomycetes	Mycobacteriales	Mycobacteriaceae	Mycolicibacterium	Mycolicibacterium smegmatis	Mycolicibacterium smegmatis
GCF_014058465	NZ_CP058991.1	747	Bacteria	Pseudomonadota	Gammaproteobacteria	Pasteurellales	Pasteurellaceae	Pasteurella	Pasteurella multocida	Pasteurella multocida
GCF_001698185	NZ_CP016440.1	1331258	Bacteria	Pseudomonadota	Betaproteobacteria	Burkholderiales	Alcaligenaceae	Bordetella	Bordetella pseudohinzii	Bordetella pseudohinzii
GCF_013167875	NZ_CP038380.1	83334	Bacteria	Pseudomonadota	Gammaproteobacteria	Enterobacterales	Enterobacteriaceae	Escherichia	Escherichia coli	Escherichia coli O157:H7
GCF_002197165	NZ_CP021829.1	382	Bacteria	Pseudomonadota	Alphaproteobacteria	Hyphomicrobiales	Rhizobiaceae	Sinorhizobium	Sinorhizobium meliloti	Sinorhizobium meliloti
GCF_007431545	NZ_CP030029.1	90371	Bacteria	Pseudomonadota	Gammaproteobacteria	Enterobacterales	Enterobacteriaceae	Salmonella	Salmonella enterica	Salmonella enterica subsp. enterica serovar Typhimurium
GCF_018389625	NZ_CP065577.1	40477	Bacteria	Mycoplasmatota	Mollicutes	Mycoplasmatales	Mycoplasmataceae	Mycoplasma	Mycoplasma mycoides	Mycoplasma mycoides subsp. capri
GCF_009763165	NZ_CP046754.1	670	Bacteria	Pseudomonadota	Gammaproteobacteria	Vibrionales	Vibrionaceae	Vibrio	Vibrio parahaemolyticus	Vibrio parahaemolyticus
GCF_017901055	NZ_CP072764.1	1773	Bacteria	Actinomycetota	Actinomycetes	Mycobacteriales	Mycobacteriaceae	Mycobacterium	Mycobacterium tuberculosis	Mycobacterium tuberculosis
GCF_900698925	NZ_LR217713.1	1922217	Bacteria	Pseudomonadota	Gammaproteobacteria	Enterobacterales	Erwiniaceae	Erwinia	Candidatus Erwinia haradaeae	Candidatus Erwinia haradaeae
GCF_020906235	NZ_CP086986.1	1402135	Bacteria	Pseudomonadota	Alphaproteobacteria	Rhodobacterales	Roseobacteraceae	Pseudosulfitobacter	Pseudosulfitobacter pseudonitzschiae	Pseudosulfitobacter pseudonitzschiae
GCF_030717525	NZ_CP132022.1	562	Bacteria	Pseudomonadota	Gammaproteobacteria	Enterobacterales	Enterobacteriaceae	Escherichia	Escherichia coli	Escherichia coli
GCF_001623745	NZ_CP014982.2	1454647	Bacteria	Pseudomonadota	Gammaproteobacteria	Enterobacterales	Enterobacteriaceae	Salmonella	Salmonella enterica	Salmonella enterica subsp. enterica serovar Typhimurium str. USDA-ARS-USMARC-1810
GCF_018603395	NZ_CP075684.1	1496	Bacteria	Bacillota	Clostridia	Eubacteriales	Peptostreptococcaceae	Clostridioides	Clostridioides difficile	Clostridioides difficile
GCF_002838525	NZ_CP021557.1	1685	Bacteria	Actinomycetota	Actinomycetes	Bifidobacteriales	Bifidobacteriaceae	Bifidobacterium	Bifidobacterium breve	Bifidobacterium breve
GCF_005221565	NZ_CP028596.1	562	Bacteria	Pseudomonadota	Gammaproteobacteria	Enterobacterales	Enterobacteriaceae	Escherichia	Escherichia coli	Escherichia coli
GCF_002101395	NZ_CP019706.1	1891675	Bacteria	Pseudomonadota	Gammaproteobacteria	Enterobacterales	Erwiniaceae	Pantoea	Pantoea alhagi	Pantoea alhagi
GCF_013305815	NZ_CP050053.1	287	Bacteria	Pseudomonadota	Gammaproteobacteria	Pseudomonadales	Pseudomonadaceae	Pseudomonas	Pseudomonas aeruginosa	Pseudomonas aeruginosa
GCF_020003165	NZ_CP077741.1	1280	Bacteria	Bacillota	Bacilli	Bacillales	Staphylococcaceae	Staphylococcus	Staphylococcus aureus	Staphylococcus aureus
GCF_023657655	NZ_CP098131.1	573	Bacteria	Pseudomonadota	Gammaproteobacteria	Enterobacterales	Enterobacteriaceae	Klebsiella	Klebsiella pneumoniae	Klebsiella pneumoniae
GCF_000968055	NC_022538.1	1318466	Bacteria	Mycoplasmatota	Mollicutes	Acholeplasmatales	Acholeplasmataceae	Alteracholeplasma	Alteracholeplasma palmae	Alteracholeplasma palmae J233
GCF_006339235	NZ_CP032906.1	210	Bacteria	Campylobacterota	Epsilonproteobacteria	Campylobacterales	Helicobacteraceae	Helicobacter	Helicobacter pylori	Helicobacter pylori
GCF_030506185	NZ_CP092752.1	354	Bacteria	Pseudomonadota	Gammaproteobacteria	Pseudomonadales	Pseudomonadaceae	Azotobacter	Azotobacter vinelandii	Azotobacter vinelandii
GCF_000186725	NC_017265.1	547048	Bacteria	Pseudomonadota	Gammaproteobacteria	Enterobacterales	Yersiniaceae	Yersinia	Yersinia pestis	Yersinia pestis biovar Medievalis str. Harbin 35
GCF_025264005	NZ_CP103338.1	470	Bacteria	Pseudomonadota	Gammaproteobacteria	Moraxellales	Moraxellaceae	Acinetobacter	Acinetobacter baumannii	Acinetobacter baumannii
GCF_013402875	NZ_CP058579.1	2743089	Archaea	Euryarchaeota	Halobacteria	Haloferacales	Haloferacaceae	Halobaculum	Halobaculum salinum	Halobaculum salinum
GCF_010726955	NZ_AP022603.1	1793	Bacteria	Actinomycetota	Actinomycetes	Mycobacteriales	Mycobacteriaceae	Mycolicibacterium	Mycolicibacterium fallax	Mycolicibacterium fallax
GCF_026409265	NZ_CP112894.1	747	Bacteria	Pseudomonadota	Gammaproteobacteria	Pasteurellales	Pasteurellaceae	Pasteurella	Pasteurella multocida	Pasteurella multocida
GCF_017893985	NZ_CP058315.1	138851	Bacteria	Spirochaetota	Spirochaetia	Spirochaetales	Treponemataceae	Treponema	Treponema parvum	Treponema parvum
GCF_020217385	NZ_CP084109.1	1270	Bacteria	Actinomycetota	Actinomycetes	Micrococcales	Micrococcaceae	Micrococcus	Micrococcus luteus	Micrococcus luteus
GCF_017815835	NZ_CP053072.1	1680	Bacteria	Actinomycetota	Actinomycetes	Bifidobacteriales	Bifidobacteriaceae	Bifidobacterium	Bifidobacterium adolescentis	Bifidobacterium adolescentis
GCF_030866805	NZ_CP133019.1	2509458	Bacteria	Actinomycetota	Actinomycetes	Micrococcales	Microbacteriaceae	Microbacterium	Microbacterium protaetiae	Microbacterium protaetiae
GCF_024918795	NZ_CP103722.1	158836	Bacteria	Pseudomonadota	Gammaproteobacteria	Enterobacterales	Enterobacteriaceae	Enterobacter	Enterobacter hormaechei	Enterobacter hormaechei
GCF_900476075	NZ_LS483445.1	480	Bacteria	Pseudomonadota	Gammaproteobacteria	Moraxellales	Moraxellaceae	Moraxella	Moraxella catarrhalis	Moraxella catarrhalis
GCF_014334275	NZ_CP060526.1	1639	Bacteria	Bacillota	Bacilli	Bacillales	Listeriaceae	Listeria	Listeria monocytogenes	Listeria monocytogenes
GCF_015992265	NZ_CP065444.1	573	Bacteria	Pseudomonadota	Gammaproteobacteria	Enterobacterales	Enterobacteriaceae	Klebsiella	Klebsiella pneumoniae	Klebsiella pneumoniae
GCF_009363115	NZ_CP045298.1	128574	Bacteria	Bacillota	Bacilli	Bacillales	Paenibacillaceae	Paenibacillus	Paenibacillus brasilensis	Paenibacillus brasilensis
GCF_006517155	NZ_CP041183.1	1399029	Bacteria	Pseudomonadota	Gammaproteobacteria	Enterobacterales	Enterobacteriaceae	Salmonella	Salmonella enterica	Salmonella enterica subsp. enterica serovar Anatum str. CFSAN003961
GCF_009626375	NZ_CP043094.1	519	Bacteria	Pseudomonadota	Betaproteobacteria	Burkholderiales	Alcaligenaceae	Bordetella	Bordetella parapertussis	Bordetella parapertussis
GCF_009626855	NZ_CP043120.1	519	Bacteria	Pseudomonadota	Betaproteobacteria	Burkholderiales	Alcaligenaceae	Bordetella	Bordetella parapertussis	Bordetella parapertussis
GCF_000021925	NC_011830.1	272564	Bacteria	Bacillota	Clostridia	Eubacteriales	Desulfitobacteriaceae	Desulfitobacterium	Desulfitobacterium hafniense	Desulfitobacterium hafniense DCB-2
GCF_012537835	NZ_CP051222.1	562	Bacteria	Pseudomonadota	Gammaproteobacteria	Enterobacterales	Enterobacteriaceae	Escherichia	Escherichia coli	Escherichia coli
GCF_002073615	NZ_CP020418.2	485	Bacteria	Pseudomonadota	Betaproteobacteria	Neisseriales	Neisseriaceae	Neisseria	Neisseria gonorrhoeae	Neisseria gonorrhoeae
GCF_003966565	NZ_AP018718.1	2211108	Bacteria	Pseudomonadota	Betaproteobacteria	Nitrosomonadales	Sterolibacteriaceae	Sulfuricystis	Sulfuricystis multivorans	Sulfuricystis multivorans
GCF_029634765	NZ_CP094925.1	1280	Bacteria	Bacillota	Bacilli	Bacillales	Staphylococcaceae	Staphylococcus	Staphylococcus aureus	Staphylococcus aureus
GCF_009796805	NZ_CP047029.1	2686365	Bacteria	Bacteroidota	Flavobacteriia	Flavobacteriales	Flavobacteriaceae	Algibacter	Algibacter sp. L1A34	Algibacter sp. L1A34
GCF_021172945	NZ_CP089165.1	1280	Bacteria	Bacillota	Bacilli	Bacillales	Staphylococcaceae	Staphylococcus	Staphylococcus aureus	Staphylococcus aureus
GCF_000981525	NZ_LN774769.1	297352	Bacteria	Bacillota	Bacilli	Lactobacillales	Streptococcaceae	Lactococcus	Lactococcus piscium	Lactococcus piscium MKFS47
GCF_002192275	NZ_CP021732.1	562	Bacteria	Pseudomonadota	Gammaproteobacteria	Enterobacterales	Enterobacteriaceae	Escherichia	Escherichia coli	Escherichia coli
GCF_005164025	NZ_CP035436.1	1314	Bacteria	Bacillota	Bacilli	Lactobacillales	Streptococcaceae	Streptococcus	Streptococcus pyogenes	Streptococcus pyogenes
GCF_014263375	NZ_CP060121.1	511693	Bacteria	Pseudomonadota	Gammaproteobacteria	Enterobacterales	Enterobacteriaceae	Escherichia	Escherichia coli	Escherichia coli BL21
GCF_016780575	NZ_CP068830.1	562	Bacteria	Pseudomonadota	Gammaproteobacteria	Enterobacterales	Enterobacteriaceae	Escherichia	Escherichia coli	Escherichia coli
GCF_000270445	NC_017290.1	1112267	Bacteria	Chlamydiota	Chlamydiia	Chlamydiales	Chlamydiaceae	Chlamydia	Chlamydia psittaci	Chlamydia psittaci 08DC60
GCF_023277645	NZ_CP083173.1	2702	Bacteria	Actinomycetota	Actinomycetes	Bifidobacteriales	Bifidobacteriaceae	Gardnerella	Gardnerella vaginalis	Gardnerella vaginalis
GCF_009709515	NZ_CP039234.1	1238	Bacteria	Pseudomonadota	Gammaproteobacteria	Thiotrichales	Piscirickettsiaceae	Piscirickettsia	Piscirickettsia salmonis	Piscirickettsia salmonis
GCF_016776025	NZ_CP068824.1	562	Bacteria	Pseudomonadota	Gammaproteobacteria	Enterobacterales	Enterobacteriaceae	Escherichia	Escherichia coli	Escherichia coli
GCF_009728935	NZ_CP034235.1	1778678	Bacteria	Bacillota	Bacilli	Bacillales	Paenibacillaceae	Paenibacillus	Paenibacillus psychroresistens	Paenibacillus psychroresistens
GCF_029872235	NZ_CP127188.1	1639	Bacteria	Bacillota	Bacilli	Bacillales	Listeriaceae	Listeria	Listeria monocytogenes	Listeria monocytogenes
GCF_032259785	NZ_CP135194.1	747	Bacteria	Pseudomonadota	Gammaproteobacteria	Pasteurellales	Pasteurellaceae	Pasteurella	Pasteurella multocida	Pasteurella multocida
GCF_030347135	NZ_CP126942.1	3050629	Bacteria	Pseudomonadota	Gammaproteobacteria	Enterobacterales	Enterobacteriaceae	Escherichia	Escherichia coli	Escherichia coli O1:K1:H7
GCF_000195855	NC_002677.1	272631	Bacteria	Actinomycetota	Actinomycetes	Mycobacteriales	Mycobacteriaceae	Mycobacterium	Mycobacterium leprae	Mycobacterium leprae TN
GCF_900638655	NZ_LR134531.1	82985	Bacteria	Pseudomonadota	Gammaproteobacteria	Enterobacterales	Budviciaceae	Pragia	Pragia fontium	Pragia fontium
GCF_017086405	NZ_CP070973.1	1778	Bacteria	Actinomycetota	Actinomycetes	Mycobacteriales	Mycobacteriaceae	Mycobacterium	Mycobacterium gordonae	Mycobacterium gordonae
GCF_009730675	NZ_CP046374.1	96345	Bacteria	Bacteroidota	Flavobacteriia	Flavobacteriales	Flavobacteriaceae	Flavobacterium	Flavobacterium psychrophilum	Flavobacterium psychrophilum
GCF_029866925	NZ_CP119172.1	59310	Bacteria	Bacillota	Bacilli	Lactobacillales	Streptococcaceae	Streptococcus	Streptococcus macedonicus	Streptococcus macedonicus
GCF_030758795	NZ_CP132372.1	1280	Bacteria	Bacillota	Bacilli	Bacillales	Staphylococcaceae	Staphylococcus	Staphylococcus aureus	Staphylococcus aureus
GCF_003851225	NZ_CP027743.1	86192	Bacteria	Pseudomonadota	Gammaproteobacteria	Pseudomonadales	Pseudomonadaceae	Pseudomonas	Pseudomonas chlororaphis	Pseudomonas chlororaphis subsp. aurantiaca
GCF_900639455	NZ_LR135293.1	1352	Bacteria	Bacillota	Bacilli	Lactobacillales	Enterococcaceae	Enterococcus	Enterococcus faecium	Enterococcus faecium
GCF_001886855	NZ_CP013197.1	2133	Bacteria	Mycoplasmatota	Mollicutes	Entomoplasmatales	Spiroplasmataceae	Spiroplasma	Spiroplasma citri	Spiroplasma citri
GCF_019856355	NZ_CP082198.1	1307	Bacteria	Bacillota	Bacilli	Lactobacillales	Streptococcaceae	Streptococcus	Streptococcus suis	Streptococcus suis
GCF_032084765	NZ_CP134942.1	29562	Bacteria	Mycoplasmatota	Mollicutes	Mycoplasmatales	Mycoplasmataceae	Mesomycoplasma	Mesomycoplasma ovipneumoniae	Mesomycoplasma ovipneumoniae
GCF_028752015	NZ_CP082213.1	56453	Bacteria	Pseudomonadota	Gammaproteobacteria	Xanthomonadales	Xanthomonadaceae	Xanthomonas	Xanthomonas cucurbitae	Xanthomonas cucurbitae
GCF_013046785	NZ_CP053189.1	2726118	Bacteria	Actinomycetota	Actinomycetes	Kitasatosporales	Streptomycetaceae	Streptomyces	Streptomyces argyrophyllae	Streptomyces argyrophyllae
GCF_009728755	NZ_CP033112.1	1280	Bacteria	Bacillota	Bacilli	Bacillales	Staphylococcaceae	Staphylococcus	Staphylococcus aureus	Staphylococcus aureus
GCF_000698805	NZ_CP006696.1	155920	Bacteria	Pseudomonadota	Gammaproteobacteria	Xanthomonadales	Xanthomonadaceae	Xylella	Xylella fastidiosa	Xylella fastidiosa subsp. sandyi Ann-1
GCF_018255815	NZ_CP073771.1	158836	Bacteria	Pseudomonadota	Gammaproteobacteria	Enterobacterales	Enterobacteriaceae	Enterobacter	Enterobacter hormaechei	Enterobacter hormaechei
GCF_003268535	NZ_CP047019.1	1848900	Bacteria	Actinomycetota	Actinomycetes	Kitasatosporales	Streptomycetaceae	Streptomyces	Streptomyces sp. ST1015	Streptomyces sp. ST1015
GCF_015134935	NZ_AP022389.1	1639133	Bacteria	Pseudomonadota	Gammaproteobacteria	Enterobacterales	Enterobacteriaceae	Citrobacter	Citrobacter portucalensis	Citrobacter portucalensis
GCF_011602425	NZ_CP050012.1	644	Bacteria	Pseudomonadota	Gammaproteobacteria	Aeromonadales	Aeromonadaceae	Aeromonas	Aeromonas hydrophila	Aeromonas hydrophila
GCF_020544445	NZ_CP066125.1	654	Bacteria	Pseudomonadota	Gammaproteobacteria	Aeromonadales	Aeromonadaceae	Aeromonas	Aeromonas veronii	Aeromonas veronii
GCF_002007605	NZ_CP019799.1	1945512	Bacteria	Pseudomonadota	Gammaproteobacteria	Cellvibrionales	Cellvibrionaceae	Cellvibrio	Cellvibrio sp. PSBB023	Cellvibrio sp. PSBB023
GCF_025159115	NZ_CP104077.1	562	Bacteria	Pseudomonadota	Gammaproteobacteria	Enterobacterales	Enterobacteriaceae	Escherichia	Escherichia coli	Escherichia coli
GCF_018309125	NZ_CP072766.1	1396	Bacteria	Bacillota	Bacilli	Bacillales	Bacillaceae	Bacillus	Bacillus cereus	Bacillus cereus
GCF_016127595	NZ_CP066022.1	285729	Bacteria	Fusobacteriota	Fusobacteriia	Fusobacteriales	Fusobacteriaceae	Fusobacterium	Fusobacterium canifelinum	Fusobacterium canifelinum
GCF_026636195	NZ_CP113230.1	287	Bacteria	Pseudomonadota	Gammaproteobacteria	Pseudomonadales	Pseudomonadaceae	Pseudomonas	Pseudomonas aeruginosa	Pseudomonas aeruginosa
GCF_001636945	NZ_CP119133.1	710705	Bacteria	Actinomycetota	Actinomycetes	Kitasatosporales	Streptomycetaceae	Streptomyces	Streptomyces sp. FXJ1.172	Streptomyces sp. FXJ1.172
GCF_009763185	NZ_CP046756.1	676	Bacteria	Pseudomonadota	Gammaproteobacteria	Vibrionales	Vibrionaceae	Vibrio	Vibrio fluvialis	Vibrio fluvialis
GCF_900636795	NZ_LR134315.1	562	Bacteria	Pseudomonadota	Gammaproteobacteria	Enterobacterales	Enterobacteriaceae	Escherichia	Escherichia coli	Escherichia coli
GCF_013726615	NZ_CP056245.1	546	Bacteria	Pseudomonadota	Gammaproteobacteria	Enterobacterales	Enterobacteriaceae	Citrobacter	Citrobacter freundii	Citrobacter freundii
GCF_003595345	NZ_CP023076.1	985002	Bacteria	Bacillota	Bacilli	Bacillales	Staphylococcaceae	Staphylococcus	Staphylococcus argenteus	Staphylococcus argenteus
GCF_017751165	NZ_CP046926.1	159	Bacteria	Spirochaetota	Spirochaetia	Brachyspirales	Brachyspiraceae	Brachyspira	Brachyspira hyodysenteriae	Brachyspira hyodysenteriae
GCF_014863765	NZ_CP062247.1	562	Bacteria	Pseudomonadota	Gammaproteobacteria	Enterobacterales	Enterobacteriaceae	Escherichia	Escherichia coli	Escherichia coli
GCF_032401055	NZ_CP135529.1	3076039	Bacteria	Pseudomonadota	Alphaproteobacteria	Hyphomicrobiales	Nitrobacteraceae	Tardiphaga	Tardiphaga sp. 709	Tardiphaga sp. 709
GCF_030014085	NZ_CP118832.1	1280	Bacteria	Bacillota	Bacilli	Bacillales	Staphylococcaceae	Staphylococcus	Staphylococcus aureus	Staphylococcus aureus
GCF_005222045	NZ_CP028662.1	562	Bacteria	Pseudomonadota	Gammaproteobacteria	Enterobacterales	Enterobacteriaceae	Escherichia	Escherichia coli	Escherichia coli
GCF_030168005	NZ_CP096148.1	1642	Bacteria	Bacillota	Bacilli	Bacillales	Listeriaceae	Listeria	Listeria innocua	Listeria innocua
GCF_900234395	NZ_LT960790.1	1599	Bacteria	Bacillota	Bacilli	Lactobacillales	Lactobacillaceae	Latilactobacillus	Latilactobacillus sakei	Latilactobacillus sakei
GCF_900096765	NZ_LT615228.1	576610	Bacteria	Pseudomonadota	Betaproteobacteria	Burkholderiales	Burkholderiaceae	Polynucleobacter	Polynucleobacter necessarius	Polynucleobacter necessarius
GCF_013467605	NZ_CP058331.1	287	Bacteria	Pseudomonadota	Gammaproteobacteria	Pseudomonadales	Pseudomonadaceae	Pseudomonas	Pseudomonas aeruginosa	Pseudomonas aeruginosa
GCF_024664015	NZ_CP100233.1	337	Bacteria	Pseudomonadota	Betaproteobacteria	Burkholderiales	Burkholderiaceae	Burkholderia	Burkholderia glumae	Burkholderia glumae
GCF_000007725	NC_004545.1	224915	Bacteria	Pseudomonadota	Gammaproteobacteria	Enterobacterales	Erwiniaceae	Buchnera	Buchnera aphidicola	Buchnera aphidicola str. Bp (Baizongia pistaciae)
GCF_013267255	NZ_CP053951.1	1396	Bacteria	Bacillota	Bacilli	Bacillales	Bacillaceae	Bacillus	Bacillus cereus	Bacillus cereus
GCF_026647995	NZ_CP085645.1	1719	Bacteria	Actinomycetota	Actinomycetes	Mycobacteriales	Corynebacteriaceae	Corynebacterium	Corynebacterium pseudotuberculosis	Corynebacterium pseudotuberculosis
GCF_900660485	NZ_LR214951.1	2120	Bacteria	Mycoplasmatota	Mollicutes	Mycoplasmatales	Mycoplasmataceae	Mesomycoplasma	Mesomycoplasma neurolyticum	Mesomycoplasma neurolyticum
GCF_030127445	NZ_CP107038.1	1313	Bacteria	Bacillota	Bacilli	Lactobacillales	Streptococcaceae	Streptococcus	Streptococcus pneumoniae	Streptococcus pneumoniae
GCF_000284015	NC_016943.1	1146883	Bacteria	Actinomycetota	Actinomycetes	Geodermatophilales	Geodermatophilaceae	Blastococcus	Blastococcus saxobsidens	Blastococcus saxobsidens DD2
GCF_001611955	NZ_CP013911.1	1283	Bacteria	Bacillota	Bacilli	Bacillales	Staphylococcaceae	Staphylococcus	Staphylococcus haemolyticus	Staphylococcus haemolyticus
GCF_029011255	NZ_CP118048.1	1351	Bacteria	Bacillota	Bacilli	Lactobacillales	Enterococcaceae	Enterococcus	Enterococcus faecalis	Enterococcus faecalis
GCF_002804105	NZ_CP024964.1	81459	Bacteria	Mycoplasmatota	Mollicutes	Entomoplasmatales	Entomoplasmataceae	Mesoplasma	Mesoplasma melaleucae	Mesoplasma melaleucae
GCF_016745155	NZ_CP054844.1	287	Bacteria	Pseudomonadota	Gammaproteobacteria	Pseudomonadales	Pseudomonadaceae	Pseudomonas	Pseudomonas aeruginosa	Pseudomonas aeruginosa
GCF_025369915	NZ_CP104539.1	562	Bacteria	Pseudomonadota	Gammaproteobacteria	Enterobacterales	Enterobacteriaceae	Escherichia	Escherichia coli	Escherichia coli
GCF_002208805	NZ_CP022096.2	170573	Bacteria	Bacillota	Bacilli	Bacillales	Staphylococcaceae	Staphylococcus	Staphylococcus pettenkoferi	Staphylococcus pettenkoferi
GCF_000221645	NC_017191.1	1034836	Bacteria	Bacillota	Bacilli	Bacillales	Bacillaceae	Bacillus	Bacillus amyloliquefaciens	Bacillus amyloliquefaciens XH7
GCF_030687695	NZ_CP117444.1	2954087	Bacteria	Pseudomonadota	Gammaproteobacteria	Pseudomonadales	Pseudomonadaceae	Pseudomonas	Pseudomonas sp. FP2254	Pseudomonas sp. FP2254
GCF_000832825	NZ_CP009600.1	1428	Bacteria	Bacillota	Bacilli	Bacillales	Bacillaceae	Bacillus	Bacillus thuringiensis	Bacillus thuringiensis
GCF_019357535	NZ_CP079955.1	2860396	Bacteria	Bacillota	Bacilli	Bacillales	Staphylococcaceae	Macrococcus	Macrococcus sp. 19Msa1099	Macrococcus sp. 19Msa1099
GCF_024749425	NZ_CP087325.1	470	Bacteria	Pseudomonadota	Gammaproteobacteria	Moraxellales	Moraxellaceae	Acinetobacter	Acinetobacter baumannii	Acinetobacter baumannii
GCF_000761175	NZ_CP009534.1	470	Bacteria	Pseudomonadota	Gammaproteobacteria	Moraxellales	Moraxellaceae	Acinetobacter	Acinetobacter baumannii	Acinetobacter baumannii
GCF_002370355	NZ_AP017929.1	1423833	Bacteria	Bacillota	Bacilli	Lactobacillales	Lactobacillaceae	Latilactobacillus	Latilactobacillus sakei	Latilactobacillus sakei subsp. sakei DSM 20017 = JCM 1157
GCF_014217935	NZ_CP060117.1	624	Bacteria	Pseudomonadota	Gammaproteobacteria	Enterobacterales	Enterobacteriaceae	Shigella	Shigella sonnei	Shigella sonnei
GCF_003864055	NZ_CP034232.1	115981	Bacteria	Pseudomonadota	Gammaproteobacteria	Enterobacterales	Enterobacteriaceae	Salmonella	Salmonella enterica	Salmonella enterica subsp. enterica serovar Montevideo
GCF_003719775	NZ_CP033510.1	623	Bacteria	Pseudomonadota	Gammaproteobacteria	Enterobacterales	Enterobacteriaceae	Shigella	Shigella flexneri	Shigella flexneri
GCF_009912035	NZ_CP047778.1	1280	Bacteria	Bacillota	Bacilli	Bacillales	Staphylococcaceae	Staphylococcus	Staphylococcus aureus	Staphylococcus aureus
GCF_000172795	NZ_CP020947.1	2020312	Bacteria	Pseudomonadota	Alphaproteobacteria	Hyphomicrobiales	Rhizobiaceae	Rhizobium	Rhizobium sp. CIAT894	Rhizobium sp. CIAT894
GCF_009664475	NZ_CP045931.1	1313	Bacteria	Bacillota	Bacilli	Lactobacillales	Streptococcaceae	Streptococcus	Streptococcus pneumoniae	Streptococcus pneumoniae
GCF_019802725	NZ_CP081924.1	34085	Bacteria	Bacteroidota	Flavobacteriia	Flavobacteriales	Weeksellaceae	Riemerella	Riemerella anatipestifer	Riemerella anatipestifer
GCF_003612795	NZ_CP024811.1	272774	Bacteria	Pseudomonadota	Gammaproteobacteria	Oceanospirillales	Halomonadaceae	Halomonas	Halomonas alkaliphila	Halomonas alkaliphila
GCF_025583505	NZ_CP123251.1	587	Bacteria	Pseudomonadota	Gammaproteobacteria	Enterobacterales	Morganellaceae	Providencia	Providencia rettgeri	Providencia rettgeri
GCF_013170845	NZ_CP033367.1	935548	Bacteria	Pseudomonadota	Alphaproteobacteria	Hyphomicrobiales	Phyllobacteriaceae	Mesorhizobium	Mesorhizobium loti	Mesorhizobium loti R88b
GCF_002393245	NZ_CP023527.1	545	Bacteria	Pseudomonadota	Gammaproteobacteria	Enterobacterales	Enterobacteriaceae	Citrobacter	Citrobacter koseri	Citrobacter koseri
GCF_019285595	NZ_CP079094.1	2856608	Bacteria	Pseudomonadota	Gammaproteobacteria	Legionellales	Coxiellaceae	Rickettsiella	Rickettsiella endosymbiont of Dermanyssus gallinae	Rickettsiella endosymbiont of Dermanyssus gallinae
GCF_000090405	NC_014032.1	761659	Bacteria	Rhodothermota	Rhodothermia	Rhodothermales	Salinibacteraceae	Salinibacter	Salinibacter ruber	Salinibacter ruber M8
GCF_002354895	NZ_CP023439.1	2005884	Bacteria	Pseudomonadota	Betaproteobacteria	Rhodocyclales	Zoogloeaceae	Thauera	Thauera sp. K11	Thauera sp. K11
GCF_003966755	NZ_AP018005.1	676208	Bacteria	Pseudomonadota	Gammaproteobacteria	Legionellales	Coxiellaceae	Rickettsiella	Candidatus Rickettsiella viridis	Candidatus Rickettsiella viridis
GCF_019904295	NZ_CP065359.1	2793010	Bacteria	Pseudomonadota	Alphaproteobacteria	Rhodobacterales	Roseobacteraceae	Ruegeria	Ruegeria sp. SCSIO 43209	Ruegeria sp. SCSIO 43209
GCF_013177435	NZ_CP053627.1	1444770	Bacteria	Pseudomonadota	Gammaproteobacteria	Xanthomonadales	Xanthomonadaceae	Xylella	Xylella taiwanensis	Xylella taiwanensis
GCF_013348905	NZ_CP054720.1	573	Bacteria	Pseudomonadota	Gammaproteobacteria	Enterobacterales	Enterobacteriaceae	Klebsiella	Klebsiella pneumoniae	Klebsiella pneumoniae
GCF_014191545	NZ_AP023361.1	708113	Bacteria	Pseudomonadota	Alphaproteobacteria	Hyphomicrobiales	unclassified Hyphomicrobiales family	Terrihabitans	Terrihabitans soli	Terrihabitans soli
GCF_001900245	NZ_CP017813.1	48003	Bacteria	Mycoplasmatota	Mollicutes	Mycoplasmatales	Mycoplasmataceae	Mycoplasmopsis	Mycoplasmopsis pullorum	Mycoplasmopsis pullorum
GCF_020735525	NZ_CP085923.1	210	Bacteria	Campylobacterota	Epsilonproteobacteria	Campylobacterales	Helicobacteraceae	Helicobacter	Helicobacter pylori	Helicobacter pylori
GCF_023586765	NZ_CP097778.1	1406	Bacteria	Bacillota	Bacilli	Bacillales	Paenibacillaceae	Paenibacillus	Paenibacillus polymyxa	Paenibacillus polymyxa
GCF_001685645	NZ_CP016371.1	492670	Bacteria	Bacillota	Bacilli	Bacillales	Bacillaceae	Bacillus	Bacillus velezensis	Bacillus velezensis
GCF_016775885	NZ_CP068829.1	562	Bacteria	Pseudomonadota	Gammaproteobacteria	Enterobacterales	Enterobacteriaceae	Escherichia	Escherichia coli	Escherichia coli
GCF_016839205	NZ_CP069297.1	58097	Bacteria	Pseudomonadota	Gammaproteobacteria	Enterobacterales	Enterobacteriaceae	Salmonella	Salmonella enterica	Salmonella enterica subsp. enterica serovar Bovismorbificans
GCF_019334665	NZ_CP079736.1	562	Bacteria	Pseudomonadota	Gammaproteobacteria	Enterobacterales	Enterobacteriaceae	Escherichia	Escherichia coli	Escherichia coli
GCF_025642315	NZ_CP106786.1	573	Bacteria	Pseudomonadota	Gammaproteobacteria	Enterobacterales	Enterobacteriaceae	Klebsiella	Klebsiella pneumoniae	Klebsiella pneumoniae
GCF_000756525	NZ_CP009426.1	1773	Bacteria	Actinomycetota	Actinomycetes	Mycobacteriales	Mycobacteriaceae	Mycobacterium	Mycobacterium tuberculosis	Mycobacterium tuberculosis
GCF_032297255	NZ_CP135215.1	562	Bacteria	Pseudomonadota	Gammaproteobacteria	Enterobacterales	Enterobacteriaceae	Escherichia	Escherichia coli	Escherichia coli
GCF_900660605	NZ_LR215024.1	171285	Bacteria	Mycoplasmatota	Mollicutes	Mycoplasmatales	Mycoplasmataceae	Mycoplasmopsis	Mycoplasmopsis glycophila	Mycoplasmopsis glycophila
GCF_013373795	NZ_CP088022.1	2748629	Bacteria	Pseudomonadota	Alphaproteobacteria	Hyphomicrobiales	Nitrobacteraceae	Bradyrhizobium	Bradyrhizobium quebecense	Bradyrhizobium quebecense
GCF_018687615	NZ_CP061299.1	2689107	Bacteria	Pseudomonadota	Betaproteobacteria	Burkholderiales	Burkholderiaceae	Polynucleobacter	Polynucleobacter sp. MWH-CaK5	Polynucleobacter sp. MWH-CaK5
GCF_000970065	NZ_CP009530.1	1434106	Archaea	Euryarchaeota	Methanomicrobia	Methanosarcinales	Methanosarcinaceae	Methanosarcina	Methanosarcina barkeri	Methanosarcina barkeri 227
GCF_023546845	NZ_CP097367.1	562	Bacteria	Pseudomonadota	Gammaproteobacteria	Enterobacterales	Enterobacteriaceae	Escherichia	Escherichia coli	Escherichia coli
GCF_030370395	NZ_CP128532.1	75985	Bacteria	Pseudomonadota	Gammaproteobacteria	Pasteurellales	Pasteurellaceae	Mannheimia	Mannheimia haemolytica	Mannheimia haemolytica
GCF_009806715	NZ_CP047112.1	584	Bacteria	Pseudomonadota	Gammaproteobacteria	Enterobacterales	Morganellaceae	Proteus	Proteus mirabilis	Proteus mirabilis
GCF_007858515	NZ_CP041664.1	519450	Bacteria	Mycoplasmatota	Mollicutes	Mycoplasmatales	Mycoplasmataceae	Mycoplasma	Mycoplasma anserisalpingitidis	Mycoplasma anserisalpingitidis
GCF_000318565	NC_020944.1	1071755	Bacteria	Chlamydiota	Chlamydiia	Chlamydiales	Chlamydiaceae	Chlamydia	Chlamydia trachomatis	Chlamydia trachomatis A/7249
GCF_022812285	NZ_CP093300.1	2924032	Bacteria	Bacillota	Bacilli	Bacillales	Bacillaceae	Alkalihalobacillus	Alkalihalobacillus sp. LMS39	Alkalihalobacillus sp. LMS39
GCF_008728415	NZ_CP044258.1	573	Bacteria	Pseudomonadota	Gammaproteobacteria	Enterobacterales	Enterobacteriaceae	Klebsiella	Klebsiella pneumoniae	Klebsiella pneumoniae
GCF_001750865	NZ_CP011510.1	1773	Bacteria	Actinomycetota	Actinomycetes	Mycobacteriales	Mycobacteriaceae	Mycobacterium	Mycobacterium tuberculosis	Mycobacterium tuberculosis
GCF_002157125	NZ_CP021366.1	553814	Bacteria	Pseudomonadota	Betaproteobacteria	Burkholderiales	Comamonadaceae	Acidovorax	Acidovorax carolinensis	Acidovorax carolinensis
GCF_004154385	NZ_CP031635.1	1314	Bacteria	Bacillota	Bacilli	Lactobacillales	Streptococcaceae	Streptococcus	Streptococcus pyogenes	Streptococcus pyogenes
GCF_030762415	NZ_CP081439.1	235	Bacteria	Pseudomonadota	Alphaproteobacteria	Hyphomicrobiales	Brucellaceae	Brucella	Brucella abortus	Brucella abortus
GCF_027925625	NZ_AP027165.1	562	Bacteria	Pseudomonadota	Gammaproteobacteria	Enterobacterales	Enterobacteriaceae	Escherichia	Escherichia coli	Escherichia coli
GCF_021869665	NZ_CP091486.1	2912629	Bacteria	Pseudomonadota	Gammaproteobacteria	Enterobacterales	Enterobacteriaceae	Enterobacter	Enterobacter cloacae complex sp. ECL411	Enterobacter cloacae complex sp. ECL411
GCF_003491385	NZ_CP030357.1	146919	Bacteria	Rhodothermota	Rhodothermia	Rhodothermales	Salinibacteraceae	Salinibacter	Salinibacter ruber	Salinibacter ruber
GCF_001678905	NZ_CP012117.1	1630135	Bacteria	Actinomycetota	Actinomycetes	Micrococcales	Dermabacteraceae	Dermabacter	Dermabacter vaginalis	Dermabacter vaginalis
GCF_003073535	NZ_CP029040.1	28150	Bacteria	Pseudomonadota	Gammaproteobacteria	Enterobacterales	Enterobacteriaceae	Salmonella	Salmonella enterica	Salmonella enterica subsp. enterica serovar Senftenberg
GCF_009763505	NZ_CP046778.1	670	Bacteria	Pseudomonadota	Gammaproteobacteria	Vibrionales	Vibrionaceae	Vibrio	Vibrio parahaemolyticus	Vibrio parahaemolyticus
GCF_017743135	NZ_CP072496.1	573	Bacteria	Pseudomonadota	Gammaproteobacteria	Enterobacterales	Enterobacteriaceae	Klebsiella	Klebsiella pneumoniae	Klebsiella pneumoniae
GCF_000015185	NC_008750.1	351745	Bacteria	Pseudomonadota	Gammaproteobacteria	Alteromonadales	Shewanellaceae	Shewanella	Shewanella sp. W3-18-1	Shewanella sp. W3-18-1
GCF_000623295	NZ_CP007258.1	1244118	Bacteria	Pseudomonadota	Gammaproteobacteria	Enterobacterales	Enterobacteriaceae	Salmonella	Salmonella enterica	Salmonella enterica subsp. enterica serovar Enteritidis str. EC20110360
GCF_030016165	NZ_CP133164.1	2614538	Bacteria	Pseudomonadota	Gammaproteobacteria	Pseudomonadales	Pseudomonadaceae	Pseudomonas	Pseudomonas piscis	Pseudomonas piscis
GCF_021278925	NZ_CP061005.1	47770	Bacteria	Bacillota	Bacilli	Lactobacillales	Lactobacillaceae	Lactobacillus	Lactobacillus crispatus	Lactobacillus crispatus
GCF_001606295	NZ_CP014955.1	36809	Bacteria	Actinomycetota	Actinomycetes	Mycobacteriales	Mycobacteriaceae	Mycobacteroides	Mycobacteroides abscessus	Mycobacteroides abscessus
GCF_025559785	NZ_CP094795.1	1280	Bacteria	Bacillota	Bacilli	Bacillales	Staphylococcaceae	Staphylococcus	Staphylococcus aureus	Staphylococcus aureus
GCF_016889005	NZ_CP069444.1	29347	Bacteria	Bacillota	Clostridia	Eubacteriales	Lachnospiraceae	Lachnoclostridium	[Clostridium] scindens	[Clostridium] scindens
GCF_024181485	NZ_CP051523.1	158	Bacteria	Spirochaetota	Spirochaetia	Spirochaetales	Treponemataceae	Treponema	Treponema denticola	Treponema denticola
GCF_009648855	NZ_CP045767.1	2664899	Bacteria	Pseudomonadota	Gammaproteobacteria	Pseudomonadales	Pseudomonadaceae	Pseudomonas	Pseudomonas sp. CFSAN084952	Pseudomonas sp. CFSAN084952
GCF_001975345	NZ_CP019407.1	1242089	Bacteria	Pseudomonadota	Gammaproteobacteria	Enterobacterales	Enterobacteriaceae	Salmonella	Salmonella enterica	Salmonella enterica subsp. enterica serovar Borreze str. SA20041063
GCF_902810445	NZ_LR778175.1	553981	Bacteria	Pseudomonadota	Gammaproteobacteria	Chromatiales	Chromatiaceae	Candidatus Nitrosacidococcus	Candidatus Nitrosacidococcus tergens	Candidatus Nitrosacidococcus tergens
GCF_014843275	NZ_CP062124.1	1639	Bacteria	Bacillota	Bacilli	Bacillales	Listeriaceae	Listeria	Listeria monocytogenes	Listeria monocytogenes
GCF_030063925	NZ_CP125879.1	678932	Bacteria	Actinomycetota	Actinomycetes	Micrococcales	Micrococcaceae	Auritidibacter	Auritidibacter ignavus	Auritidibacter ignavus
GCF_008033705	NZ_CP042937.1	2603820	Archaea	Euryarchaeota	Methanobacteria	Methanobacteriales	Methanobacteriaceae	Methanothermobacter	Methanothermobacter sp. KEPCO-1	Methanothermobacter sp. KEPCO-1
GCF_000318785	NC_020940.1	1071767	Bacteria	Chlamydiota	Chlamydiia	Chlamydiales	Chlamydiaceae	Chlamydia	Chlamydia trachomatis	Chlamydia trachomatis Ia/SotonIa3
GCF_015693865	NZ_CP065147.1	584	Bacteria	Pseudomonadota	Gammaproteobacteria	Enterobacterales	Morganellaceae	Proteus	Proteus mirabilis	Proteus mirabilis
GCF_030708495	NZ_CP096110.1	562	Bacteria	Pseudomonadota	Gammaproteobacteria	Enterobacterales	Enterobacteriaceae	Escherichia	Escherichia coli	Escherichia coli
GCF_003285085	NZ_CP030150.1	492670	Bacteria	Bacillota	Bacilli	Bacillales	Bacillaceae	Bacillus	Bacillus velezensis	Bacillus velezensis
GCF_000050405	NC_006831.1	302409	Bacteria	Pseudomonadota	Alphaproteobacteria	Rickettsiales	Anaplasmataceae	Ehrlichia	Ehrlichia ruminantium	Ehrlichia ruminantium str. Gardel
GCF_016755955	NZ_AP024259.1	1138383	Bacteria	Actinomycetota	Actinomycetes	Mycobacteriales	Mycobacteriaceae	Mycobacterium	Mycobacterium paraintracellulare	Mycobacterium paraintracellulare
GCF_001021385	NZ_CP011773.1	1545728	Bacteria	Actinomycetota	Actinomycetes	Mycobacteriales	Mycobacteriaceae	Mycobacterium	Mycobacterium sp. EPa45	Mycobacterium sp. EPa45
GCF_001886355	NZ_CP018063.1	1570939	Bacteria	Actinomycetota	Actinomycetes	Mycobacteriales	Nocardiaceae	Rhodococcus	Rhodococcus sp. 2G	Rhodococcus sp. 2G
GCF_022468835	NZ_CP091354.1	470	Bacteria	Pseudomonadota	Gammaproteobacteria	Moraxellales	Moraxellaceae	Acinetobacter	Acinetobacter baumannii	Acinetobacter baumannii
GCF_008693365	NZ_CP044064.1	633	Bacteria	Pseudomonadota	Gammaproteobacteria	Enterobacterales	Yersiniaceae	Yersinia	Yersinia pseudotuberculosis	Yersinia pseudotuberculosis
GCF_014295235	NZ_CP060061.1	562	Bacteria	Pseudomonadota	Gammaproteobacteria	Enterobacterales	Enterobacteriaceae	Escherichia	Escherichia coli	Escherichia coli
GCF_014303735	NZ_CP060296.1	2762323	Bacteria	Pseudomonadota	Betaproteobacteria	Burkholderiales	Comamonadaceae	Variovorax	Variovorax sp. PAMC28562	Variovorax sp. PAMC28562
GCF_003073555	NZ_CP029038.1	28150	Bacteria	Pseudomonadota	Gammaproteobacteria	Enterobacterales	Enterobacteriaceae	Salmonella	Salmonella enterica	Salmonella enterica subsp. enterica serovar Senftenberg
GCF_030037135	NZ_CP124481.1	562	Bacteria	Pseudomonadota	Gammaproteobacteria	Enterobacterales	Enterobacteriaceae	Escherichia	Escherichia coli	Escherichia coli
GCF_024759565	NZ_CP103197.1	821	Bacteria	Bacteroidota	Bacteroidia	Bacteroidales	Bacteroidaceae	Phocaeicola	Phocaeicola vulgatus	Phocaeicola vulgatus
GCF_016904655	NZ_CP070170.1	562	Bacteria	Pseudomonadota	Gammaproteobacteria	Enterobacterales	Enterobacteriaceae	Escherichia	Escherichia coli	Escherichia coli
GCF_016591975	NZ_AP024169.1	2785025	Bacteria	Bacillota	Clostridia	Eubacteriales	Lachnospiraceae	Anaeromicropila	Anaeromicropila herbilytica	Anaeromicropila herbilytica
GCF_024498935	NZ_CP092733.1	363952	Bacteria	Pseudomonadota	Betaproteobacteria	Burkholderiales	Comamonadaceae	Comamonas	Comamonas thiooxydans	Comamonas thiooxydans
GCF_023935825	NZ_CP098762.1	185951	Bacteria	Pseudomonadota	Alphaproteobacteria	Sphingomonadales	Sphingomonadaceae	Sphingomonas	Sphingomonas aerolata	Sphingomonas aerolata
GCF_003073595	NZ_CP029039.1	115981	Bacteria	Pseudomonadota	Gammaproteobacteria	Enterobacterales	Enterobacteriaceae	Salmonella	Salmonella enterica	Salmonella enterica subsp. enterica serovar Montevideo
GCF_030845395	NZ_CP132606.1	573	Bacteria	Pseudomonadota	Gammaproteobacteria	Enterobacterales	Enterobacteriaceae	Klebsiella	Klebsiella pneumoniae	Klebsiella pneumoniae
GCF_002447395	NZ_CP023599.1	1773	Bacteria	Actinomycetota	Actinomycetes	Mycobacteriales	Mycobacteriaceae	Mycobacterium	Mycobacterium tuberculosis	Mycobacterium tuberculosis
GCF_023586825	NZ_CP097784.1	492670	Bacteria	Bacillota	Bacilli	Bacillales	Bacillaceae	Bacillus	Bacillus velezensis	Bacillus velezensis
GCF_900234355	NZ_LT960781.1	1599	Bacteria	Bacillota	Bacilli	Lactobacillales	Lactobacillaceae	Latilactobacillus	Latilactobacillus sakei	Latilactobacillus sakei
GCF_022811705	NZ_CP094528.1	2929802	Bacteria	Actinomycetota	Actinomycetes	Micrococcales	Microbacteriaceae	Agromyces	Agromyces larvae	Agromyces larvae
GCF_030053735	NZ_CP125672.1	29507	Bacteria	Spirochaetota	Spirochaetia	Leptospirales	Leptospiraceae	Leptospira	Leptospira kirschneri	Leptospira kirschneri
GCF_031851625	NZ_CP134674.1	550	Bacteria	Pseudomonadota	Gammaproteobacteria	Enterobacterales	Enterobacteriaceae	Enterobacter	Enterobacter cloacae	Enterobacter cloacae
GCF_031326025	NZ_CP133705.1	1648923	Bacteria	Bacillota	Bacilli	Bacillales	Bacillaceae	Bacillus	Bacillus paralicheniformis	Bacillus paralicheniformis
GCF_949789875	NZ_OX460960.1	1311	Bacteria	Bacillota	Bacilli	Lactobacillales	Streptococcaceae	Streptococcus	Streptococcus agalactiae	Streptococcus agalactiae
GCF_017161545	NZ_CP066794.1	552	Bacteria	Pseudomonadota	Gammaproteobacteria	Enterobacterales	Erwiniaceae	Erwinia	Erwinia amylovora	Erwinia amylovora
GCF_019856315	NZ_CP082203.1	1307	Bacteria	Bacillota	Bacilli	Lactobacillales	Streptococcaceae	Streptococcus	Streptococcus suis	Streptococcus suis
GCF_012295525	NZ_CP051167.1	2064643	Bacteria	Cyanobacteriota	Cyanophyceae	Oscillatoriales	Microcoleaceae	Oxynema	Oxynema aestuarii	Oxynema aestuarii AP17
GCF_002847445	NZ_CP025430.1	1077935	Bacteria	Pseudomonadota	Alphaproteobacteria	Rhodobacterales	Paracoccaceae	Paracoccus	Paracoccus zhejiangensis	Paracoccus zhejiangensis
GCF_020883495	NZ_CP086610.1	352475	Bacteria	Pseudomonadota	Alphaproteobacteria	Hyphomicrobiales	Rhizobiaceae	Shinella	Shinella zoogloeoides	Shinella zoogloeoides
GCF_020190405	NZ_CP080246.1	562	Bacteria	Pseudomonadota	Gammaproteobacteria	Enterobacterales	Enterobacteriaceae	Escherichia	Escherichia coli	Escherichia coli
GCF_029543005	NZ_CP071125.1	1590	Bacteria	Bacillota	Bacilli	Lactobacillales	Lactobacillaceae	Lactiplantibacillus	Lactiplantibacillus plantarum	Lactiplantibacillus plantarum
GCF_003812465	NZ_CP033809.1	2420309	Bacteria	Bacillota	Bacilli	Lactobacillales	Streptococcaceae	Streptococcus	Streptococcus sp. FDAARGOS_521	Streptococcus sp. FDAARGOS_521
GCF_022405655	NZ_CP062398.1	1280	Bacteria	Bacillota	Bacilli	Bacillales	Staphylococcaceae	Staphylococcus	Staphylococcus aureus	Staphylococcus aureus
GCF_031202895	NZ_CP101992.1	1311	Bacteria	Bacillota	Bacilli	Lactobacillales	Streptococcaceae	Streptococcus	Streptococcus agalactiae	Streptococcus agalactiae
GCF_009734185	NZ_CP046393.1	2070537	Bacteria	Pseudomonadota	Alphaproteobacteria	Rhodospirillales	Acetobacteraceae	Commensalibacter	Commensalibacter melissae	Commensalibacter melissae
GCF_003020005	NZ_CP020093.1	1590	Bacteria	Bacillota	Bacilli	Lactobacillales	Lactobacillaceae	Lactiplantibacillus	Lactiplantibacillus plantarum	Lactiplantibacillus plantarum
GCF_900097105	NZ_LT629973.1	1679444	Bacteria	Verrucomicrobiota	Verrucomicrobiae	Verrucomicrobiales	Akkermansiaceae	Akkermansia	Akkermansia glycaniphila	Akkermansia glycaniphila
GCF_025808275	NZ_CP060670.1	28901	Bacteria	Pseudomonadota	Gammaproteobacteria	Enterobacterales	Enterobacteriaceae	Salmonella	Salmonella enterica	Salmonella enterica
GCF_022869885	NZ_CP094999.1	1134687	Bacteria	Pseudomonadota	Gammaproteobacteria	Enterobacterales	Enterobacteriaceae	Klebsiella	Klebsiella michiganensis	Klebsiella michiganensis
GCF_022670795	NZ_CP093395.1	287	Bacteria	Pseudomonadota	Gammaproteobacteria	Pseudomonadales	Pseudomonadaceae	Pseudomonas	Pseudomonas aeruginosa	Pseudomonas aeruginosa
GCF_000959605	NZ_CP010017.1	1249664	Bacteria	Pseudomonadota	Betaproteobacteria	Burkholderiales	Burkholderiaceae	Burkholderia	Burkholderia thailandensis	Burkholderia thailandensis 34
GCF_022405275	NZ_CP062358.1	1280	Bacteria	Bacillota	Bacilli	Bacillales	Staphylococcaceae	Staphylococcus	Staphylococcus aureus	Staphylococcus aureus
GCF_000014405	NC_008529.1	321956	Bacteria	Bacillota	Bacilli	Lactobacillales	Lactobacillaceae	Lactobacillus	Lactobacillus delbrueckii	Lactobacillus delbrueckii subsp. bulgaricus ATCC BAA-365
GCF_024266305	NZ_CP100691.1	90371	Bacteria	Pseudomonadota	Gammaproteobacteria	Enterobacterales	Enterobacteriaceae	Salmonella	Salmonella enterica	Salmonella enterica subsp. enterica serovar Typhimurium
GCF_018604665	NZ_CP071144.1	148942	Bacteria	Bacillota	Bacilli	Lactobacillales	Streptococcaceae	Streptococcus	Streptococcus equi	Streptococcus equi subsp. equi
GCF_022468295	NZ_CP091347.1	470	Bacteria	Pseudomonadota	Gammaproteobacteria	Moraxellales	Moraxellaceae	Acinetobacter	Acinetobacter baumannii	Acinetobacter baumannii
GCF_902459825	NZ_LR699570.1	1765	Bacteria	Actinomycetota	Actinomycetes	Mycobacteriales	Mycobacteriaceae	Mycobacterium	Mycobacterium tuberculosis	Mycobacterium tuberculosis variant bovis
GCF_028993595	NZ_CP118614.1	3061629	Bacteria	Actinomycetota	Actinomycetes	Streptosporangiales	Nocardiopsaceae	Nocardiopsis	Nocardiopsis sp. HUAS JQ3	Nocardiopsis sp. HUAS JQ3
GCF_030295845	NZ_AP027302.1	1351	Bacteria	Bacillota	Bacilli	Lactobacillales	Enterococcaceae	Enterococcus	Enterococcus faecalis	Enterococcus faecalis
GCF_017357205	NZ_CP071599.1	520	Bacteria	Pseudomonadota	Betaproteobacteria	Burkholderiales	Alcaligenaceae	Bordetella	Bordetella pertussis	Bordetella pertussis
GCF_003226735	NZ_CP029816.1	164514	Bacteria	Bacteroidota	Flavobacteriia	Flavobacteriales	Blattabacteriaceae	Blattabacterium	Blattabacterium punctulatus	Blattabacterium punctulatus
GCF_001987095	NZ_CP011722.1	520	Bacteria	Pseudomonadota	Betaproteobacteria	Burkholderiales	Alcaligenaceae	Bordetella	Bordetella pertussis	Bordetella pertussis
GCF_009684655	NZ_CP045472.1	1280	Bacteria	Bacillota	Bacilli	Bacillales	Staphylococcaceae	Staphylococcus	Staphylococcus aureus	Staphylococcus aureus
GCF_028623105	NZ_CP117698.1	149390	Bacteria	Pseudomonadota	Gammaproteobacteria	Enterobacterales	Enterobacteriaceae	Salmonella	Salmonella enterica	Salmonella enterica subsp. enterica serovar London
GCF_009828705	NZ_CP046531.1	111844	Bacteria	Pseudomonadota	Gammaproteobacteria	Pasteurellales	Pasteurellaceae	Mannheimia	Mannheimia pernigra	Mannheimia pernigra
GCF_000814305	NZ_CP010392.1	573	Bacteria	Pseudomonadota	Gammaproteobacteria	Enterobacterales	Enterobacteriaceae	Klebsiella	Klebsiella pneumoniae	Klebsiella pneumoniae
GCF_001693515	NZ_CP042968.1	190148	Bacteria	Pseudomonadota	Alphaproteobacteria	Hyphomicrobiales	Nitrobacteraceae	Bradyrhizobium	Bradyrhizobium paxllaeri	Bradyrhizobium paxllaeri
GCF_900095495	NZ_LT622246.1	1379690	Bacteria	Bacteroidota	Bacteroidia	Bacteroidales	Bacteroidaceae	Bacteroides	Bacteroides ovatus	Bacteroides ovatus V975
GCF_030077625	NZ_CP125996.1	2982699	Bacteria	Actinomycetota	Actinomycetes	Mycobacteriales	Gordoniaceae	Gordonia	Gordonia sp. L191	Gordonia sp. L191
GCF_013748855	NZ_CP056505.1	546	Bacteria	Pseudomonadota	Gammaproteobacteria	Enterobacterales	Enterobacteriaceae	Citrobacter	Citrobacter freundii	Citrobacter freundii
GCF_030533645	NZ_CP130512.1	1280	Bacteria	Bacillota	Bacilli	Bacillales	Staphylococcaceae	Staphylococcus	Staphylococcus aureus	Staphylococcus aureus
GCF_900636435	NZ_LR134274.1	1304	Bacteria	Bacillota	Bacilli	Lactobacillales	Streptococcaceae	Streptococcus	Streptococcus salivarius	Streptococcus salivarius
GCF_029989625	NZ_CP124351.1	562	Bacteria	Pseudomonadota	Gammaproteobacteria	Enterobacterales	Enterobacteriaceae	Escherichia	Escherichia coli	Escherichia coli
GCF_030291655	NZ_CP127869.1	1282	Bacteria	Bacillota	Bacilli	Bacillales	Staphylococcaceae	Staphylococcus	Staphylococcus epidermidis	Staphylococcus epidermidis
GCF_022870365	NZ_CP069074.1	1773	Bacteria	Actinomycetota	Actinomycetes	Mycobacteriales	Mycobacteriaceae	Mycobacterium	Mycobacterium tuberculosis	Mycobacterium tuberculosis
GCF_032600985	NZ_CP114033.1	1296536	Bacteria	Pseudomonadota	Gammaproteobacteria	Enterobacterales	Enterobacteriaceae	Enterobacter	Enterobacter hormaechei	Enterobacter hormaechei subsp. xiangfangensis
GCF_019243485	NZ_CP066140.1	582	Bacteria	Pseudomonadota	Gammaproteobacteria	Enterobacterales	Morganellaceae	Morganella	Morganella morganii	Morganella morganii
GCF_009709235	NZ_CP039107.1	1238	Bacteria	Pseudomonadota	Gammaproteobacteria	Thiotrichales	Piscirickettsiaceae	Piscirickettsia	Piscirickettsia salmonis	Piscirickettsia salmonis
GCF_029674745	NZ_CP121295.1	59201	Bacteria	Pseudomonadota	Gammaproteobacteria	Enterobacterales	Enterobacteriaceae	Salmonella	Salmonella enterica	Salmonella enterica subsp. enterica
GCF_003193785	NZ_CP029681.1	1280	Bacteria	Bacillota	Bacilli	Bacillales	Staphylococcaceae	Staphylococcus	Staphylococcus aureus	Staphylococcus aureus
GCF_009739735	NZ_CP033996.1	1280	Bacteria	Bacillota	Bacilli	Bacillales	Staphylococcaceae	Staphylococcus	Staphylococcus aureus	Staphylococcus aureus
GCF_022433565	NZ_CP067966.1	1463165	Bacteria	Pseudomonadota	Gammaproteobacteria	Enterobacterales	Enterobacteriaceae	Klebsiella	Klebsiella quasipneumoniae	Klebsiella quasipneumoniae
GCF_900489555	NZ_LS483503.1	40477	Bacteria	Mycoplasmatota	Mollicutes	Mycoplasmatales	Mycoplasmataceae	Mycoplasma	Mycoplasma mycoides	Mycoplasma mycoides subsp. capri
GCF_017639125	NZ_CP067299.1	562	Bacteria	Pseudomonadota	Gammaproteobacteria	Enterobacterales	Enterobacteriaceae	Escherichia	Escherichia coli	Escherichia coli
GCF_001655595	NZ_CP011566.1	1534110	Bacteria	Pseudomonadota	Gammaproteobacteria	Pseudomonadales	Pseudomonadaceae	Pseudomonas	Pseudomonas sp. DR 5-09	Pseudomonas sp. DR 5-09
GCF_024971795	NZ_CP079767.1	562	Bacteria	Pseudomonadota	Gammaproteobacteria	Enterobacterales	Enterobacteriaceae	Escherichia	Escherichia coli	Escherichia coli
GCF_009938225	NZ_AP019657.1	265668	Bacteria	Pseudomonadota	Gammaproteobacteria	Vibrionales	Vibrionaceae	Vibrio	Vibrio ponticus	Vibrio ponticus
GCF_009626915	NZ_CP043123.1	35814	Bacteria	Pseudomonadota	Betaproteobacteria	Burkholderiales	Alcaligenaceae	Bordetella	Bordetella holmesii	Bordetella holmesii
GCF_030761455	NZ_CP081447.1	235	Bacteria	Pseudomonadota	Alphaproteobacteria	Hyphomicrobiales	Brucellaceae	Brucella	Brucella abortus	Brucella abortus
GCF_028891385	NZ_CP118537.1	90370	Bacteria	Pseudomonadota	Gammaproteobacteria	Enterobacterales	Enterobacteriaceae	Salmonella	Salmonella enterica	Salmonella enterica subsp. enterica serovar Typhi
GCF_001645685	NZ_CP017080.1	264697	Bacteria	Bacillota	Bacilli	Bacillales	Bacillaceae	Peribacillus	Peribacillus muralis	Peribacillus muralis
GCF_023347355	NZ_CP094472.1	2929488	Bacteria	Bacillota	Clostridia	Eubacteriales	Oscillospiraceae	Faecalibacterium	Faecalibacterium sp. IP-1-18	Faecalibacterium sp. IP-1-18
GCF_021903395	NZ_CP076249.1	1099789	Bacteria	Pseudomonadota	Gammaproteobacteria	Xanthomonadales	Xanthomonadaceae	Xanthomonas	Xanthomonas translucens	Xanthomonas translucens pv. hordei
GCF_002211765	NZ_CP022133.1	1096243	Bacteria	Pseudomonadota	Gammaproteobacteria	Alteromonadales	Idiomarinaceae	Idiomarina	Idiomarina piscisalsi	Idiomarina piscisalsi
GCF_003719195	NZ_CP024996.1	80842	Bacteria	Pseudomonadota	Betaproteobacteria	Burkholderiales	Oxalobacteraceae	Herbaspirillum	Herbaspirillum rubrisubalbicans	Herbaspirillum rubrisubalbicans
GCF_014843515	NZ_CP062122.1	2774873	Bacteria	Pseudomonadota	Gammaproteobacteria	Pseudomonadales	Pseudomonadaceae	Pseudomonas	Pseudomonas sp. ADPe	Pseudomonas sp. ADPe
GCF_030369915	NZ_CP128501.1	1390	Bacteria	Bacillota	Bacilli	Bacillales	Bacillaceae	Bacillus	Bacillus amyloliquefaciens	Bacillus amyloliquefaciens
GCF_012272735	NZ_CP050907.1	470	Bacteria	Pseudomonadota	Gammaproteobacteria	Moraxellales	Moraxellaceae	Acinetobacter	Acinetobacter baumannii	Acinetobacter baumannii
GCF_001534645	NZ_CP013992.1	2906076	Bacteria	Bacteroidota	Flavobacteriia	Flavobacteriales	Flavobacteriaceae	Flavobacterium	Flavobacterium covae	Flavobacterium covae
GCF_014900415	NZ_CP041847.1	1773	Bacteria	Actinomycetota	Actinomycetes	Mycobacteriales	Mycobacteriaceae	Mycobacterium	Mycobacterium tuberculosis	Mycobacterium tuberculosis
GCF_000007485	NC_004572.3	203267	Bacteria	Actinomycetota	Actinomycetes	Micrococcales	Tropherymataceae	Tropheryma	Tropheryma whipplei	Tropheryma whipplei str. Twist
GCF_009664455	NZ_CP045975.1	562	Bacteria	Pseudomonadota	Gammaproteobacteria	Enterobacterales	Enterobacteriaceae	Escherichia	Escherichia coli	Escherichia coli
GCF_004635445	NZ_CP026463.1	520	Bacteria	Pseudomonadota	Betaproteobacteria	Burkholderiales	Alcaligenaceae	Bordetella	Bordetella pertussis	Bordetella pertussis
GCF_001047675	NZ_CP011975.1	263819	Bacteria	Pseudomonadota	Gammaproteobacteria	Enterobacterales	Yersiniaceae	Yersinia	Yersinia aleksiciae	Yersinia aleksiciae
GCF_001562295	NZ_CP013930.1	314275	Bacteria	Pseudomonadota	Gammaproteobacteria	Alteromonadales	Alteromonadaceae	Alteromonas	Alteromonas mediterranea	Alteromonas mediterranea
GCF_013727635	NZ_CP056260.1	548	Bacteria	Pseudomonadota	Gammaproteobacteria	Enterobacterales	Enterobacteriaceae	Klebsiella	Klebsiella aerogenes	Klebsiella aerogenes
GCF_025908215	NZ_CP109651.1	561879	Bacteria	Bacillota	Bacilli	Bacillales	Bacillaceae	Bacillus	Bacillus safensis	Bacillus safensis
GCF_000259545	NC_017764.1	584721	Bacteria	Pseudomonadota	Gammaproteobacteria	Pasteurellales	Pasteurellaceae	Pasteurella	Pasteurella multocida	Pasteurella multocida subsp. multocida str. 3480
GCF_001831915	NZ_CP075137.1	28901	Bacteria	Pseudomonadota	Gammaproteobacteria	Enterobacterales	Enterobacteriaceae	Salmonella	Salmonella enterica	Salmonella enterica
GCF_011022255	NZ_CP048933.1	573	Bacteria	Pseudomonadota	Gammaproteobacteria	Enterobacterales	Enterobacteriaceae	Klebsiella	Klebsiella pneumoniae	Klebsiella pneumoniae
GCF_001618845	NZ_CP015064.1	278148	Bacteria	Pseudomonadota	Alphaproteobacteria	Hyphomicrobiales	Phyllobacteriaceae	Mesorhizobium	Mesorhizobium ciceri	Mesorhizobium ciceri biovar biserrulae
GCF_013889875	NZ_CP057620.1	2742622	Bacteria	Pseudomonadota	Gammaproteobacteria	Enterobacterales	Enterobacteriaceae	Citrobacter	Citrobacter sp. RHB21-C01	Citrobacter sp. RHB21-C01
GCF_002951615	NZ_CP019062.1	1805933	Bacteria	Pseudomonadota	Gammaproteobacteria	Enterobacterales	Yersiniaceae	Rahnella	Rahnella sikkimica	Rahnella sikkimica
GCF_001753465	NZ_CP017436.1	83334	Bacteria	Pseudomonadota	Gammaproteobacteria	Enterobacterales	Enterobacteriaceae	Escherichia	Escherichia coli	Escherichia coli O157:H7
GCF_002285835	NZ_CP023050.1	1639	Bacteria	Bacillota	Bacilli	Bacillales	Listeriaceae	Listeria	Listeria monocytogenes	Listeria monocytogenes
GCF_023078395	NZ_CP095723.1	1642	Bacteria	Bacillota	Bacilli	Bacillales	Listeriaceae	Listeria	Listeria innocua	Listeria innocua
GCF_003665635	NZ_CP024683.1	546	Bacteria	Pseudomonadota	Gammaproteobacteria	Enterobacterales	Enterobacteriaceae	Citrobacter	Citrobacter freundii	Citrobacter freundii
GCF_009363135	NZ_CP045300.1	551989	Bacteria	Pseudomonadota	Gammaproteobacteria	Enterobacterales	Enterobacteriaceae	Kosakonia	Kosakonia arachidis	Kosakonia arachidis
GCF_016591715	NZ_AP024109.1	2777475	Bacteria	Pseudomonadota	Alphaproteobacteria	Hyphomicrobiales	Phyllobacteriaceae	Mesorhizobium	Mesorhizobium sp. J8	Mesorhizobium sp. J8
GCF_001272795	NZ_CP010544.1	1263762	Bacteria	Mycoplasmatota	unclassified Mycoplasmatota class	Mycoplasmoidales	Metamycoplasmataceae	Mycoplasmoides	Mycoplasmoides pneumoniae	Mycoplasmoides pneumoniae 85084
GCF_016921055	NZ_CP032435.1	1359	Bacteria	Bacillota	Bacilli	Lactobacillales	Streptococcaceae	Lactococcus	Lactococcus cremoris	Lactococcus cremoris
GCF_025151715	NZ_CP102289.1	166486	Bacteria	Bacillota	Clostridia	Eubacteriales	Lachnospiraceae	Roseburia	Roseburia intestinalis	Roseburia intestinalis
GCF_004803755	NZ_CP032311.1	2320270	Bacteria	Pseudomonadota	Gammaproteobacteria	Pseudomonadales	Pseudomonadaceae	Pseudomonas	Pseudomonas sp. DG56-2	Pseudomonas sp. DG56-2
GCF_900635475	NZ_LR134138.1	61648	Bacteria	Pseudomonadota	Gammaproteobacteria	Enterobacterales	Enterobacteriaceae	Kluyvera	Kluyvera intermedia	Kluyvera intermedia
GCF_007197835	NZ_CP041647.1	43767	Bacteria	Actinomycetota	Actinomycetes	Mycobacteriales	Nocardiaceae	Prescottella	Prescottella equi	Prescottella equi
GCF_029677985	NZ_CP113500.1	1179777	Bacteria	Mycoplasmatota	Mollicutes	Mycoplasmatales	Mycoplasmataceae	Mycoplasma	Mycoplasma feriruminatoris	Mycoplasma feriruminatoris
GCF_023650475	NZ_CP096018.1	2935863	Bacteria	Pseudomonadota	Gammaproteobacteria	Alteromonadales	Alteromonadaceae	Alkalimarinus	Alkalimarinus coralli	Alkalimarinus coralli
GCF_001563225	NZ_CP014206.1	1716143	Bacteria	Thermodesulfobacteriota	Desulfovibrionia	Desulfovibrionales	Desulfovibrionaceae	Pseudodesulfovibrio	Pseudodesulfovibrio indicus	Pseudodesulfovibrio indicus
GCF_003391395	NZ_CP024190.1	1781	Bacteria	Actinomycetota	Actinomycetes	Mycobacteriales	Mycobacteriaceae	Mycobacterium	Mycobacterium marinum	Mycobacterium marinum
GCF_026643415	NZ_CP075434.1	29519	Bacteria	Spirochaetota	Spirochaetia	Spirochaetales	Borreliaceae	Borreliella	Borreliella garinii	Borreliella garinii
GCF_021390115	NZ_CP089999.1	343	Bacteria	Pseudomonadota	Gammaproteobacteria	Xanthomonadales	Xanthomonadaceae	Xanthomonas	Xanthomonas translucens	Xanthomonas translucens
GCF_000830805	NZ_CP006686.1	1385723	Bacteria	Campylobacterota	Epsilonproteobacteria	Campylobacterales	Campylobacteraceae	Campylobacter	Campylobacter jejuni	Campylobacter jejuni subsp. jejuni NCTC 11168-Kf1
GCF_001989235	NZ_CP013902.1	520	Bacteria	Pseudomonadota	Betaproteobacteria	Burkholderiales	Alcaligenaceae	Bordetella	Bordetella pertussis	Bordetella pertussis
GCF_030625705	NZ_CP101741.1	562	Bacteria	Pseudomonadota	Gammaproteobacteria	Enterobacterales	Enterobacteriaceae	Escherichia	Escherichia coli	Escherichia coli
GCF_030908605	NZ_CP133077.1	1462	Bacteria	Bacillota	Bacilli	Bacillales	Bacillaceae	Geobacillus	Geobacillus kaustophilus	Geobacillus kaustophilus
GCF_024759285	NZ_CP103108.1	1217282	Bacteria	Bacteroidota	Bacteroidia	Bacteroidales	Tannerellaceae	Parabacteroides	Parabacteroides faecis	Parabacteroides faecis
GCF_021391475	NZ_CP090057.1	1639	Bacteria	Bacillota	Bacilli	Bacillales	Listeriaceae	Listeria	Listeria monocytogenes	Listeria monocytogenes
GCF_018885105	NZ_CP076376.1	1496	Bacteria	Bacillota	Clostridia	Eubacteriales	Peptostreptococcaceae	Clostridioides	Clostridioides difficile	Clostridioides difficile
GCF_007954215	NZ_CP054407.1	562	Bacteria	Pseudomonadota	Gammaproteobacteria	Enterobacterales	Enterobacteriaceae	Escherichia	Escherichia coli	Escherichia coli
GCF_022695635	NZ_CP063844.1	2782013	Bacteria	Actinomycetota	Actinomycetes	Kitasatosporales	Streptomycetaceae	Streptomyces	Streptomyces sp. A10(2020)	Streptomyces sp. A10(2020)
GCF_018361365	NZ_CP072858.1	562	Bacteria	Pseudomonadota	Gammaproteobacteria	Enterobacterales	Enterobacteriaceae	Escherichia	Escherichia coli	Escherichia coli
GCF_006546965	NZ_CP041230.1	371601	Bacteria	Bacteroidota	Bacteroidia	Bacteroidales	Bacteroidaceae	Bacteroides	Bacteroides xylanisolvens	Bacteroides xylanisolvens
GCF_000466065	NC_022351.2	1380768	Bacteria	Campylobacterota	Epsilonproteobacteria	Campylobacterales	Campylobacteraceae	Campylobacter	Campylobacter jejuni	Campylobacter jejuni subsp. jejuni 00-2538
GCF_025369815	NZ_CP104500.1	562	Bacteria	Pseudomonadota	Gammaproteobacteria	Enterobacterales	Enterobacteriaceae	Escherichia	Escherichia coli	Escherichia coli
GCF_026072915	NZ_AP025943.1	2946555	Bacteria	Verrucomicrobiota	Verrucomicrobiae	Verrucomicrobiales	Akkermansiaceae	Akkermansia	Akkermansia biwaensis	Akkermansia biwaensis
GCF_017165075	NZ_CP062731.1	83334	Bacteria	Pseudomonadota	Gammaproteobacteria	Enterobacterales	Enterobacteriaceae	Escherichia	Escherichia coli	Escherichia coli O157:H7
GCF_002968655	NZ_CP027172.1	287	Bacteria	Pseudomonadota	Gammaproteobacteria	Pseudomonadales	Pseudomonadaceae	Pseudomonas	Pseudomonas aeruginosa	Pseudomonas aeruginosa
GCF_003193685	NZ_CP029669.1	1280	Bacteria	Bacillota	Bacilli	Bacillales	Staphylococcaceae	Staphylococcus	Staphylococcus aureus	Staphylococcus aureus
GCF_025258785	NZ_CP104347.1	470	Bacteria	Pseudomonadota	Gammaproteobacteria	Moraxellales	Moraxellaceae	Acinetobacter	Acinetobacter baumannii	Acinetobacter baumannii
GCF_002892025	NZ_CP010610.1	221822	Bacteria	Pseudomonadota	Alphaproteobacteria	Rhodobacterales	Roseobacteraceae	Phaeobacter	Phaeobacter inhibens	Phaeobacter inhibens
GCF_013367775	NZ_CP055157.1	2745199	Bacteria	Pseudomonadota	Gammaproteobacteria	Cellvibrionales	Microbulbiferaceae	Microbulbifer	Microbulbifer sp. YPW1	Microbulbifer sp. YPW1
GCF_017301715	NZ_CP064005.1	134875	Bacteria	Pseudomonadota	Gammaproteobacteria	Xanthomonadales	Xanthomonadaceae	Xanthomonas	Xanthomonas translucens	Xanthomonas translucens pv. translucens
GCF_021729485	NZ_CP058250.1	210	Bacteria	Campylobacterota	Epsilonproteobacteria	Campylobacterales	Helicobacteraceae	Helicobacter	Helicobacter pylori	Helicobacter pylori
GCF_023612455	NZ_CP071263.1	562	Bacteria	Pseudomonadota	Gammaproteobacteria	Enterobacterales	Enterobacteriaceae	Escherichia	Escherichia coli	Escherichia coli
GCF_000009985	NC_007626.1	342108	Bacteria	Pseudomonadota	Alphaproteobacteria	Rhodospirillales	Rhodospirillaceae	Magnetospirillum	Magnetospirillum magneticum	Magnetospirillum magneticum AMB-1
GCF_001888805	NZ_CP019113.1	1914861	Bacteria	Pseudomonadota	Gammaproteobacteria	Enterobacterales	Enterobacteriaceae	Enterobacter	Enterobacter sp. SA187	Enterobacter sp. SA187
GCF_030013305	NZ_CP122673.1	562	Bacteria	Pseudomonadota	Gammaproteobacteria	Enterobacterales	Enterobacteriaceae	Escherichia	Escherichia coli	Escherichia coli
GCF_032854045	NZ_CP136596.1	413503	Bacteria	Pseudomonadota	Gammaproteobacteria	Enterobacterales	Enterobacteriaceae	Cronobacter	Cronobacter malonaticus	Cronobacter malonaticus
GCF_947055185	NZ_OX346405.1	44008	Bacteria	Bacillota	Bacilli	Lactobacillales	Enterococcaceae	Enterococcus	Enterococcus cecorum	Enterococcus cecorum
GCF_003952445	NZ_CP034446.1	2493671	Bacteria	Pseudomonadota	Alphaproteobacteria	Hyphomicrobiales	Phyllobacteriaceae	Mesorhizobium	Mesorhizobium sp. M2A.F.Ca.ET.043.05.1.1	Mesorhizobium sp. M2A.F.Ca.ET.043.05.1.1
GCF_014856545	NZ_CP109811.1	129985	Bacteria	Bacillota	Bacilli	Bacillales	Bacillaceae	Mesobacillus	Mesobacillus jeotgali	Mesobacillus jeotgali
GCF_031354175	NZ_CP125885.1	562	Bacteria	Pseudomonadota	Gammaproteobacteria	Enterobacterales	Enterobacteriaceae	Escherichia	Escherichia coli	Escherichia coli
GCF_020719015	NZ_CP086160.1	197	Bacteria	Campylobacterota	Epsilonproteobacteria	Campylobacterales	Campylobacteraceae	Campylobacter	Campylobacter jejuni	Campylobacter jejuni
GCF_003851985	NZ_CP027753.1	587753	Bacteria	Pseudomonadota	Gammaproteobacteria	Pseudomonadales	Pseudomonadaceae	Pseudomonas	Pseudomonas chlororaphis	Pseudomonas chlororaphis
GCF_000018745	NC_010117.1	360115	Bacteria	Pseudomonadota	Gammaproteobacteria	Legionellales	Coxiellaceae	Coxiella	Coxiella burnetii	Coxiella burnetii RSA 331
GCF_030996425	NZ_CP115343.1	562	Bacteria	Pseudomonadota	Gammaproteobacteria	Enterobacterales	Enterobacteriaceae	Escherichia	Escherichia coli	Escherichia coli
GCF_003667845	NZ_CP033048.1	2419841	Bacteria	Bacillota	Bacilli	Bacillales	Bacillaceae	Virgibacillus	Virgibacillus sp. Bac330	Virgibacillus sp. Bac330
GCF_030408455	NZ_CP046977.1	1336740	Bacteria	Actinomycetota	Actinomycetes	Mycobacteriales	Corynebacteriaceae	Corynebacterium	Corynebacterium atrinae	Corynebacterium atrinae
GCF_001698005	NZ_CP016679.1	487	Bacteria	Pseudomonadota	Betaproteobacteria	Neisseriales	Neisseriaceae	Neisseria	Neisseria meningitidis	Neisseria meningitidis
GCF_907163245	NZ_OU015342.1	90371	Bacteria	Pseudomonadota	Gammaproteobacteria	Enterobacterales	Enterobacteriaceae	Salmonella	Salmonella enterica	Salmonella enterica subsp. enterica serovar Typhimurium
GCF_002302335	NZ_CP023349.1	562	Bacteria	Pseudomonadota	Gammaproteobacteria	Enterobacterales	Enterobacteriaceae	Escherichia	Escherichia coli	Escherichia coli
GCF_021228935	NZ_CP089317.1	584	Bacteria	Pseudomonadota	Gammaproteobacteria	Enterobacterales	Morganellaceae	Proteus	Proteus mirabilis	Proteus mirabilis
GCF_003546905	NZ_CP031780.1	633	Bacteria	Pseudomonadota	Gammaproteobacteria	Enterobacterales	Yersiniaceae	Yersinia	Yersinia pseudotuberculosis	Yersinia pseudotuberculosis
GCF_900636555	NZ_LR134291.1	1302	Bacteria	Bacillota	Bacilli	Lactobacillales	Streptococcaceae	Streptococcus	Streptococcus gordonii	Streptococcus gordonii
GCF_023101125	NZ_CP064707.1	2782609	Bacteria	Pseudomonadota	Alphaproteobacteria	Hyphomicrobiales	Nitrobacteraceae	Bradyrhizobium	Bradyrhizobium sp. 131	Bradyrhizobium sp. 131
GCF_001952915	NZ_CP015392.1	573	Bacteria	Pseudomonadota	Gammaproteobacteria	Enterobacterales	Enterobacteriaceae	Klebsiella	Klebsiella pneumoniae	Klebsiella pneumoniae
GCF_004328555	NZ_CP035510.1	195105	Bacteria	Pseudomonadota	Alphaproteobacteria	Rhodobacterales	Paracoccaceae	Haematobacter	Haematobacter massiliensis	Haematobacter massiliensis
GCF_000258245	NC_017587.1	798128	Bacteria	Deinococcota	Deinococci	Thermales	Thermaceae	Thermus	Thermus thermophilus	Thermus thermophilus JL-18
GCF_026740115	NZ_CP088015.1	47770	Bacteria	Bacillota	Bacilli	Lactobacillales	Lactobacillaceae	Lactobacillus	Lactobacillus crispatus	Lactobacillus crispatus
GCF_024662255	NZ_CP097213.1	562	Bacteria	Pseudomonadota	Gammaproteobacteria	Enterobacterales	Enterobacteriaceae	Escherichia	Escherichia coli	Escherichia coli
GCF_022404875	NZ_CP059323.1	75985	Bacteria	Pseudomonadota	Gammaproteobacteria	Pasteurellales	Pasteurellaceae	Mannheimia	Mannheimia haemolytica	Mannheimia haemolytica
GCF_032465915	NZ_CP136115.1	47715	Bacteria	Bacillota	Bacilli	Lactobacillales	Lactobacillaceae	Lacticaseibacillus	Lacticaseibacillus rhamnosus	Lacticaseibacillus rhamnosus
GCF_904830935	NZ_LR882952.1	1160	Bacteria	Cyanobacteriota	Cyanophyceae	Oscillatoriales	Microcoleaceae	Planktothrix	Planktothrix agardhii	Planktothrix agardhii
GCF_030439705	NZ_CP124026.1	56146	Bacteria	Spirochaetota	Spirochaetia	Spirochaetales	Borreliaceae	Borreliella	Borreliella tanukii	Borreliella tanukii
GCF_031851795	NZ_CP134696.1	3074898	Bacteria	Bacteroidota	Cytophagia	Cytophagales	Hymenobacteraceae	Pontibacter	Pontibacter sp. G13	Pontibacter sp. G13
GCF_020695665	NZ_CP085740.1	573	Bacteria	Pseudomonadota	Gammaproteobacteria	Enterobacterales	Enterobacteriaceae	Klebsiella	Klebsiella pneumoniae	Klebsiella pneumoniae
GCF_003966835	NZ_AP018392.1	1597	Bacteria	Bacillota	Bacilli	Lactobacillales	Lactobacillaceae	Lacticaseibacillus	Lacticaseibacillus paracasei	Lacticaseibacillus paracasei
GCF_000012205	NC_005773.3	264730	Bacteria	Pseudomonadota	Gammaproteobacteria	Pseudomonadales	Pseudomonadaceae	Pseudomonas	Pseudomonas savastanoi	Pseudomonas savastanoi pv. phaseolicola 1448A
GCF_002852675	NZ_CP046962.1	72407	Bacteria	Pseudomonadota	Gammaproteobacteria	Enterobacterales	Enterobacteriaceae	Klebsiella	Klebsiella pneumoniae	Klebsiella pneumoniae subsp. pneumoniae
GCF_900474805	NZ_LS483325.1	40041	Bacteria	Bacillota	Bacilli	Lactobacillales	Streptococcaceae	Streptococcus	Streptococcus equi	Streptococcus equi subsp. zooepidemicus
GCF_000215105	NC_015588.1	743718	Bacteria	Actinomycetota	Actinomycetes	Micrococcales	Promicromonosporaceae	Isoptericola	Isoptericola variabilis	Isoptericola variabilis 225
GCF_004771435	NZ_CP038431.1	1719	Bacteria	Actinomycetota	Actinomycetes	Mycobacteriales	Corynebacteriaceae	Corynebacterium	Corynebacterium pseudotuberculosis	Corynebacterium pseudotuberculosis
GCF_001679665	NZ_CP013244.1	1759059	Bacteria	Pseudomonadota	Alphaproteobacteria	Hyphomonadales	Hyphomonadaceae	Candidatus Viadribacter	Candidatus Viadribacter manganicus	Candidatus Viadribacter manganicus
GCF_008330605	NZ_CP043484.1	1352	Bacteria	Bacillota	Bacilli	Lactobacillales	Enterococcaceae	Enterococcus	Enterococcus faecium	Enterococcus faecium
GCF_024612055	NZ_CP091066.1	1280	Bacteria	Bacillota	Bacilli	Bacillales	Staphylococcaceae	Staphylococcus	Staphylococcus aureus	Staphylococcus aureus
GCF_000283615	NC_016052.1	945021	Bacteria	Bacillota	Bacilli	Lactobacillales	Enterococcaceae	Tetragenococcus	Tetragenococcus halophilus	Tetragenococcus halophilus NBRC 12172
GCF_026506335	NZ_CP097716.1	562	Bacteria	Pseudomonadota	Gammaproteobacteria	Enterobacterales	Enterobacteriaceae	Escherichia	Escherichia coli	Escherichia coli
GCF_017096345	NZ_CP059349.1	470	Bacteria	Pseudomonadota	Gammaproteobacteria	Moraxellales	Moraxellaceae	Acinetobacter	Acinetobacter baumannii	Acinetobacter baumannii
GCF_014884625	NZ_CP043995.1	1773	Bacteria	Actinomycetota	Actinomycetes	Mycobacteriales	Mycobacteriaceae	Mycobacterium	Mycobacterium tuberculosis	Mycobacterium tuberculosis
GCF_031208705	NZ_CP102121.1	1351	Bacteria	Bacillota	Bacilli	Lactobacillales	Enterococcaceae	Enterococcus	Enterococcus faecalis	Enterococcus faecalis
GCF_026001925	NZ_AP021869.1	2077090	Bacteria	Pseudomonadota	Gammaproteobacteria	Vibrionales	Vibrionaceae	Vibrio	Vibrio gangliei	Vibrio gangliei
GCF_002022505	NZ_CP019781.1	1933904	Bacteria	Pseudomonadota	Alphaproteobacteria	Hyphomicrobiales	Bartonellaceae	Bartonella	Bartonella sp. WD16.2	Bartonella sp. WD16.2
GCF_003814005	NZ_CP033898.1	2080757	Bacteria	Actinomycetota	Actinomycetes	Mycobacteriales	Corynebacteriaceae	Corynebacterium	Corynebacterium pseudopelargi	Corynebacterium pseudopelargi
GCF_009730455	NZ_CP046331.1	119219	Bacteria	Pseudomonadota	Betaproteobacteria	Burkholderiales	Burkholderiaceae	Cupriavidus	Cupriavidus metallidurans	Cupriavidus metallidurans
GCF_025837155	NZ_CP107549.1	2962597	Bacteria	Pseudomonadota	Gammaproteobacteria	Pseudomonadales	Pseudomonadaceae	Pseudomonas	Pseudomonas sp. Z8(2022)	Pseudomonas sp. Z8(2022)
GCF_020541905	NZ_CP079235.1	28026	Bacteria	Actinomycetota	Actinomycetes	Bifidobacteriales	Bifidobacteriaceae	Bifidobacterium	Bifidobacterium pseudocatenulatum	Bifidobacterium pseudocatenulatum
GCF_002164805	NZ_CP028555.2	244366	Bacteria	Pseudomonadota	Gammaproteobacteria	Enterobacterales	Enterobacteriaceae	Klebsiella	Klebsiella variicola	Klebsiella variicola
GCF_000400615	NC_021251.1	443149	Bacteria	Actinomycetota	Actinomycetes	Mycobacteriales	Mycobacteriaceae	Mycobacterium	Mycobacterium tuberculosis	Mycobacterium tuberculosis CCDC5079
GCF_002162135	NZ_CP021382.1	1987723	Bacteria	Pseudomonadota	Gammaproteobacteria	Cellvibrionales	Cellvibrionaceae	Cellvibrio	Cellvibrio sp. PSBB006	Cellvibrio sp. PSBB006
GCF_903993165	NZ_OW970486.1	573	Bacteria	Pseudomonadota	Gammaproteobacteria	Enterobacterales	Enterobacteriaceae	Klebsiella	Klebsiella pneumoniae	Klebsiella pneumoniae
GCF_002951855	NZ_CP019455.1	562	Bacteria	Pseudomonadota	Gammaproteobacteria	Enterobacterales	Enterobacteriaceae	Escherichia	Escherichia coli	Escherichia coli
GCF_023922005	NZ_CP027658.1	48296	Bacteria	Pseudomonadota	Gammaproteobacteria	Moraxellales	Moraxellaceae	Acinetobacter	Acinetobacter pittii	Acinetobacter pittii
GCF_028335645	NZ_CP116579.1	53345	Bacteria	Bacillota	Bacilli	Lactobacillales	Enterococcaceae	Enterococcus	Enterococcus durans	Enterococcus durans
GCF_000969645	NZ_CP014222.1	1236179	Bacteria	Pseudomonadota	Betaproteobacteria	Burkholderiales	Oxalobacteraceae	Janthinobacterium	Janthinobacterium sp. B9-8	Janthinobacterium sp. B9-8
GCF_001039275	NZ_CP030117.1	1393	Bacteria	Bacillota	Bacilli	Bacillales	Paenibacillaceae	Brevibacillus	Brevibacillus brevis	Brevibacillus brevis
GCF_020149915	NZ_CP083760.1	2875962	Bacteria	Bacteroidota	unclassified Bacteroidota class	Candidatus Sulfidibacteriales	unclassified Candidatus Sulfidibacteriales family	Candidatus Sulfidibacterium	Candidatus Sulfidibacterium hydrothermale	Candidatus Sulfidibacterium hydrothermale
GCF_025919725	NZ_CP081495.1	2870839	Bacteria	Bacteroidota	Flavobacteriia	Flavobacteriales	Flavobacteriaceae	Flavobacterium	Flavobacterium agricola	Flavobacterium agricola
GCF_025946725	NZ_CP109944.1	113557	Bacteria	Bacillota	Bacilli	Lactobacillales	Lactobacillaceae	Lacticaseibacillus	Lacticaseibacillus paracasei	Lacticaseibacillus paracasei subsp. tolerans
GCF_014083965	NZ_CP046588.1	2682487	Bacteria	Pseudomonadota	Gammaproteobacteria	Xanthomonadales	Xanthomonadaceae	Stenotrophomonas	Stenotrophomonas sp. SXG-1	Stenotrophomonas sp. SXG-1
GCF_025643635	NZ_CP032821.1	1280	Bacteria	Bacillota	Bacilli	Bacillales	Staphylococcaceae	Staphylococcus	Staphylococcus aureus	Staphylococcus aureus
GCF_006159205	NZ_CP040812.1	2058175	Bacteria	Bacteroidota	Flavobacteriia	Flavobacteriales	Flavobacteriaceae	Antarcticibacterium	Antarcticibacterium flavum	Antarcticibacterium flavum
GCF_000961095	NZ_CP011058.1	1126833	Bacteria	Bacillota	Bacilli	Bacillales	Paenibacillaceae	Paenibacillus	Paenibacillus beijingensis	Paenibacillus beijingensis
GCF_006337125	NZ_CP040887.1	767452	Bacteria	Actinomycetota	Actinomycetes	Micrococcales	Ornithinimicrobiaceae	Serinicoccus	Serinicoccus chungangensis	Serinicoccus chungangensis
GCF_001042405	NZ_AP014808.1	1600	Bacteria	Bacillota	Bacilli	Lactobacillales	Lactobacillaceae	Lactobacillus	Lactobacillus acetotolerans	Lactobacillus acetotolerans
GCF_008704445	NZ_CP023697.1	67345	Bacteria	Actinomycetota	Actinomycetes	Kitasatosporales	Streptomycetaceae	Streptomyces	Streptomyces prasinus	Streptomyces prasinus
GCF_014522245	NZ_CP058596.1	562	Bacteria	Pseudomonadota	Gammaproteobacteria	Enterobacterales	Enterobacteriaceae	Escherichia	Escherichia coli	Escherichia coli
GCF_002966555	NZ_CP019871.1	323	Bacteria	Pseudomonadota	Gammaproteobacteria	Pseudomonadales	Pseudomonadaceae	Pseudomonas	Pseudomonas syringae group genomosp. 3	Pseudomonas syringae pv. tomato
GCF_002850035	NZ_CP018176.1	468911	Bacteria	Bacillota	Bacilli	Lactobacillales	Lactobacillaceae	Liquorilactobacillus	Liquorilactobacillus hordei	Liquorilactobacillus hordei
GCF_902509525	NZ_LR735432.1	1282	Bacteria	Bacillota	Bacilli	Bacillales	Staphylococcaceae	Staphylococcus	Staphylococcus epidermidis	Staphylococcus epidermidis
GCF_001606115	NZ_CP015033.1	95486	Bacteria	Pseudomonadota	Betaproteobacteria	Burkholderiales	Burkholderiaceae	Burkholderia	Burkholderia cenocepacia	Burkholderia cenocepacia
GCF_003595645	NZ_CP032446.1	98360	Bacteria	Pseudomonadota	Gammaproteobacteria	Enterobacterales	Enterobacteriaceae	Salmonella	Salmonella enterica	Salmonella enterica subsp. enterica serovar Dublin
GCF_000772775	NZ_CP034657.1	56459	Bacteria	Pseudomonadota	Gammaproteobacteria	Xanthomonadales	Xanthomonadaceae	Xanthomonas	Xanthomonas vasicola	Xanthomonas vasicola
GCF_900635925	NZ_LR134196.1	1463165	Bacteria	Pseudomonadota	Gammaproteobacteria	Enterobacterales	Enterobacteriaceae	Klebsiella	Klebsiella quasipneumoniae	Klebsiella quasipneumoniae
GCF_019504365	NZ_CP080542.1	1718	Bacteria	Actinomycetota	Actinomycetes	Mycobacteriales	Corynebacteriaceae	Corynebacterium	Corynebacterium glutamicum	Corynebacterium glutamicum
GCF_025254605	NZ_CP104330.1	562	Bacteria	Pseudomonadota	Gammaproteobacteria	Enterobacterales	Enterobacteriaceae	Escherichia	Escherichia coli	Escherichia coli
GCF_000813165	NZ_CP005930.1	1329907	Bacteria	Pseudomonadota	Gammaproteobacteria	Enterobacterales	Enterobacteriaceae	Escherichia	Escherichia coli	Escherichia coli APEC IMT5155
GCF_003852335	NZ_CP027731.1	1173280	Bacteria	Pseudomonadota	Gammaproteobacteria	Pseudomonadales	Pseudomonadaceae	Pseudomonas	Pseudomonas sp. R2-60-08W	Pseudomonas sp. R2-60-08W
GCF_001521855	NZ_CP013998.1	374982	Bacteria	Cyanobacteriota	Cyanophyceae	Chroococcales	Geminocystaceae	Picosynechococcus	Picosynechococcus sp. PCC 73109	Picosynechococcus sp. PCC 73109
GCF_900120165	NZ_LT635475.1	1852374	Bacteria	Bacillota	Tissierellia	unclassified Tissierellia order	unclassified Tissierellia family	Ezakiella	Ezakiella massiliensis	Ezakiella massiliensis
GCF_008761615	NZ_CP044342.1	29459	Bacteria	Pseudomonadota	Alphaproteobacteria	Hyphomicrobiales	Brucellaceae	Brucella	Brucella melitensis	Brucella melitensis
GCF_000341655	NC_020386.1	1193807	Bacteria	Chloroflexota	Dehalococcoidia	Dehalococcoidales	Dehalococcoidaceae	Dehalococcoides	Dehalococcoides mccartyi	Dehalococcoides mccartyi DCMB5
GCF_001900495	NZ_CP010117.1	562	Bacteria	Pseudomonadota	Gammaproteobacteria	Enterobacterales	Enterobacteriaceae	Escherichia	Escherichia coli	Escherichia coli
GCF_013010365	NZ_CP046428.1	357276	Bacteria	Bacteroidota	Bacteroidia	Bacteroidales	Bacteroidaceae	Phocaeicola	Phocaeicola dorei	Phocaeicola dorei
GCF_000317045	NC_019703.1	1173025	Bacteria	Cyanobacteriota	Cyanophyceae	Geitlerinematales	Geitlerinemataceae	Geitlerinema	Geitlerinema sp. PCC 7407	Geitlerinema sp. PCC 7407
GCF_002287505	NZ_CP019688.1	187491	Bacteria	Actinomycetota	Actinomycetes	Mycobacteriales	Corynebacteriaceae	Corynebacterium	Corynebacterium glaucum	Corynebacterium glaucum
GCF_024298685	NZ_CP101174.1	340	Bacteria	Pseudomonadota	Gammaproteobacteria	Xanthomonadales	Xanthomonadaceae	Xanthomonas	Xanthomonas campestris	Xanthomonas campestris pv. campestris
GCF_001457615	NZ_LN831024.1	287	Bacteria	Pseudomonadota	Gammaproteobacteria	Pseudomonadales	Pseudomonadaceae	Pseudomonas	Pseudomonas aeruginosa	Pseudomonas aeruginosa
GCF_007964685	NZ_CP017544.1	75985	Bacteria	Pseudomonadota	Gammaproteobacteria	Pasteurellales	Pasteurellaceae	Mannheimia	Mannheimia haemolytica	Mannheimia haemolytica
GCF_009789615	NZ_CP046918.1	492670	Bacteria	Bacillota	Bacilli	Bacillales	Bacillaceae	Bacillus	Bacillus velezensis	Bacillus velezensis
GCF_001516365	NZ_CP008862.2	287	Bacteria	Pseudomonadota	Gammaproteobacteria	Pseudomonadales	Pseudomonadaceae	Pseudomonas	Pseudomonas aeruginosa	Pseudomonas aeruginosa
GCF_013085525	NZ_CP038515.1	2560028	Bacteria	Pseudomonadota	Gammaproteobacteria	Aeromonadales	Aeromonadaceae	Aeromonas	Aeromonas sp. 1805	Aeromonas sp. 1805
GCF_013305665	NZ_CP045554.1	2662033	Bacteria	Pseudomonadota	Gammaproteobacteria	Pseudomonadales	Pseudomonadaceae	Pseudomonas	Pseudomonas sp. NY5710	Pseudomonas sp. NY5710
GCF_003855495	NZ_CP034086.1	173366	Bacteria	Pseudomonadota	Alphaproteobacteria	Hyphomicrobiales	Methylocystaceae	Methylocystis	Methylocystis rosea	Methylocystis rosea
GCF_019916085	NZ_CP049834.1	2696560	Bacteria	Bacteroidota	Cytophagia	Cytophagales	Cytophagaceae	Aquirufa	Aquirufa lenticrescens	Aquirufa lenticrescens
GCF_016757695	NZ_CP068416.1	113557	Bacteria	Bacillota	Bacilli	Lactobacillales	Lactobacillaceae	Lacticaseibacillus	Lacticaseibacillus paracasei	Lacticaseibacillus paracasei subsp. tolerans
GCF_030284445	NZ_CP127228.1	2725477	Bacteria	Pseudomonadota	Gammaproteobacteria	Pseudomonadales	Pseudomonadaceae	Pseudomonas	Pseudomonas tohonis	Pseudomonas tohonis
GCF_016415585	NZ_CP066552.1	554	Bacteria	Pseudomonadota	Gammaproteobacteria	Enterobacterales	Pectobacteriaceae	Pectobacterium	Pectobacterium carotovorum	Pectobacterium carotovorum
GCF_002999155	NZ_CP027238.1	712270	Bacteria	Actinomycetota	Actinomycetes	Mycobacteriales	Dietziaceae	Dietzia	Dietzia sp. oral taxon 368	Dietzia sp. oral taxon 368
GCF_001644665	NZ_CP011393.1	93466	Bacteria	Thermotogota	Thermotogae	Thermotogales	Fervidobacteriaceae	Fervidobacterium	Fervidobacterium pennivorans	Fervidobacterium pennivorans
GCF_025983645	NZ_CP087781.1	476	Bacteria	Pseudomonadota	Gammaproteobacteria	Moraxellales	Moraxellaceae	Moraxella	Moraxella bovis	Moraxella bovis
GCF_000025985	NC_003228.3	272559	Bacteria	Bacteroidota	Bacteroidia	Bacteroidales	Bacteroidaceae	Bacteroides	Bacteroides fragilis	Bacteroides fragilis NCTC 9343
GCF_003325275	NZ_CP030233.1	28901	Bacteria	Pseudomonadota	Gammaproteobacteria	Enterobacterales	Enterobacteriaceae	Salmonella	Salmonella enterica	Salmonella enterica
GCF_013836745	NZ_CP058613.1	1280	Bacteria	Bacillota	Bacilli	Bacillales	Staphylococcaceae	Staphylococcus	Staphylococcus aureus	Staphylococcus aureus
GCF_000026245	NC_011748.1	585055	Bacteria	Pseudomonadota	Gammaproteobacteria	Enterobacterales	Enterobacteriaceae	Escherichia	Escherichia coli	Escherichia coli 55989
GCF_004008555	NZ_CP025354.1	520	Bacteria	Pseudomonadota	Betaproteobacteria	Burkholderiales	Alcaligenaceae	Bordetella	Bordetella pertussis	Bordetella pertussis
GCF_019856535	NZ_CP082236.1	2871493	Bacteria	Pseudomonadota	Gammaproteobacteria	Pseudomonadales	Pseudomonadaceae	Pseudomonas	Pseudomonas sp. SC3(2021)	Pseudomonas sp. SC3(2021)
GCF_032296485	NZ_CP135219.1	562	Bacteria	Pseudomonadota	Gammaproteobacteria	Enterobacterales	Enterobacteriaceae	Escherichia	Escherichia coli	Escherichia coli
GCF_016779865	NZ_CP068808.1	562	Bacteria	Pseudomonadota	Gammaproteobacteria	Enterobacterales	Enterobacteriaceae	Escherichia	Escherichia coli	Escherichia coli
GCF_001951095	NZ_CP013934.1	137591	Bacteria	Bacillota	Bacilli	Lactobacillales	Lactobacillaceae	Weissella	Weissella cibaria	Weissella cibaria
GCF_000404165	NC_021355.1	224719	Archaea	Euryarchaeota	Methanobacteria	Methanobacteriales	Methanobacteriaceae	Methanobrevibacter	Methanobrevibacter sp. AbM4	Methanobrevibacter sp. AbM4
GCF_030011555	NZ_CP124831.1	293387	Bacteria	Bacillota	Bacilli	Bacillales	Bacillaceae	Bacillus	Bacillus altitudinis	Bacillus altitudinis
GCF_001664225	NZ_CP013527.1	396	Bacteria	Pseudomonadota	Alphaproteobacteria	Hyphomicrobiales	Rhizobiaceae	Rhizobium	Rhizobium phaseoli	Rhizobium phaseoli
GCF_002219265	NZ_CP015272.1	222805	Bacteria	Actinomycetota	Actinomycetes	Mycobacteriales	Mycobacteriaceae	Mycobacterium	Mycobacterium intracellulare	Mycobacterium intracellulare subsp. chimaera
GCF_002197445	NZ_CP021800.1	382	Bacteria	Pseudomonadota	Alphaproteobacteria	Hyphomicrobiales	Rhizobiaceae	Sinorhizobium	Sinorhizobium meliloti	Sinorhizobium meliloti
GCF_003180975	NZ_CP029574.1	562	Bacteria	Pseudomonadota	Gammaproteobacteria	Enterobacterales	Enterobacteriaceae	Escherichia	Escherichia coli	Escherichia coli
GCF_006965485	NZ_CP041360.1	2520506	Bacteria	Bacteroidota	Cytophagia	Cytophagales	Cytophagaceae	Spirosoma	Spirosoma sp. KCTC 42546	Spirosoma sp. KCTC 42546
GCF_032594935	NZ_CP118734.1	3028083	Bacteria	Bacillota	Bacilli	Lactobacillales	Streptococcaceae	Streptococcus	Streptococcus sp. 29892	Streptococcus sp. 29892
GCF_020520325	NZ_CP084733.1	470	Bacteria	Pseudomonadota	Gammaproteobacteria	Moraxellales	Moraxellaceae	Acinetobacter	Acinetobacter baumannii	Acinetobacter baumannii
GCF_009914255	NZ_CP040391.1	573	Bacteria	Pseudomonadota	Gammaproteobacteria	Enterobacterales	Enterobacteriaceae	Klebsiella	Klebsiella pneumoniae	Klebsiella pneumoniae
GCF_905330895	NZ_OX030701.1	562	Bacteria	Pseudomonadota	Gammaproteobacteria	Enterobacterales	Enterobacteriaceae	Escherichia	Escherichia coli	Escherichia coli
GCF_014490515	NZ_CP061029.1	1282	Bacteria	Bacillota	Bacilli	Bacillales	Staphylococcaceae	Staphylococcus	Staphylococcus epidermidis	Staphylococcus epidermidis
GCF_021497105	NZ_CP040775.1	28903	Bacteria	Mycoplasmatota	Mollicutes	Mycoplasmatales	Mycoplasmataceae	Mycoplasmopsis	Mycoplasmopsis bovis	Mycoplasmopsis bovis
GCF_010681825	NZ_CP066776.1	2707525	Bacteria	Verrucomicrobiota	Verrucomicrobiae	Verrucomicrobiales	Verrucomicrobiaceae	Sulfuriroseicoccus	Sulfuriroseicoccus oceanibius	Sulfuriroseicoccus oceanibius
GCF_028752555	NZ_CP086229.1	1901	Bacteria	Actinomycetota	Actinomycetes	Kitasatosporales	Streptomycetaceae	Streptomyces	Streptomyces clavuligerus	Streptomyces clavuligerus
GCF_000695975	NZ_CP007243.1	1441628	Bacteria	Nitrospirota	Nitrospiria	Nitrospirales	Nitrospiraceae	Leptospirillum	Leptospirillum ferriphilum	Leptospirillum ferriphilum YSK
GCF_013363895	NZ_CP054876.1	1280	Bacteria	Bacillota	Bacilli	Bacillales	Staphylococcaceae	Staphylococcus	Staphylococcus aureus	Staphylococcus aureus
GCF_000215975	NC_015682.1	795359	Bacteria	Thermodesulfobacteriota	Thermodesulfobacteria	Thermodesulfobacteriales	Thermodesulfobacteriaceae	Thermodesulfobacterium	Thermodesulfobacterium geofontis	Thermodesulfobacterium geofontis OPF15
GCF_003971325	NZ_CP034662.1	480	Bacteria	Pseudomonadota	Gammaproteobacteria	Moraxellales	Moraxellaceae	Moraxella	Moraxella catarrhalis	Moraxella catarrhalis
GCF_018741605	NZ_CP036102.1	1405	Bacteria	Bacillota	Bacilli	Bacillales	Bacillaceae	Bacillus	Bacillus mycoides	Bacillus mycoides
GCF_002853965	NZ_CP024155.1	562	Bacteria	Pseudomonadota	Gammaproteobacteria	Enterobacterales	Enterobacteriaceae	Escherichia	Escherichia coli	Escherichia coli
GCF_002357935	NZ_AP018034.1	1773	Bacteria	Actinomycetota	Actinomycetes	Mycobacteriales	Mycobacteriaceae	Mycobacterium	Mycobacterium tuberculosis	Mycobacterium tuberculosis
GCF_000981805	NZ_CP011132.1	1261127	Bacteria	Pseudomonadota	Gammaproteobacteria	Enterobacterales	Enterobacteriaceae	Citrobacter	Citrobacter amalonaticus	Citrobacter amalonaticus Y19
GCF_015355895	NZ_CP064211.1	573	Bacteria	Pseudomonadota	Gammaproteobacteria	Enterobacterales	Enterobacteriaceae	Klebsiella	Klebsiella pneumoniae	Klebsiella pneumoniae
GCF_025143665	NZ_CP081280.1	221822	Bacteria	Pseudomonadota	Alphaproteobacteria	Rhodobacterales	Roseobacteraceae	Phaeobacter	Phaeobacter inhibens	Phaeobacter inhibens
GCF_015240855	NZ_CP063702.1	149539	Bacteria	Pseudomonadota	Gammaproteobacteria	Enterobacterales	Enterobacteriaceae	Salmonella	Salmonella enterica	Salmonella enterica subsp. enterica serovar Enteritidis
GCF_004635865	NZ_CP026906.1	520	Bacteria	Pseudomonadota	Betaproteobacteria	Burkholderiales	Alcaligenaceae	Bordetella	Bordetella pertussis	Bordetella pertussis
GCF_001636055	NZ_CP011789.1	303	Bacteria	Pseudomonadota	Gammaproteobacteria	Pseudomonadales	Pseudomonadaceae	Pseudomonas	Pseudomonas putida	Pseudomonas putida
GCF_003073395	NZ_CP029031.1	1280	Bacteria	Bacillota	Bacilli	Bacillales	Staphylococcaceae	Staphylococcus	Staphylococcus aureus	Staphylococcus aureus
GCF_029393075	NZ_CP116436.1	451751	Bacteria	Bacillota	Clostridia	Eubacteriales	Clostridiaceae	Clostridium	Clostridium perfringens	Clostridium perfringens B
GCF_001654455	NZ_CP015772.1	1176587	Bacteria	Bacteroidota	Chitinophagia	Chitinophagales	Chitinophagaceae	Niabella	Niabella ginsenosidivorans	Niabella ginsenosidivorans
GCF_018255875	NZ_CP073778.1	58340	Bacteria	Actinomycetota	Actinomycetes	Kitasatosporales	Streptomycetaceae	Streptomyces	Streptomyces lavendulae	Streptomyces lavendulae subsp. lavendulae
GCF_001693275	NZ_CP016477.1	195498	Bacteria	Cyanobacteriota	Cyanophyceae	Chroococcales	Geminocystaceae	Picosynechococcus	Picosynechococcus sp. PCC 7117	Picosynechococcus sp. PCC 7117
GCF_028872195	NZ_CP118397.1	3026425	Bacteria	Bacillota	Bacilli	Bacillales	Bacillaceae	Lysinibacillus	Lysinibacillus sp. G01H	Lysinibacillus sp. G01H
GCF_030323385	NZ_CP122946.1	210	Bacteria	Campylobacterota	Epsilonproteobacteria	Campylobacterales	Helicobacteraceae	Helicobacter	Helicobacter pylori	Helicobacter pylori
GCF_016889965	NZ_CP069567.1	70255	Bacteria	Bacillota	Bacilli	Bacillales	Staphylococcaceae	Staphylococcus	Staphylococcus condimenti	Staphylococcus condimenti
GCF_029369785	NZ_CP120352.1	1622	Bacteria	Bacillota	Bacilli	Lactobacillales	Lactobacillaceae	Ligilactobacillus	Ligilactobacillus murinus	Ligilactobacillus murinus
GCF_002741215	NZ_CP024239.1	2048777	Bacteria	Pseudomonadota	Gammaproteobacteria	Enterobacterales	Enterobacteriaceae	Escherichia	Escherichia coli	Escherichia coli O15:H11
GCF_000815145	NZ_CP010406.1	1446792	Bacteria	Bacillota	Bacilli	Bacillales	Bacillaceae	Bacillus	Bacillus sp. Pc3	Bacillus sp. Pc3
GCF_000021205	NC_011725.1	405532	Bacteria	Bacillota	Bacilli	Bacillales	Bacillaceae	Bacillus	Bacillus cereus	Bacillus cereus B4264
GCF_004194535	NZ_CP025781.1	537	Bacteria	Pseudomonadota	Betaproteobacteria	Neisseriales	Chitinibacteraceae	Iodobacter	Iodobacter fluviatilis	Iodobacter fluviatilis
GCF_900622685	NZ_LR130564.1	562	Bacteria	Pseudomonadota	Gammaproteobacteria	Enterobacterales	Enterobacteriaceae	Escherichia	Escherichia coli	Escherichia coli
GCF_003999255	NZ_CP034791.1	1222016	Bacteria	Bacillota	Clostridia	Caldicellulosiruptorales	Caldicellulosiruptoraceae	Caldicellulosiruptor	Caldicellulosiruptor changbaiensis	Caldicellulosiruptor changbaiensis
GCF_029277445	NZ_CP119566.1	3031126	Bacteria	Pseudomonadota	Alphaproteobacteria	Hyphomicrobiales	Rhizobiaceae	Pararhizobium	Pararhizobium sp. T808	Pararhizobium sp. T808
GCF_003813005	NZ_CP033832.1	287	Bacteria	Pseudomonadota	Gammaproteobacteria	Pseudomonadales	Pseudomonadaceae	Pseudomonas	Pseudomonas aeruginosa	Pseudomonas aeruginosa
GCF_001928035	NZ_CP059581.1	64187	Bacteria	Pseudomonadota	Gammaproteobacteria	Xanthomonadales	Xanthomonadaceae	Xanthomonas	Xanthomonas oryzae	Xanthomonas oryzae pv. oryzae
GCF_003425445	NZ_CP031689.1	727	Bacteria	Pseudomonadota	Gammaproteobacteria	Pasteurellales	Pasteurellaceae	Haemophilus	Haemophilus influenzae	Haemophilus influenzae
GCF_015352115	NZ_CP126067.1	1496	Bacteria	Bacillota	Clostridia	Eubacteriales	Peptostreptococcaceae	Clostridioides	Clostridioides difficile	Clostridioides difficile
GCF_900635165	NZ_LR134031.1	562	Bacteria	Pseudomonadota	Gammaproteobacteria	Enterobacterales	Enterobacteriaceae	Escherichia	Escherichia coli	Escherichia coli
GCF_002310435	NZ_CP023390.1	426430	Bacteria	Bacillota	Bacilli	Bacillales	Staphylococcaceae	Staphylococcus	Staphylococcus aureus	Staphylococcus aureus subsp. aureus str. Newman
GCF_019915565	NZ_CP082785.1	1463165	Bacteria	Pseudomonadota	Gammaproteobacteria	Enterobacterales	Enterobacteriaceae	Klebsiella	Klebsiella quasipneumoniae	Klebsiella quasipneumoniae
GCF_000186385	NC_014958.1	709986	Bacteria	Deinococcota	Deinococci	Deinococcales	Deinococcaceae	Deinococcus	Deinococcus maricopensis	Deinococcus maricopensis DSM 21211
GCF_001043175	NZ_CP011494.1	330734	Bacteria	Pseudomonadota	Gammaproteobacteria	Pseudomonadales	Marinobacteraceae	Marinobacter	Marinobacter psychrophilus	Marinobacter psychrophilus
GCF_003815815	NZ_CP033911.1	1770	Bacteria	Actinomycetota	Actinomycetes	Mycobacteriales	Mycobacteriaceae	Mycobacterium	Mycobacterium avium	Mycobacterium avium subsp. paratuberculosis
GCF_016726365	NZ_CP068102.1	172042	Bacteria	Actinomycetota	Actinomycetes	Micrococcales	Micrococcaceae	Rothia	Rothia aeria	Rothia aeria
GCF_002849955	NZ_CP015498.1	1587	Bacteria	Bacillota	Bacilli	Lactobacillales	Lactobacillaceae	Lactobacillus	Lactobacillus helveticus	Lactobacillus helveticus
GCF_015767515	NZ_CP065202.1	296	Bacteria	Pseudomonadota	Gammaproteobacteria	Pseudomonadales	Pseudomonadaceae	Pseudomonas	Pseudomonas fragi	Pseudomonas fragi
GCF_000747295	NZ_CP009144.1	382	Bacteria	Pseudomonadota	Alphaproteobacteria	Hyphomicrobiales	Rhizobiaceae	Sinorhizobium	Sinorhizobium meliloti	Sinorhizobium meliloti
GCF_027943985	NZ_AP027203.1	926417	Bacteria	Pseudomonadota	Betaproteobacteria	Burkholderiales	Burkholderiaceae	Polynucleobacter	Polynucleobacter sp. SHI2	Polynucleobacter sp. SHI2
GCF_020412425	NZ_CP084586.1	222805	Bacteria	Actinomycetota	Actinomycetes	Mycobacteriales	Mycobacteriaceae	Mycobacterium	Mycobacterium intracellulare	Mycobacterium intracellulare subsp. chimaera
GCF_001988395	NZ_CP013093.1	520	Bacteria	Pseudomonadota	Betaproteobacteria	Burkholderiales	Alcaligenaceae	Bordetella	Bordetella pertussis	Bordetella pertussis
GCF_025140615	NZ_CP081116.1	60137	Bacteria	Pseudomonadota	Alphaproteobacteria	Rhodobacterales	Roseobacteraceae	Sulfitobacter	Sulfitobacter pontiacus	Sulfitobacter pontiacus
GCF_001690075	NZ_CP016517.1	611	Bacteria	Pseudomonadota	Gammaproteobacteria	Enterobacterales	Enterobacteriaceae	Salmonella	Salmonella enterica	Salmonella enterica subsp. enterica serovar Heidelberg
GCF_022924175	NZ_CP094130.1	210	Bacteria	Campylobacterota	Epsilonproteobacteria	Campylobacterales	Helicobacteraceae	Helicobacter	Helicobacter pylori	Helicobacter pylori
GCF_005886035	NZ_CP040390.1	562	Bacteria	Pseudomonadota	Gammaproteobacteria	Enterobacterales	Enterobacteriaceae	Escherichia	Escherichia coli	Escherichia coli
GCF_017301295	NZ_CP071242.1	911022	Bacteria	Pseudomonadota	Gammaproteobacteria	Enterobacterales	Yersiniaceae	Serratia	Serratia marcescens	Serratia marcescens subsp. marcescens ATCC 13880
GCF_002163625	NZ_CP020892.1	1981174	Bacteria	Pseudomonadota	Gammaproteobacteria	Pseudomonadales	Pseudomonadaceae	Pseudomonas	Pseudomonas sp. M30-35	Pseudomonas sp. M30-35
GCF_030758775	NZ_CP132384.1	1684	Bacteria	Actinomycetota	Actinomycetes	Bifidobacteriales	Bifidobacteriaceae	Bifidobacterium	Bifidobacterium asteroides	Bifidobacterium asteroides
GCF_001902295	NZ_CP018335.1	1534	Bacteria	Bacillota	Clostridia	Eubacteriales	Clostridiaceae	Clostridium	Clostridium kluyveri	Clostridium kluyveri
GCF_002899535	NZ_CP026028.1	562	Bacteria	Pseudomonadota	Gammaproteobacteria	Enterobacterales	Enterobacteriaceae	Escherichia	Escherichia coli	Escherichia coli
GCF_027943805	NZ_AP025938.1	1313	Bacteria	Bacillota	Bacilli	Lactobacillales	Streptococcaceae	Streptococcus	Streptococcus pneumoniae	Streptococcus pneumoniae
GCF_022163485	NZ_CP091876.1	1280	Bacteria	Bacillota	Bacilli	Bacillales	Staphylococcaceae	Staphylococcus	Staphylococcus aureus	Staphylococcus aureus
GCF_013116765	NZ_CP074375.1	1353891	Bacteria	Pseudomonadota	Betaproteobacteria	Burkholderiales	Alcaligenaceae	Achromobacter	Achromobacter deleyi	Achromobacter deleyi
GCF_021398155	NZ_CP090203.1	573	Bacteria	Pseudomonadota	Gammaproteobacteria	Enterobacterales	Enterobacteriaceae	Klebsiella	Klebsiella pneumoniae	Klebsiella pneumoniae
GCF_019551095	NZ_CP080562.1	1280	Bacteria	Bacillota	Bacilli	Bacillales	Staphylococcaceae	Staphylococcus	Staphylococcus aureus	Staphylococcus aureus
GCF_024918095	NZ_CP103676.1	573	Bacteria	Pseudomonadota	Gammaproteobacteria	Enterobacterales	Enterobacteriaceae	Klebsiella	Klebsiella pneumoniae	Klebsiella pneumoniae
GCF_009791515	NZ_CP046955.1	1719	Bacteria	Actinomycetota	Actinomycetes	Mycobacteriales	Corynebacteriaceae	Corynebacterium	Corynebacterium pseudotuberculosis	Corynebacterium pseudotuberculosis
GCF_001985725	NZ_CP011207.1	520	Bacteria	Pseudomonadota	Betaproteobacteria	Burkholderiales	Alcaligenaceae	Bordetella	Bordetella pertussis	Bordetella pertussis
GCF_007976625	NZ_CP017508.1	75985	Bacteria	Pseudomonadota	Gammaproteobacteria	Pasteurellales	Pasteurellaceae	Mannheimia	Mannheimia haemolytica	Mannheimia haemolytica
GCF_000008945	NC_010816.1	205913	Bacteria	Actinomycetota	Actinomycetes	Bifidobacteriales	Bifidobacteriaceae	Bifidobacterium	Bifidobacterium longum	Bifidobacterium longum DJO10A
GCF_025665275	NZ_CP106856.1	199136	Bacteria	Actinomycetota	Actinomycetes	Micrococcales	Micrococcaceae	Arthrobacter	Arthrobacter koreensis	Arthrobacter koreensis
GCF_001753445	NZ_CP017434.1	83334	Bacteria	Pseudomonadota	Gammaproteobacteria	Enterobacterales	Enterobacteriaceae	Escherichia	Escherichia coli	Escherichia coli O157:H7
GCF_022924735	NZ_CP094147.1	210	Bacteria	Campylobacterota	Epsilonproteobacteria	Campylobacterales	Helicobacteraceae	Helicobacter	Helicobacter pylori	Helicobacter pylori
GCF_018223765	NZ_CP073673.1	95486	Bacteria	Pseudomonadota	Betaproteobacteria	Burkholderiales	Burkholderiaceae	Burkholderia	Burkholderia cenocepacia	Burkholderia cenocepacia
GCF_016903355	NZ_CP069892.1	1328	Bacteria	Bacillota	Bacilli	Lactobacillales	Streptococcaceae	Streptococcus	Streptococcus anginosus	Streptococcus anginosus
GCF_003573895	NZ_AP018132.1	1681	Bacteria	Actinomycetota	Actinomycetes	Bifidobacteriales	Bifidobacteriaceae	Bifidobacterium	Bifidobacterium bifidum	Bifidobacterium bifidum
GCF_030252695	NZ_CP127024.1	1280	Bacteria	Bacillota	Bacilli	Bacillales	Staphylococcaceae	Staphylococcus	Staphylococcus aureus	Staphylococcus aureus
GCF_026435115	NZ_CP098691.1	29486	Bacteria	Pseudomonadota	Gammaproteobacteria	Enterobacterales	Yersiniaceae	Yersinia	Yersinia ruckeri	Yersinia ruckeri
GCF_023612155	NZ_CP086572.1	985002	Bacteria	Bacillota	Bacilli	Bacillales	Staphylococcaceae	Staphylococcus	Staphylococcus argenteus	Staphylococcus argenteus
GCF_001874565	NZ_CP015017.1	576611	Bacteria	Pseudomonadota	Betaproteobacteria	Burkholderiales	Burkholderiaceae	Polynucleobacter	Polynucleobacter asymbioticus	Polynucleobacter asymbioticus
GCF_003967115	NZ_AP018562.1	985002	Bacteria	Bacillota	Bacilli	Bacillales	Staphylococcaceae	Staphylococcus	Staphylococcus argenteus	Staphylococcus argenteus
GCF_000022545	NC_012883.1	604354	Archaea	Euryarchaeota	Thermococci	Thermococcales	Thermococcaceae	Thermococcus	Thermococcus sibiricus	Thermococcus sibiricus MM 739
GCF_013786025	NZ_CP056597.1	546	Bacteria	Pseudomonadota	Gammaproteobacteria	Enterobacterales	Enterobacteriaceae	Citrobacter	Citrobacter freundii	Citrobacter freundii
GCF_015602625	NZ_CP046591.1	1423	Bacteria	Bacillota	Bacilli	Bacillales	Bacillaceae	Bacillus	Bacillus subtilis	Bacillus subtilis
GCF_025142715	NZ_CP081221.1	221822	Bacteria	Pseudomonadota	Alphaproteobacteria	Rhodobacterales	Roseobacteraceae	Phaeobacter	Phaeobacter inhibens	Phaeobacter inhibens
GCF_029392075	NZ_CP113929.1	2983219	Bacteria	Actinomycetota	Actinomycetes	Bifidobacteriales	Bifidobacteriaceae	Bifidobacterium	Bifidobacterium sp. ESL0704	Bifidobacterium sp. ESL0704
GCF_021391555	NZ_CP090067.1	2905879	Bacteria	Pseudomonadota	Gammaproteobacteria	Moraxellales	Moraxellaceae	Acinetobacter	Acinetobacter sp. SH20PTE14	Acinetobacter sp. SH20PTE14
GCF_029690045	NZ_CP121464.1	2751478	Bacteria	Pseudomonadota	Betaproteobacteria	Burkholderiales	Oxalobacteraceae	Janthinobacterium	Janthinobacterium rivuli	Janthinobacterium rivuli
GCF_027627435	NZ_CP115450.1	3004092	Bacteria	Actinomycetota	Actinomycetes	Kitasatosporales	Streptomycetaceae	Kitasatospora	Kitasatospora sp. HUAS 3-15	Kitasatospora sp. HUAS 3-15
GCF_026016305	NZ_CP087202.1	53407	Bacteria	Pseudomonadota	Gammaproteobacteria	Pseudomonadales	Pseudomonadaceae	Pseudomonas	Pseudomonas asplenii	Pseudomonas asplenii
GCF_001932555	NZ_CP018871.1	29430	Bacteria	Pseudomonadota	Gammaproteobacteria	Moraxellales	Moraxellaceae	Acinetobacter	Acinetobacter haemolyticus	Acinetobacter haemolyticus
GCF_013747755	NZ_CP056421.1	2742653	Bacteria	Pseudomonadota	Gammaproteobacteria	Enterobacterales	Enterobacteriaceae	Citrobacter	Citrobacter sp. RHBSTW-00524	Citrobacter sp. RHBSTW-00524
GCF_020541945	NZ_CP085085.1	1307	Bacteria	Bacillota	Bacilli	Lactobacillales	Streptococcaceae	Streptococcus	Streptococcus suis	Streptococcus suis
GCF_028622955	NZ_CP117672.1	562	Bacteria	Pseudomonadota	Gammaproteobacteria	Enterobacterales	Enterobacteriaceae	Escherichia	Escherichia coli	Escherichia coli
GCF_000618905	NZ_CP050998.1	1446739	Bacteria	Pseudomonadota	Gammaproteobacteria	Enterobacterales	Enterobacteriaceae	Escherichia	Escherichia coli	Escherichia coli O39:NM str. F8704-2
GCF_003234175	NZ_CP126257.1	2175646	Bacteria	Actinomycetota	Actinomycetes	Micrococcales	Microbacteriaceae	Curtobacterium	Curtobacterium sp. MCSS17_007	Curtobacterium sp. MCSS17_007
GCF_001927265	NZ_CP084696.2	2081791	Bacteria	Pseudomonadota	Alphaproteobacteria	Hyphomicrobiales	Rhizobiaceae	Rhizobium	Rhizobium ruizarguesonis	Rhizobium ruizarguesonis
GCF_001696605	NZ_CP031716.1	1879050	Bacteria	Pseudomonadota	Gammaproteobacteria	Moraxellales	Moraxellaceae	Acinetobacter	Acinetobacter wuhouensis	Acinetobacter wuhouensis
GCF_003606345	NZ_CP031844.2	2267275	Bacteria	Pseudomonadota	Alphaproteobacteria	Hyphomicrobiales	Bartonellaceae	Bartonella	Bartonella krasnovii	Bartonella krasnovii
GCF_030413215	NZ_CP129213.1	106590	Bacteria	Pseudomonadota	Betaproteobacteria	Burkholderiales	Burkholderiaceae	Cupriavidus	Cupriavidus necator	Cupriavidus necator
GCF_021442065	NZ_CP090462.1	573	Bacteria	Pseudomonadota	Gammaproteobacteria	Enterobacterales	Enterobacteriaceae	Klebsiella	Klebsiella pneumoniae	Klebsiella pneumoniae
GCF_029229465	NZ_CP117861.1	65958	Bacteria	Pseudomonadota	Alphaproteobacteria	Rhodospirillales	Acetobacteraceae	Komagataeibacter	Komagataeibacter oboediens	Komagataeibacter oboediens
GCF_023035575	NZ_CP073130.1	143	Bacteria	Spirochaetota	Spirochaetia	Spirochaetales	Borreliaceae	Borrelia	Borrelia anserina	Borrelia anserina
GCF_030718895	NZ_CP132192.1	1705	Bacteria	Actinomycetota	Actinomycetes	Mycobacteriales	Corynebacteriaceae	Corynebacterium	Corynebacterium stationis	Corynebacterium stationis
GCF_900232105	NZ_LT934425.1	174633	Bacteria	Planctomycetota	Candidatus Brocadiia	Candidatus Brocadiales	Candidatus Brocadiaceae	Candidatus Kuenenia	Candidatus Kuenenia stuttgartiensis	Candidatus Kuenenia stuttgartiensis
GCF_019857565	NZ_CP078002.1	287	Bacteria	Pseudomonadota	Gammaproteobacteria	Pseudomonadales	Pseudomonadaceae	Pseudomonas	Pseudomonas aeruginosa	Pseudomonas aeruginosa
GCF_002759375	NZ_CP021012.1	473423	Bacteria	Pseudomonadota	Gammaproteobacteria	Xanthomonadales	Xanthomonadaceae	Xanthomonas	Xanthomonas citri	Xanthomonas citri pv. phaseoli var. fuscans
GCF_013004065	NZ_CP053084.1	2732163	Bacteria	Pseudomonadota	Betaproteobacteria	Burkholderiales	Burkholderiaceae	Limnobacter	Limnobacter sp. SAORIC-580	Limnobacter sp. SAORIC-580
GCF_002218025	NZ_AP018680.1	673372	Bacteria	Pseudomonadota	Gammaproteobacteria	Vibrionales	Vibrionaceae	Vibrio	Vibrio casei	Vibrio casei
GCF_019317065	NZ_CP079617.1	72407	Bacteria	Pseudomonadota	Gammaproteobacteria	Enterobacterales	Enterobacteriaceae	Klebsiella	Klebsiella pneumoniae	Klebsiella pneumoniae subsp. pneumoniae
GCF_900119765	NZ_LT632614.1	446	Bacteria	Pseudomonadota	Gammaproteobacteria	Legionellales	Legionellaceae	Legionella	Legionella pneumophila	Legionella pneumophila
GCF_003181055	NZ_CP029582.1	573	Bacteria	Pseudomonadota	Gammaproteobacteria	Enterobacterales	Enterobacteriaceae	Klebsiella	Klebsiella pneumoniae	Klebsiella pneumoniae
GCF_000317895	NC_019567.1	1069642	Bacteria	Bdellovibrionota	Bdellovibrionia	Bdellovibrionales	Pseudobdellovibrionaceae	Bdellovibrio	Bdellovibrio bacteriovorus	Bdellovibrio bacteriovorus str. Tiberius
GCF_005391285	NZ_AP024123.1	562	Bacteria	Pseudomonadota	Gammaproteobacteria	Enterobacterales	Enterobacteriaceae	Escherichia	Escherichia coli	Escherichia coli
GCF_022163365	NZ_CP091875.1	1280	Bacteria	Bacillota	Bacilli	Bacillales	Staphylococcaceae	Staphylococcus	Staphylococcus aureus	Staphylococcus aureus
GCF_024666265	NZ_CP102546.1	573	Bacteria	Pseudomonadota	Gammaproteobacteria	Enterobacterales	Enterobacteriaceae	Klebsiella	Klebsiella pneumoniae	Klebsiella pneumoniae
GCF_020042285	NZ_CP083388.1	2875540	Bacteria	Bacteroidota	Chitinophagia	Chitinophagales	Chitinophagaceae	Ferruginibacter	Ferruginibacter albus	Ferruginibacter albus
GCF_004798685	NZ_CP039291.1	2566013	Bacteria	Actinomycetota	Actinomycetes	Micrococcales	Cellulomonadaceae	Cellulomonas	Cellulomonas shaoxiangyii	Cellulomonas shaoxiangyii
GCF_016126995	NZ_CP065970.1	562	Bacteria	Pseudomonadota	Gammaproteobacteria	Enterobacterales	Enterobacteriaceae	Escherichia	Escherichia coli	Escherichia coli
GCF_015694025	NZ_CP065146.1	584	Bacteria	Pseudomonadota	Gammaproteobacteria	Enterobacterales	Morganellaceae	Proteus	Proteus mirabilis	Proteus mirabilis
GCF_002507865	NZ_CP075107.1	28901	Bacteria	Pseudomonadota	Gammaproteobacteria	Enterobacterales	Enterobacteriaceae	Salmonella	Salmonella enterica	Salmonella enterica
GCF_000685625	NZ_CP007603.1	102611	Bacteria	Campylobacterota	Epsilonproteobacteria	Campylobacterales	Helicobacteraceae	Helicobacter	Helicobacter pylori	Helicobacter pylori J166
GCF_000568475	NZ_CP007160.1	1457187	Bacteria	Bacillota	Bacilli	Bacillales	Listeriaceae	Listeria	Listeria monocytogenes	Listeria monocytogenes WSLC1001
GCF_027571075	NZ_CP110345.1	287	Bacteria	Pseudomonadota	Gammaproteobacteria	Pseudomonadales	Pseudomonadaceae	Pseudomonas	Pseudomonas aeruginosa	Pseudomonas aeruginosa
GCF_029625315	NZ_CP121110.1	871694	Bacteria	Bacteroidota	Flavobacteriia	Flavobacteriales	Flavobacteriaceae	Flavobacterium	Flavobacterium ginsengisoli	Flavobacterium ginsengisoli
GCF_019428645	NZ_CP080126.1	562	Bacteria	Pseudomonadota	Gammaproteobacteria	Enterobacterales	Enterobacteriaceae	Escherichia	Escherichia coli	Escherichia coli
GCF_027558435	NZ_CP087381.1	2718620	Bacteria	Thermodesulfobacteriota	Desulfovibrionia	Desulfovibrionales	Desulfovibrionaceae	Desulfovibrio	Desulfovibrio subterraneus	Desulfovibrio subterraneus
GCF_029323795	NZ_CP119758.1	3032586	Bacteria	Bacteroidota	Flavobacteriia	Flavobacteriales	Flavobacteriaceae	Zobellia	Zobellia alginiliquefaciens	Zobellia alginiliquefaciens
GCF_024137985	NZ_CP099981.1	1590	Bacteria	Bacillota	Bacilli	Lactobacillales	Lactobacillaceae	Lactiplantibacillus	Lactiplantibacillus plantarum	Lactiplantibacillus plantarum
GCF_020616495	NZ_CP085188.1	562	Bacteria	Pseudomonadota	Gammaproteobacteria	Enterobacterales	Enterobacteriaceae	Escherichia	Escherichia coli	Escherichia coli
GCF_028892745	NZ_CP117388.1	487004	Bacteria	Pseudomonadota	Gammaproteobacteria	Enterobacterales	Enterobacteriaceae	Salmonella	Salmonella enterica	Salmonella enterica subsp. enterica serovar Uganda
GCF_000325705	NC_019904.1	926556	Bacteria	Bacteroidota	Cytophagia	Cytophagales	Cyclobacteriaceae	Echinicola	Echinicola vietnamensis	Echinicola vietnamensis DSM 17526
GCF_003020725	NZ_CP027512.1	1352	Bacteria	Bacillota	Bacilli	Lactobacillales	Enterococcaceae	Enterococcus	Enterococcus faecium	Enterococcus faecium
GCF_007814115	NZ_CP031196.1	29385	Bacteria	Bacillota	Bacilli	Bacillales	Staphylococcaceae	Staphylococcus	Staphylococcus saprophyticus	Staphylococcus saprophyticus
GCF_005280755	NZ_CP040059.1	777	Bacteria	Pseudomonadota	Gammaproteobacteria	Legionellales	Coxiellaceae	Coxiella	Coxiella burnetii	Coxiella burnetii
GCF_001887475	NZ_CP013307.1	666	Bacteria	Pseudomonadota	Gammaproteobacteria	Vibrionales	Vibrionaceae	Vibrio	Vibrio cholerae	Vibrio cholerae
GCF_000783735	NZ_CP026098.1	623	Bacteria	Pseudomonadota	Gammaproteobacteria	Enterobacterales	Enterobacteriaceae	Shigella	Shigella flexneri	Shigella flexneri
GCF_009938035	NZ_AP022324.1	303	Bacteria	Pseudomonadota	Gammaproteobacteria	Pseudomonadales	Pseudomonadaceae	Pseudomonas	Pseudomonas putida	Pseudomonas putida
GCF_002859445	NZ_CP015568.1	747	Bacteria	Pseudomonadota	Gammaproteobacteria	Pasteurellales	Pasteurellaceae	Pasteurella	Pasteurella multocida	Pasteurella multocida
GCF_001870205	NZ_CP017267.1	519472	Bacteria	Bacillota	Bacilli	Lactobacillales	Enterococcaceae	Vagococcus	Vagococcus teuberi	Vagococcus teuberi
GCF_002736285	NZ_CP024161.1	86660	Bacteria	Mycoplasmatota	Mollicutes	Mycoplasmatales	Mycoplasmataceae	Mesomycoplasma	Mesomycoplasma dispar	Mesomycoplasma dispar
GCF_003945525	NZ_CP029601.1	2203204	Bacteria	Actinomycetota	Actinomycetes	Kitasatosporales	Streptomycetaceae	Streptomyces	Streptomyces sp. WAC 01438	Streptomyces sp. WAC 01438
GCF_003351625	NZ_CP031238.1	726	Bacteria	Pseudomonadota	Gammaproteobacteria	Pasteurellales	Pasteurellaceae	Haemophilus	Haemophilus haemolyticus	Haemophilus haemolyticus
GCF_007974065	NZ_CP017490.1	75985	Bacteria	Pseudomonadota	Gammaproteobacteria	Pasteurellales	Pasteurellaceae	Mannheimia	Mannheimia haemolytica	Mannheimia haemolytica
GCF_030489945	NZ_CP129739.1	573	Bacteria	Pseudomonadota	Gammaproteobacteria	Enterobacterales	Enterobacteriaceae	Klebsiella	Klebsiella pneumoniae	Klebsiella pneumoniae
GCF_030323365	NZ_CP120953.1	1311	Bacteria	Bacillota	Bacilli	Lactobacillales	Streptococcaceae	Streptococcus	Streptococcus agalactiae	Streptococcus agalactiae
GCF_002310815	NZ_CP011032.1	314281	Bacteria	Pseudomonadota	Gammaproteobacteria	Alteromonadales	Pseudoalteromonadaceae	Pseudoalteromonas	Pseudoalteromonas tunicata	Pseudoalteromonas tunicata
GCF_016864135	NZ_CP045450.1	158836	Bacteria	Pseudomonadota	Gammaproteobacteria	Enterobacterales	Enterobacteriaceae	Enterobacter	Enterobacter hormaechei	Enterobacter hormaechei
GCF_018141645	NZ_CP065948.1	287	Bacteria	Pseudomonadota	Gammaproteobacteria	Pseudomonadales	Pseudomonadaceae	Pseudomonas	Pseudomonas aeruginosa	Pseudomonas aeruginosa
GCF_009834205	NZ_CP047180.1	110937	Bacteria	Actinomycetota	Actinomycetes	Micrococcales	Microbacteriaceae	Rathayibacter	Rathayibacter festucae	Rathayibacter festucae
GCF_002355375	NZ_AP017312.1	1500254	Bacteria	Bacillota	Bacilli	Bacillales	Paenibacillaceae	Aneurinibacillus	Aneurinibacillus soli	Aneurinibacillus soli
GCF_030687935	NZ_CP117454.1	2954082	Bacteria	Pseudomonadota	Gammaproteobacteria	Pseudomonadales	Pseudomonadaceae	Pseudomonas	Pseudomonas sp. FP1935	Pseudomonas sp. FP1935
GCF_014041895	NZ_CP059473.1	1590	Bacteria	Bacillota	Bacilli	Lactobacillales	Lactobacillaceae	Lactiplantibacillus	Lactiplantibacillus plantarum	Lactiplantibacillus plantarum
GCF_002278095	NZ_CP022988.1	888027	Bacteria	Bacillota	Bacilli	Lactobacillales	Lactobacillaceae	Lactobacillus	Lactobacillus delbrueckii	Lactobacillus delbrueckii subsp. lactis DSM 20072
GCF_016598755	NZ_CP066804.1	2799564	Bacteria	Pseudomonadota	Gammaproteobacteria	Alteromonadales	Pseudoalteromonadaceae	Pseudoalteromonas	Pseudoalteromonas sp. LC2018020214	Pseudoalteromonas sp. LC2018020214
GCF_013742615	NZ_CP056737.1	1812935	Bacteria	Pseudomonadota	Gammaproteobacteria	Enterobacterales	Enterobacteriaceae	Enterobacter	Enterobacter roggenkampii	Enterobacter roggenkampii
GCF_001583415	NZ_CP014475.1	1771	Bacteria	Actinomycetota	Actinomycetes	Mycobacteriales	Mycobacteriaceae	Mycolicibacterium	Mycolicibacterium phlei	Mycolicibacterium phlei
GCF_023101145	NZ_CP073714.1	1472	Bacteria	Bacillota	Bacilli	Bacillales	Paenibacillaceae	Paenibacillus	Paenibacillus pabuli	Paenibacillus pabuli
GCF_003352185	NZ_CP029608.1	1628086	Bacteria	Pseudomonadota	Gammaproteobacteria	Pseudomonadales	Pseudomonadaceae	Pseudomonas	Pseudomonas kribbensis	Pseudomonas kribbensis
GCF_029392675	NZ_CP113941.1	2983213	Bacteria	Bacillota	Bacilli	Lactobacillales	Lactobacillaceae	Lactobacillus	Lactobacillus sp. ESL0684	Lactobacillus sp. ESL0684
GCF_022846355	NZ_AP025603.1	274	Bacteria	Deinococcota	Deinococci	Thermales	Thermaceae	Thermus	Thermus thermophilus	Thermus thermophilus
GCF_026222695	NZ_CP034902.1	207340	Bacteria	Pseudomonadota	Alphaproteobacteria	Rhodospirillales	Acetobacteraceae	Roseomonas	Roseomonas mucosa	Roseomonas mucosa
GCF_002209005	NZ_CP022076.1	197	Bacteria	Campylobacterota	Epsilonproteobacteria	Campylobacterales	Campylobacteraceae	Campylobacter	Campylobacter jejuni	Campylobacter jejuni
GCF_013393845	NZ_CP040100.1	670	Bacteria	Pseudomonadota	Gammaproteobacteria	Vibrionales	Vibrionaceae	Vibrio	Vibrio parahaemolyticus	Vibrio parahaemolyticus
GCF_013317085	NZ_CP047405.1	562	Bacteria	Pseudomonadota	Gammaproteobacteria	Enterobacterales	Enterobacteriaceae	Escherichia	Escherichia coli	Escherichia coli
GCF_028993615	NZ_CP118632.1	3028312	Bacteria	Pseudomonadota	Betaproteobacteria	Burkholderiales	Oxalobacteraceae	Herbaspirillum	Herbaspirillum sp. WKF16	Herbaspirillum sp. WKF16
GCF_004634605	NZ_CP026430.1	520	Bacteria	Pseudomonadota	Betaproteobacteria	Burkholderiales	Alcaligenaceae	Bordetella	Bordetella pertussis	Bordetella pertussis
GCF_002951115	NZ_CP014014.1	40324	Bacteria	Pseudomonadota	Gammaproteobacteria	Xanthomonadales	Xanthomonadaceae	Stenotrophomonas	Stenotrophomonas maltophilia	Stenotrophomonas maltophilia
GCF_000220945	NC_017186.1	713604	Bacteria	Actinomycetota	Actinomycetes	Pseudonocardiales	Pseudonocardiaceae	Amycolatopsis	Amycolatopsis mediterranei	Amycolatopsis mediterranei S699
GCF_013170765	NZ_CP033364.1	2483402	Bacteria	Pseudomonadota	Alphaproteobacteria	Hyphomicrobiales	Phyllobacteriaceae	Mesorhizobium	Mesorhizobium sp. NZP2234	Mesorhizobium sp. NZP2234
GCF_001650295	NZ_CP015831.1	1045010	Bacteria	Pseudomonadota	Gammaproteobacteria	Enterobacterales	Enterobacteriaceae	Escherichia	Escherichia coli	Escherichia coli O157
GCF_021498245	NZ_CP042355.1	61652	Bacteria	Pseudomonadota	Gammaproteobacteria	Enterobacterales	Yersiniaceae	Serratia	Serratia rubidaea	Serratia rubidaea
GCF_009728775	NZ_CP033114.1	1280	Bacteria	Bacillota	Bacilli	Bacillales	Staphylococcaceae	Staphylococcus	Staphylococcus aureus	Staphylococcus aureus
GCF_014041915	NZ_CP059472.1	2758037	Bacteria	Bacteroidota	Flavobacteriia	Flavobacteriales	Weeksellaceae	Chryseobacterium	Chryseobacterium sp. CX-624	Chryseobacterium sp. CX-624
GCF_030516885	NZ_CP077106.1	492670	Bacteria	Bacillota	Bacilli	Bacillales	Bacillaceae	Bacillus	Bacillus velezensis	Bacillus velezensis
GCF_001466725	NZ_CP013650.1	1526571	Bacteria	Pseudomonadota	Gammaproteobacteria	Alteromonadales	Alteromonadaceae	Lacimicrobium	Lacimicrobium alkaliphilum	Lacimicrobium alkaliphilum
GCF_000024125	NC_013222.1	313596	Bacteria	Bacteroidota	Flavobacteriia	Flavobacteriales	Flavobacteriaceae	Robiginitalea	Robiginitalea biformata	Robiginitalea biformata HTCC2501
GCF_002237555	NZ_CP022540.1	74033	Bacteria	Pseudomonadota	Alphaproteobacteria	Rhodobacterales	Roseobacteraceae	Antarctobacter	Antarctobacter heliothermus	Antarctobacter heliothermus
GCF_019614475	NZ_CP047081.1	1255	Bacteria	Bacillota	Bacilli	Lactobacillales	Lactobacillaceae	Pediococcus	Pediococcus pentosaceus	Pediococcus pentosaceus
GCF_020097415	NZ_CP083631.1	1463165	Bacteria	Pseudomonadota	Gammaproteobacteria	Enterobacterales	Enterobacteriaceae	Klebsiella	Klebsiella quasipneumoniae	Klebsiella quasipneumoniae
GCF_030515575	NZ_CP082097.1	562	Bacteria	Pseudomonadota	Gammaproteobacteria	Enterobacterales	Enterobacteriaceae	Escherichia	Escherichia coli	Escherichia coli
GCF_017096405	NZ_CP059351.1	470	Bacteria	Pseudomonadota	Gammaproteobacteria	Moraxellales	Moraxellaceae	Acinetobacter	Acinetobacter baumannii	Acinetobacter baumannii
GCF_000497525	NC_022873.1	529122	Bacteria	Bacillota	Bacilli	Bacillales	Bacillaceae	Bacillus	Bacillus thuringiensis	Bacillus thuringiensis YBT-1518
GCF_009764075	NZ_CP046828.1	670	Bacteria	Pseudomonadota	Gammaproteobacteria	Vibrionales	Vibrionaceae	Vibrio	Vibrio parahaemolyticus	Vibrio parahaemolyticus
GCF_020541025	NZ_CP085074.1	562	Bacteria	Pseudomonadota	Gammaproteobacteria	Enterobacterales	Enterobacteriaceae	Escherichia	Escherichia coli	Escherichia coli
GCF_900660745	NZ_LR215048.1	29552	Bacteria	Mycoplasmatota	Mollicutes	Acholeplasmatales	Acholeplasmataceae	Haploplasma	Haploplasma axanthum	Haploplasma axanthum
GCF_001683295	NZ_CP012728.1	1392	Bacteria	Bacillota	Bacilli	Bacillales	Bacillaceae	Bacillus	Bacillus anthracis	Bacillus anthracis
GCF_000237205	NC_015713.1	331113	Bacteria	Chlamydiota	Chlamydiia	Parachlamydiales	Simkaniaceae	Simkania	Simkania negevensis	Simkania negevensis Z
GCF_024585725	NZ_CP073994.1	562	Bacteria	Pseudomonadota	Gammaproteobacteria	Enterobacterales	Enterobacteriaceae	Escherichia	Escherichia coli	Escherichia coli
GCF_002386345	NZ_CP023507.1	1303	Bacteria	Bacillota	Bacilli	Lactobacillales	Streptococcaceae	Streptococcus	Streptococcus oralis	Streptococcus oralis
GCF_008195825	NZ_CP043329.1	2605747	Bacteria	Bacteroidota	Sphingobacteriia	Sphingobacteriales	Sphingobacteriaceae	Pedobacter	Pedobacter aquae	Pedobacter aquae
GCF_024722435	NZ_CP102669.1	90371	Bacteria	Pseudomonadota	Gammaproteobacteria	Enterobacterales	Enterobacteriaceae	Salmonella	Salmonella enterica	Salmonella enterica subsp. enterica serovar Typhimurium
GCF_024969545	NZ_CP103894.1	1806053	Bacteria	Actinomycetota	Actinomycetes	Mycobacteriales	Corynebacteriaceae	Corynebacterium	Corynebacterium diphtheriae	Corynebacterium diphtheriae bv. mitis
GCF_026153395	NZ_CP110622.1	2992244	Bacteria	Chlorobiota	Chlorobiia	Chlorobiales	Chlorobiaceae	Prosthecochloris	Prosthecochloris sp. SCSIO W1103	Prosthecochloris sp. SCSIO W1103
GCF_016454325	NZ_CP051370.1	149385	Bacteria	Pseudomonadota	Gammaproteobacteria	Enterobacterales	Enterobacteriaceae	Salmonella	Salmonella enterica	Salmonella enterica subsp. enterica serovar Hadar
GCF_000626595	NZ_CP007524.1	487	Bacteria	Pseudomonadota	Betaproteobacteria	Neisseriales	Neisseriaceae	Neisseria	Neisseria meningitidis	Neisseria meningitidis
GCF_003855375	NZ_CP034030.1	485	Bacteria	Pseudomonadota	Betaproteobacteria	Neisseriales	Neisseriaceae	Neisseria	Neisseria gonorrhoeae	Neisseria gonorrhoeae
GCF_008244725	NZ_CP043392.1	1280	Bacteria	Bacillota	Bacilli	Bacillales	Staphylococcaceae	Staphylococcus	Staphylococcus aureus	Staphylococcus aureus
GCF_009557055	NZ_CP045649.1	2662361	Bacteria	Actinomycetota	Actinomycetes	Propionibacteriales	Nocardioidaceae	Nocardioides	Nocardioides sp. dk884	Nocardioides sp. dk884
GCF_025169745	NZ_CP106826.1	485	Bacteria	Pseudomonadota	Betaproteobacteria	Neisseriales	Neisseriaceae	Neisseria	Neisseria gonorrhoeae	Neisseria gonorrhoeae
GCF_023658425	NZ_CP098223.1	562	Bacteria	Pseudomonadota	Gammaproteobacteria	Enterobacterales	Enterobacteriaceae	Escherichia	Escherichia coli	Escherichia coli
GCF_014789345	NZ_CP061840.1	91891	Bacteria	Pseudomonadota	Gammaproteobacteria	Legionellales	Legionellaceae	Legionella	Legionella pneumophila	Legionella pneumophila subsp. pneumophila
GCF_004120175	NZ_CP026157.1	573	Bacteria	Pseudomonadota	Gammaproteobacteria	Enterobacterales	Enterobacteriaceae	Klebsiella	Klebsiella pneumoniae	Klebsiella pneumoniae
GCF_019973775	NZ_AP025032.1	2826993	Bacteria	Pseudomonadota	Alphaproteobacteria	Hyphomicrobiales	Aurantimonadaceae	Aureimonas	Aureimonas sp. SA4125	Aureimonas sp. SA4125
GCF_031583315	NZ_CP134170.1	3074087	Bacteria	Cyanobacteriota	Cyanophyceae	Acaryochloridales	Thermosynechococcaceae	Thermosynechococcus	Thermosynechococcus sp. PKX91	Thermosynechococcus sp. PKX91
GCF_031038975	NZ_CP065080.1	59201	Bacteria	Pseudomonadota	Gammaproteobacteria	Enterobacterales	Enterobacteriaceae	Salmonella	Salmonella enterica	Salmonella enterica subsp. enterica
GCF_025853955	NZ_CP107583.1	470	Bacteria	Pseudomonadota	Gammaproteobacteria	Moraxellales	Moraxellaceae	Acinetobacter	Acinetobacter baumannii	Acinetobacter baumannii
GCF_001806325	NZ_CP017580.1	1905847	Bacteria	Actinomycetota	Actinomycetes	Micrococcales	Microbacteriaceae	Curtobacterium	Curtobacterium sp. BH-2-1-1	Curtobacterium sp. BH-2-1-1
GCF_017165255	NZ_CP062749.1	83334	Bacteria	Pseudomonadota	Gammaproteobacteria	Enterobacterales	Enterobacteriaceae	Escherichia	Escherichia coli	Escherichia coli O157:H7
GCF_002096055	NZ_CP020715.1	1619308	Bacteria	Actinomycetota	Actinomycetes	Micrococcales	Microbacteriaceae	Cnuibacter	Cnuibacter physcomitrellae	Cnuibacter physcomitrellae
GCF_013170745	NZ_CP033362.1	2483404	Bacteria	Pseudomonadota	Alphaproteobacteria	Hyphomicrobiales	Phyllobacteriaceae	Mesorhizobium	Mesorhizobium sp. NZP2077	Mesorhizobium sp. NZP2077
GCF_013372185	NZ_CP053830.1	650054	Bacteria	Campylobacterota	Epsilonproteobacteria	Campylobacterales	Campylobacteraceae	Campylobacter	Campylobacter lari	Campylobacter lari subsp. lari
GCF_002022145	NZ_CP016378.1	238	Bacteria	Bacteroidota	Flavobacteriia	Flavobacteriales	Weeksellaceae	Elizabethkingia	Elizabethkingia meningoseptica	Elizabethkingia meningoseptica
GCF_003031245	NZ_CP019967.1	1076	Bacteria	Pseudomonadota	Alphaproteobacteria	Hyphomicrobiales	Nitrobacteraceae	Rhodopseudomonas	Rhodopseudomonas palustris	Rhodopseudomonas palustris
GCF_019968785	NZ_CP074154.1	61645	Bacteria	Pseudomonadota	Gammaproteobacteria	Enterobacterales	Enterobacteriaceae	Enterobacter	Enterobacter asburiae	Enterobacter asburiae
GCF_001187785	NZ_CP012154.1	1579979	Bacteria	Pseudomonadota	Gammaproteobacteria	Chromatiales	Wenzhouxiangellaceae	Wenzhouxiangella	Wenzhouxiangella marina	Wenzhouxiangella marina
GCF_003268635	NZ_CP029639.1	2211212	Bacteria	Bacillota	Bacilli	Bacillales	Paenibacillaceae	Paenibacillus	Paenibacillus sp. DCT19	Paenibacillus sp. DCT19
GCF_012044775	NZ_CP050646.1	562	Bacteria	Pseudomonadota	Gammaproteobacteria	Enterobacterales	Enterobacteriaceae	Escherichia	Escherichia coli	Escherichia coli
GCF_016904695	NZ_CP070232.1	562	Bacteria	Pseudomonadota	Gammaproteobacteria	Enterobacterales	Enterobacteriaceae	Escherichia	Escherichia coli	Escherichia coli
GCF_016026555	NZ_CP065629.1	33889	Bacteria	Actinomycetota	Actinomycetes	Micrococcales	Brevibacteriaceae	Brevibacterium	Brevibacterium casei	Brevibacterium casei
GCF_002082805	NZ_CP020598.1	470	Bacteria	Pseudomonadota	Gammaproteobacteria	Moraxellales	Moraxellaceae	Acinetobacter	Acinetobacter baumannii	Acinetobacter baumannii
GCF_026191725	NZ_CP120863.1	2866279	Bacteria	Pseudomonadota	Alphaproteobacteria	Hyphomicrobiales	Stappiaceae	Roseibium	Roseibium sp. KMA01	Roseibium sp. KMA01
GCF_014854695	NZ_CP027557.1	1829	Bacteria	Actinomycetota	Actinomycetes	Mycobacteriales	Nocardiaceae	Rhodococcus	Rhodococcus rhodochrous	Rhodococcus rhodochrous
GCF_014900155	NZ_CP041834.1	1773	Bacteria	Actinomycetota	Actinomycetes	Mycobacteriales	Mycobacteriaceae	Mycobacterium	Mycobacterium tuberculosis	Mycobacterium tuberculosis
GCF_018223665	NZ_CP073589.1	562	Bacteria	Pseudomonadota	Gammaproteobacteria	Enterobacterales	Enterobacteriaceae	Escherichia	Escherichia coli	Escherichia coli
GCF_001697325	NZ_CP016645.1	487	Bacteria	Pseudomonadota	Betaproteobacteria	Neisseriales	Neisseriaceae	Neisseria	Neisseria meningitidis	Neisseria meningitidis
GCF_012974245	NZ_CP052867.1	337	Bacteria	Pseudomonadota	Betaproteobacteria	Burkholderiales	Burkholderiaceae	Burkholderia	Burkholderia glumae	Burkholderia glumae
GCF_003855395	NZ_CP034015.1	150120	Bacteria	Pseudomonadota	Gammaproteobacteria	Alteromonadales	Shewanellaceae	Shewanella	Shewanella livingstonensis	Shewanella livingstonensis
GCF_021397645	NZ_CP090141.1	260678	Bacteria	Pseudomonadota	Gammaproteobacteria	Enterobacterales	Enterobacteriaceae	Salmonella	Salmonella enterica	Salmonella enterica subsp. enterica serovar Goldcoast
GCF_016071735	NZ_CP064352.1	1308539	Bacteria	Pseudomonadota	Gammaproteobacteria	Enterobacterales	Enterobacteriaceae	Klebsiella	Klebsiella pneumoniae	Klebsiella pneumoniae subsp. pneumoniae ATCC 43816
GCF_001244315	NZ_CP009982.1	670	Bacteria	Pseudomonadota	Gammaproteobacteria	Vibrionales	Vibrionaceae	Vibrio	Vibrio parahaemolyticus	Vibrio parahaemolyticus
GCF_013394675	NZ_CP053352.1	2697010	Bacteria	Bacteroidota	Flavobacteriia	Flavobacteriales	Flavobacteriaceae	Winogradskyella	Winogradskyella helgolandensis	Winogradskyella helgolandensis
GCF_000740435	NZ_CP008757.1	29461	Bacteria	Pseudomonadota	Alphaproteobacteria	Hyphomicrobiales	Brucellaceae	Brucella	Brucella suis	Brucella suis
GCF_030517065	NZ_CP103950.1	103810	Bacteria	Bacteroidota	Flavobacteriia	Flavobacteriales	Weeksellaceae	Riemerella	Riemerella columbina	Riemerella columbina
GCF_003031795	NZ_CP020516.1	562	Bacteria	Pseudomonadota	Gammaproteobacteria	Enterobacterales	Enterobacteriaceae	Escherichia	Escherichia coli	Escherichia coli
GCF_028623125	NZ_CP117696.1	149390	Bacteria	Pseudomonadota	Gammaproteobacteria	Enterobacterales	Enterobacteriaceae	Salmonella	Salmonella enterica	Salmonella enterica subsp. enterica serovar London
GCF_025231525	NZ_CP103057.1	2972485	Bacteria	Pseudomonadota	Alphaproteobacteria	Sphingomonadales	Sphingomonadaceae	Sphingomonas	Sphingomonas sp. ZFBP2030	Sphingomonas sp. ZFBP2030
GCF_900095215	NZ_LT606949.1	576610	Bacteria	Pseudomonadota	Betaproteobacteria	Burkholderiales	Burkholderiaceae	Polynucleobacter	Polynucleobacter necessarius	Polynucleobacter necessarius
GCF_013394915	NZ_CP056771.1	98785	Bacteria	Pseudomonadota	Gammaproteobacteria	Enterobacterales	Erwiniaceae	Buchnera	Buchnera aphidicola	Buchnera aphidicola (Aphis gossypii)
GCF_001746575	NZ_CP017314.1	1423	Bacteria	Bacillota	Bacilli	Bacillales	Bacillaceae	Bacillus	Bacillus subtilis	Bacillus subtilis
GCF_032281485	NZ_CP118344.1	520	Bacteria	Pseudomonadota	Betaproteobacteria	Burkholderiales	Alcaligenaceae	Bordetella	Bordetella pertussis	Bordetella pertussis
GCF_905232415	NZ_OW849155.1	615	Bacteria	Pseudomonadota	Gammaproteobacteria	Enterobacterales	Yersiniaceae	Serratia	Serratia marcescens	Serratia marcescens
GCF_025998055	NZ_AP026684.1	35817	Bacteria	Campylobacterota	Epsilonproteobacteria	Campylobacterales	Helicobacteraceae	Helicobacter	Helicobacter heilmannii	Helicobacter heilmannii
GCF_009913655	NZ_CP028221.1	1590	Bacteria	Bacillota	Bacilli	Lactobacillales	Lactobacillaceae	Lactiplantibacillus	Lactiplantibacillus plantarum	Lactiplantibacillus plantarum
GCF_003410255	NZ_CP031642.1	1392	Bacteria	Bacillota	Bacilli	Bacillales	Bacillaceae	Bacillus	Bacillus anthracis	Bacillus anthracis
GCF_013113755	NZ_CP053304.1	2133	Bacteria	Mycoplasmatota	Mollicutes	Entomoplasmatales	Spiroplasmataceae	Spiroplasma	Spiroplasma citri	Spiroplasma citri
GCF_001674505	NZ_CP035043.1	470	Bacteria	Pseudomonadota	Gammaproteobacteria	Moraxellales	Moraxellaceae	Acinetobacter	Acinetobacter baumannii	Acinetobacter baumannii
GCF_001653435	NZ_CP011485.1	210	Bacteria	Campylobacterota	Epsilonproteobacteria	Campylobacterales	Helicobacteraceae	Helicobacter	Helicobacter pylori	Helicobacter pylori
GCF_009662235	NZ_CP045825.1	1423	Bacteria	Bacillota	Bacilli	Bacillales	Bacillaceae	Bacillus	Bacillus subtilis	Bacillus subtilis
GCF_004337735	NZ_CP047522.1	90371	Bacteria	Pseudomonadota	Gammaproteobacteria	Enterobacterales	Enterobacteriaceae	Salmonella	Salmonella enterica	Salmonella enterica subsp. enterica serovar Typhimurium
GCF_013343635	NZ_CP040107.1	83334	Bacteria	Pseudomonadota	Gammaproteobacteria	Enterobacterales	Enterobacteriaceae	Escherichia	Escherichia coli	Escherichia coli O157:H7
GCF_001664345	NZ_CP013517.1	1703960	Bacteria	Pseudomonadota	Alphaproteobacteria	Hyphomicrobiales	Rhizobiaceae	Rhizobium	Rhizobium sp. N113	Rhizobium sp. N113
GCF_000021865	NC_014034.1	272942	Bacteria	Pseudomonadota	Alphaproteobacteria	Rhodobacterales	Paracoccaceae	Rhodobacter	Rhodobacter capsulatus	Rhodobacter capsulatus SB 1003
[truncated: 34,332 more rows]
