# Supplementary material for: PHPGAT: predicting phage hosts based on multimodal heterogeneous knowledge graph with graph attention network
Source: Brief Bioinform. 2025 Jan 20;26(1):bbaf017. doi: 10.1093/bib/bbaf017 (PMC11745545; doi:10.1093/bib/bbaf017)
Supplement: Supplementary_Data_3_Update_hostTaxonomy_information_bbaf017 [file supplementary_data_3_update_hosttaxonomy_information_bbaf017.xlsx]

## Sheet: Sheet1
Old hostTaxonomy				New hostTaxonomy
order	family	genus	species	order	family	genus	species
Moraxellales	Moraxellaceae	Acinetobacter	Acinetobacter baumannii	Pseudomonadales	Moraxellaceae	Acinetobacter	Acinetobacter baumannii
Moraxellales	Moraxellaceae	Acinetobacter	Acinetobacter johnsonii	Pseudomonadales	Moraxellaceae	Acinetobacter	Acinetobacter johnsonii
Moraxellales	Moraxellaceae	Acinetobacter	Acinetobacter soli	Pseudomonadales	Moraxellaceae	Acinetobacter	Acinetobacter soli
Hyphomicrobiales	Rhizobiaceae	Agrobacterium	Agrobacterium tumefaciens	Rhizobiales	Rhizobiaceae	Agrobacterium	Agrobacterium tumefaciens
Rhodospirillales	Azospirillaceae	Azospirillum	Azospirillum brasilense	Rhodospirillales	Rhodospirillaceae	Azospirillum	Azospirillum brasilense
Bacillales	Bacillaceae	Priestia	Priestia megaterium	Bacillales	Bacillaceae	Bacillus	Bacillus megaterium
Bdellovibrionales	Pseudobdellovibrionaceae	Bdellovibrio	Bdellovibrio bacteriovorus	Bdellovibrionales	Bdellovibrionaceae	Bdellovibrio	Bdellovibrio bacteriovorus
Hyphomicrobiales	Brucellaceae	Brucella	Brucella abortus	Rhizobiales	Brucellaceae	Brucella	Brucella abortus
Hyphomicrobiales	Brucellaceae	Brucella	Brucella melitensis	Rhizobiales	Brucellaceae	Brucella	Brucella melitensis
Hyphomicrobiales	Brucellaceae	Brucella	Brucella suis	Rhizobiales	Brucellaceae	Brucella	Brucella suis
Eubacteriales	Peptostreptococcaceae	Clostridioides	Clostridioides difficile	Clostridiales	Peptostreptococcaceae	Clostridioides	Clostridioides difficile
Eubacteriales	Clostridiaceae	Clostridium	Clostridium perfringens	Clostridiales	Clostridiaceae	Clostridium	Clostridium perfringens
Mycobacteriales	Gordoniaceae	Gordonia	Gordonia rubripertincta	Corynebacteriales	Gordoniaceae	Gordonia	Gordonia rubripertincta
Mycobacteriales	Gordoniaceae	Gordonia	Gordonia terrae	Corynebacteriales	Gordoniaceae	Gordonia	Gordonia terrae
Lactobacillales	Lactobacillaceae	Lacticaseibacillus	Lacticaseibacillus paracasei	Lactobacillales	Lactobacillaceae	Lactobacillus	Lactobacillus paracasei
Lactobacillales	Lactobacillaceae	Lactiplantibacillus	Lactiplantibacillus plantarum	Lactobacillales	Lactobacillaceae	Lactobacillus	Lactobacillus plantarum
Lactobacillales	Lactobacillaceae	Leuconostoc	Leuconostoc mesenteroides	Lactobacillales	Leuconostocaceae	Leuconostoc	Leuconostoc mesenteroides
Lactobacillales	Lactobacillaceae	Leuconostoc	Leuconostoc pseudomesenteroides	Lactobacillales	Leuconostocaceae	Leuconostoc	Leuconostoc pseudomesenteroides
Mycobacteriales	Mycobacteriaceae	Mycolicibacterium	Mycolicibacterium smegmatis	Corynebacteriales	Mycobacteriaceae	Mycolicibacterium	Mycolicibacterium smegmatis
Mycoplasmatales	Mycoplasmataceae	Mycoplasmopsis	Mycoplasmopsis pulmonis	Mycoplasmatales	Mycoplasmataceae	Mycoplasma	Mycoplasma pulmonis
Mycobacteriales	Nocardiaceae	Nocardia	Nocardia brasiliensis	Corynebacteriales	Nocardiaceae	Nocardia	Nocardia brasiliensis
Lactobacillales	Lactobacillaceae	Oenococcus	Oenococcus oeni	Lactobacillales	Leuconostocaceae	Oenococcus	Oenococcus oeni
Synechococcales	Prochlorococcaceae	Prochlorococcus	Prochlorococcus marinus	Synechococcales	Prochloraceae	Prochlorococcus	Prochlorococcus marinus
Mycobacteriales	Nocardiaceae	Rhodococcus	Rhodococcus erythropolis	Corynebacteriales	Nocardiaceae	Rhodococcus	Rhodococcus erythropolis
Kitasatosporales	Streptomycetaceae	Streptomyces	Streptomyces venezuelae	Streptomycetales	Streptomycetaceae	Streptomyces	Streptomyces venezuelae
